# Supplementary material for: Pan-cancer analysis identifies tRNA modification enzyme CTU2 as a novel tumor biomarker and its role in immune microenvironment
Source: Front Immunol. 2025 May 1;16:1547794. doi: 10.3389/fimmu.2025.1547794 (PMC12078242; doi:10.3389/fimmu.2025.1547794)
Supplement: Supplementary file 1 [file DataSheet1.csv]

	logFC	AveExpr	t	P.Value	adj.P.Val	B	Tissue	sig
1	0.548320596590911	3.48432487804878	5.40329477151593	1.82361839902602e-07	1.82361839902602e-07	6.802873029602	ACC	Up
2	0.450006330291325	3.86336897701149	3.93502879098831	9.68825650521848e-05	9.68825650521848e-05	1.03832042798149	BLCA	Up
3	-0.124733662286112	3.15076277196532	-2.66865142999987	0.0077047614623583	0.0077047614623583	-2.64366712163043	BRCA	Down
4	0.0357552378542527	3.67055047318612	0.218870912962026	0.826892346962085	0.826892346962085	-4.74769307612892	CESC	No
5	1.2385	3.31633333333333	6.59685566447602	4.94930651184163e-08	4.94930651184163e-08	8.27897738909306	CHOL	Up
6	0.436385895308019	3.58610450675039	7.37988386668832	4.98266564050184e-13	4.98266564050184e-13	18.9523407022318	COAD	Up
7	2.85364245255894	1.91415723014257	11.8280456287792	1.45468880758558e-28	1.45468880758558e-28	53.9863828288038	DLBC	Up
8	-0.26484201632572	3.43508240850059	-4.51869077632043	7.10832403274938e-06	7.10832403274938e-06	3.37524213000762	ESCA	Down
9	1.00730941153875	3.44693177099237	13.0734621888204	8.47532540291039e-37	8.47532540291039e-37	72.5920190830872	GBM	Up
10	0.628063759213765	3.46816423487544	6.99188069977407	7.75132109056252e-12	7.75132109056252e-12	16.315329774734	HNSC	Up
11	0.354933562035448	3.21141428571429	2.77796871350078	0.00637341470556496	0.00637341470556496	-2.46934755054266	KICH	Up
12	0.389720416981134	2.86347103333333	6.28268420948175	6.22061190906895e-10	6.22061190906895e-10	12.1169715431516	KIRC	Up
13	0.59105013888889	3.40972327586207	6.88811917231761	2.6777004366639e-11	2.6777004366639e-11	15.1495881378534	KIRP	Up
14	0.949487210420759	3.61623714629741	21.9797831850759	3.49654979791293e-94	3.49654979791293e-94	203.82218036116	LGG	Up
15	0.533660658875339	2.90817788279773	9.40087128602329	1.64420489129461e-19	1.64420489129461e-19	33.4717060761325	LIHC	Up
16	0.0806699433799043	3.47557761976744	1.85247252641103	0.0643012599801277	0.0643012599801277	-4.11848111154348	LUAD	No
17	0.163792919619306	3.5476476423445	3.80764072175194	0.000150579240974973	0.000150579240974973	0.642023959028781	LUSC	Up
18	-0.865288308201348	3.18867593688363	-8.89538535125244	1.03916008111971e-17	1.03916008111971e-17	29.4251850653152	OV	Down
19	0.940037292200539	3.00758338108883	11.5467578827417	2.55263017710842e-26	2.55263017710842e-26	48.9122638986919	PAAD	Up
20	0.473953107344633	3.77425388888889	1.85164773823717	0.0657328951552351	0.0657328951552351	-4.12480117461229	PCPG	No
21	-0.165917274641148	3.35769069242658	-3.6119380378163	0.000327544721393803	0.000327544721393803	-0.0326290532178657	PRAD	Down
22	0.37468399644517	3.5399012195122	4.16486351800735	3.80402078781157e-05	3.80402078781157e-05	1.87154391272846	READ	Up
23	0.870012403100775	3.91017	2.0105156946444	0.0454172007845769	0.0454172007845769	-3.9015015381042	SARC	Up
24	0.330000842920195	3.6446243715847	6.07412360794184	1.82768024172282e-09	1.82768024172282e-09	11.0839054327483	SKCM	Up
25	0.317192423050382	3.03881449679487	4.47472316391694	9.09900588641346e-06	9.09900588641346e-06	3.15485333540767	STAD	Up
26	0.175440479115482	4.15863769968051	4.47490880398294	1.07374944062912e-05	1.07374944062912e-05	3.01966291116926	TGCT	Up
27	-0.294158671268905	3.76892991923991	-9.59787095753394	9.05635099859435e-21	9.05635099859435e-21	36.2787958777735	THCA	Down
28	2.18101377133813	2.10988212389381	14.1672321600668	3.45314089491226e-39	3.45314089491226e-39	78.1170928563061	THYM	Up
29	-0.0815454604125412	3.9279852658363	-0.932834293091427	0.351712090737498	0.351712090737498	-4.76648434757043	UCEC	No
30	-0.0449669365721963	4.04347037037037	-0.590530272800103	0.555837304636971	0.555837304636971	-4.98528848697861	UCS	No
