# Supplementary material for: Pan-cancer analysis identifies tRNA modification enzyme CTU2 as a novel tumor biomarker and its role in immune microenvironment
Source: Front Immunol. 2025 May 1;16:1547794. doi: 10.3389/fimmu.2025.1547794 (PMC12078242; doi:10.3389/fimmu.2025.1547794)
Supplement: Supplementary file 2 [file DataSheet2.csv]

Name	tRNA-Arg-ACG-1-1	tRNA-Arg-ACG-1-2	tRNA-Arg-ACG-1-3	tRNA-Arg-ACG-2-1	tRNA-Arg-ACG-2-2	tRNA-Arg-ACG-2-3	tRNA-Arg-ACG-2-4	tRNA-Arg-CCG-1-1	tRNA-Arg-CCG-1-2	tRNA-Arg-CCG-1-3	tRNA-Arg-CCG-2-1	tRNA-Arg-CCT-1-1	tRNA-Arg-CCT-2-1	tRNA-Arg-CCT-3-1	tRNA-Arg-CCT-4-1	tRNA-Arg-CCT-5-1	tRNA-Arg-TCG-1-1	tRNA-Arg-TCG-2-1	tRNA-Arg-TCG-3-1	tRNA-Arg-TCG-4-1	tRNA-Arg-TCG-5-1	tRNA-Arg-TCG-6-1	tRNA-Arg-TCT-1-1	tRNA-Arg-TCT-2-1	tRNA-Arg-TCT-3-1	tRNA-Arg-TCT-3-2	tRNA-Arg-TCT-4-1	tRNA-Arg-TCT-5-1	tRNA-Gln-CAG-chr9-3	tRNA-Gln-CTG-1-1	tRNA-Gln-CTG-1-2	tRNA-Gln-CTG-1-3	tRNA-Gln-CTG-1-4	tRNA-Gln-CTG-1-5	tRNA-Gln-CTG-10-1	tRNA-Gln-CTG-11-1	tRNA-Gln-CTG-12-1	tRNA-Gln-CTG-2-1	tRNA-Gln-CTG-3-1	tRNA-Gln-CTG-3-2	tRNA-Gln-CTG-4-1	tRNA-Gln-CTG-4-2	tRNA-Gln-CTG-5-1	tRNA-Gln-CTG-6-1	tRNA-Gln-CTG-7-1	tRNA-Gln-CTG-8-1	tRNA-Gln-CTG-8-2	tRNA-Gln-CTG-9-1	tRNA-Gln-CTG-chr19-4
ACC_Caner TCGA-DD-AACC-01A-11R-A41H-13	2.967295839	2.918471954	3.010738892	2.603845131	2.882987701	3.099130582	2.721357501	2.485084249	2.444472562	2.441381897	2.074759558	2.808801699	2.771018404	3.201227162	2.684779302	3.38619305	2.435265898	3.849286531	2.584125258	3.8116003	3.776927397	4.1123827	1.861762625	3.427395559	3.383894345	3.176465782	3.365688015	3.46140616	4.798602876	2.59346544	2.618541953	2.263526049	2.091260216	2.589054984	4.876148359	6.782516056	4.882728704	2.246253977	3.629910864	3.680981433	3.204313895	3.584245625	2.606972968	3.272725583	3.8058299	4.580044252	4.40560745	4.879426069	3.906039284
ACC_Caner TCGA-OR-A5J1-01A-11R-A29W-13	3.408445696	3.355611638	3.418763948	3.265989496	3.284799172	3.486582617	3.198036802	2.414218575	2.381330104	2.367167291	2.503555816	2.878571482	2.687670286	3.104955554	2.842419942	3.49271232	2.369495749	3.890495698	2.556947403	3.832608812	4.081969663	4.732828272	1.79720408	3.520395901	3.411321648	3.366807358	3.083665565	3.494131316	5.244125144	2.583127764	2.587017269	2.288717446	2.268745101	2.553941815	7.025949097	7.136082623	5.030584088	2.297451513	3.418420087	3.512604236	3.114635953	3.451412829	2.654481594	3.014065425	3.512921043	5.319664487	6.982966661	5.32330639	3.450894924
ACC_Caner TCGA-OR-A5J2-01A-11R-A29W-13	2.760737819	2.888958387	2.898386258	2.808211518	2.999847155	2.982280683	2.844539159	2.836218349	2.681429588	2.812100987	2.456266988	2.948718945	2.976371863	2.96515425	2.823962597	3.300068664	2.599900671	4.070581074	3.071704026	3.948365196	4.148130399	4.809668302	2.192250448	3.196725244	3.502909942	3.186802774	3.091988674	3.650901279	4.163043263	2.515318861	2.495767623	2.171535709	2.097539273	2.460881227	4.815308569	6.140261434	4.369572125	2.16612712	3.332378966	3.249252539	3.135046544	3.388311734	2.533716624	2.94840723	3.549295276	4.528708289	4.241845378	6.042871802	3.484300969
ACC_Caner TCGA-OR-A5J3-01A-11R-A29W-13	3.169687905	3.281523224	3.169687905	2.88391319	3.131911273	3.200338329	2.980766113	2.822131197	2.606603465	2.603910723	2.390228708	2.764160336	2.603915957	2.873865344	2.583005213	3.020924417	2.575396009	3.770507579	2.730603817	3.908093983	3.965836965	4.207608311	2.180666288	3.415866741	3.430290257	3.435937871	2.450085431	3.45670196	4.124938737	2.582233452	2.526528504	2.17920716	2.169103393	2.5669993	6.403402904	6.522878745	4.334419009	2.195872431	3.029705205	3.059612528	2.703900419	3.075450398	2.762167331	2.693718474	3.206023928	4.326979093	3.96440218	6.440093375	3.336346181
ACC_Caner TCGA-OR-A5J4-01A-11R-A29W-13	3.352734423	3.369478563	3.415474291	3.208152921	3.31101454	3.47894041	3.258014506	2.533854234	2.425997223	2.432529562	2.793215397	3.210789583	3.157582991	3.434914045	3.149507541	3.676469463	2.439605397	3.842990752	2.936148574	3.712180361	3.820942529	5.039529222	1.980926393	3.483088004	3.475483149	3.255380832	2.710544611	3.661623201	4.954677021	2.736499329	2.73964832	2.416853276	2.406052802	2.745094387	5.257274869	0	5.772113295	2.427052345	3.904213656	4.016373713	3.750574156	4.100726813	2.759954976	3.630172107	4.111259039	4.950781977	4.772113295	5.764471553	3.467408671
ACC_Caner TCGA-OR-A5J5-01A-11R-A29W-13	3.012876943	3.165029623	3.115880101	2.594770811	2.961070419	3.191901161	2.691075709	2.167083106	2.078990199	2.113805147	2.406405162	2.485887823	2.391540827	2.623758017	2.426551425	2.972098598	2.118460029	3.58484629	2.347105216	3.717131019	3.6081866	4.258848401	1.693571627	3.075099187	3.180510026	2.980233378	2.945693817	3.223337309	4.175874166	2.453557779	2.512021293	2.065322464	2.051554708	2.47456554	6.48945499	6.602059991	4.557520231	2.128431734	3.032433305	3.013445467	2.691146722	2.89963428	2.670817389	2.633140539	3.126340002	4.841637508	4.377785977	4.555955204	3.290096872
ACC_Caner TCGA-OR-A5J6-01A-31R-A29W-13	3.686856504	3.711708286	3.619835809	3.265053031	3.78086362	3.738076079	3.385516193	3.035844594	2.875275097	2.898246054	2.622454443	3.479492886	3.410339652	3.502583772	3.328984606	3.766143772	2.808050699	4.203425667	3.205314718	4.164943898	4.068033885	4.950781977	2.308698763	3.5237366	3.806405171	3.415473161	3.422608168	4.320572103	3.439812311	2.369147395	2.351251932	2.072279468	2.026314529	2.345076075	4.943095149	5.245651664	5.2644011	2.055073883	3.096455328	3.112493538	3.2239282	3.312217848	2.374479097	3.072340204	3.745584866	4.946921557	5.258848401	5.254144805	2.802694626
ACC_Caner TCGA-OR-A5J7-01A-11R-A29W-13	3.699141585	3.782605556	3.742667079	3.394344858	3.919070623	3.91910667	3.515969364	3.203550562	3.073080079	3.105280851	2.792884781	3.348885847	3.293952521	3.358208713	3.299426937	3.397701212	3.031081574	4.19859629	3.659540021	4.19859629	4.177831921	4.657577319	2.548186863	3.525208458	3.695309174	3.401003881	2.655494746	3.85795172	5.130181792	2.407651558	2.389777439	2.086212259	2.074100307	2.400555372	4.89279003	5.517126416	0	2.105937608	3.776452144	3.85924377	3.505496162	3.924657461	2.400896957	3.405821887	4.454692884	5.027797162	4.899629455	0	3.100444859
ACC_Caner TCGA-OR-A5J8-01A-11R-A29W-13	3.405471547	3.287235848	3.379129286	2.802906436	3.47934226	3.51288143	2.946398796	2.50521405	2.316733797	2.373469529	2.233311865	2.548316395	2.493397837	2.469051629	2.456709169	2.589779864	2.290923224	3.124620949	2.629044884	3.154115359	3.124609377	3.160028859	2.161022528	3.291606297	3.500181	3.449491587	2.330378755	3.873118888	3.711520494	2.176516381	2.245105775	1.896318548	1.821280082	2.189730037	0	0	4.617982957	1.85835009	3.111690181	3.133265597	2.681314483	3.241497627	2.263586445	2.745740824	3.674662935	4.432973634	4.127261173	4.605548319	3.21647445
ACC_Caner TCGA-OR-A5J9-01A-11R-A29W-13	3.120917316	3.296662185	3.229858162	3.075201422	3.261911059	3.561980068	3.097430936	2.577296267	2.465527384	2.519333344	2.368124181	2.996092908	3.01458161	3.014653476	2.906600731	3.296706042	2.544140686	3.895669973	3.199973394	3.829280756	3.974125008	6.066512712	2.034667513	3.641815696	3.814687376	3.570162161	2.759116923	3.637031478	6.074687909	2.379665277	2.345603189	1.971237586	1.983511624	2.345603285	6.149353765	6.288192771	6.104577454	1.95845222	3.128180801	3.22477633	2.814673771	3.291585049	2.409475925	2.763502794	3.274820428	6.092588639	6.093126465	4.671620397	3.533304353
ACC_Caner TCGA-OR-A5JA-01A-11R-A29W-13	3.041236932	3.050468017	3.066265771	2.768294466	2.971232383	3.121093484	2.810836583	2.025736935	1.934547568	1.957238761	2.35559913	2.447364023	2.448150781	2.521405659	2.435906588	2.630379361	1.958492282	3.3641786	2.57624327	3.345387457	3.506872501	4.159266765	1.837809803	3.259871893	3.278503476	3.275893784	2.531024874	3.358318707	4.035269079	2.263513222	2.271817697	1.953330724	1.90684328	2.274972796	4.412289035	0	4.15490196	1.94807855	3.069726611	3.11848981	2.759004706	3.161009315	2.288367198	2.73251405	3.744778166	4.04431225	4.192464972	5.233587153	2.974547483
ACC_Caner TCGA-OR-A5JB-01A-11R-A29W-13	3.283835496	3.184717858	3.251652244	2.853762164	2.935432328	3.306681163	2.888176493	2.103390734	2.008690131	2.058072808	2.156477457	2.631932271	2.282802986	2.961133556	2.561100711	3.111525084	2.016441095	3.24160215	2.477031669	3.231600937	3.330964991	4.175874166	1.608619546	3.199243067	3.143468067	3.020989135	3.005688568	3.172084325	4.488116639	2.698787856	2.758454515	2.386185336	2.321287188	2.667658914	4.866461092	7.220403509	4.872895202	2.428147979	3.613663368	3.638417583	3.056147018	3.47108073	2.823724929	3.042963369	3.789702888	4.024568191	4.567030709	7.148741651	3.58937796
ACC_Caner TCGA-OR-A5JC-01A-11R-A29W-13	3.041107534	3.13795871	3.152656269	2.688375599	2.966787411	3.10996426	2.763967609	2.426311903	2.329694853	2.346906789	2.334217386	2.737260189	2.658568443	2.812462641	2.653795533	3.071083102	2.298235634	3.325193953	2.660969541	3.453662194	3.30353789	3.574852317	1.911904046	3.28021642	3.377097249	3.23816459	2.97260146	3.368039039	6.559090918	2.334061778	2.413459165	2.081091316	2.016081576	2.385351099	6.616184634	6.730487056	4.610833916	2.06529768	3.194470598	3.319244902	2.914740113	3.194509337	2.487136108	2.834847114	3.419117202	4.896196279	6.573488739	6.651695137	3.196339442
ACC_Caner TCGA-OR-A5JD-01A-11R-A29W-13	3.853056876	3.925563916	4.012333735	3.196823628	3.736787782	3.853050684	3.520326815	3.399398427	3.15476859	3.243389752	2.365764329	3.22727573	3.211775047	3.277456565	3.251640616	3.423535406	3.059223116	3.791263123	3.235264355	3.763311618	3.688865185	4.122628654	3.046214705	4.046723663	4.282329497	3.861264802	3.181108654	4.341988603	4.281498311	2.481938225	2.47058248	2.136503219	2.122448177	2.414178674	6.801342913	6.91721463	4.958607315	2.133269847	3.499530244	3.682877262	3.405411895	3.757431243	2.49508216	3.318331012	4.18243463	4.484126156	4.657577319	6.838631998	3.895693882
ACC_Caner TCGA-OR-A5JE-01A-11R-A29W-13	3.714845669	3.673946932	3.75325529	3.056302729	3.833904543	3.867420152	3.207648239	3.106161702	2.909395637	2.896170291	2.358303148	2.952700205	3.063110936	2.968815811	2.947439175	3.001845323	2.814189646	3.998396076	3.190850534	3.825675566	3.858556498	4.337242168	2.184125983	3.395267565	3.407217208	2.946222252	2.339734129	4.098541679	5.519993057	2.201664799	2.202620818	1.910318131	1.886440868	2.201856719	5.605548319	0	5.289036881	1.901064443	3.844260226	3.861334226	3.386508079	3.781884814	2.20992908	3.245733485	4.163043263	5.283162277	5.605548319	4.958607315	2.956981757
ACC_Caner TCGA-OR-A5JF-01A-11R-A29W-13	3.307853097	3.215497536	3.291041452	2.794020338	3.206345092	3.356207917	2.898461534	2.395349475	2.295781512	2.285884338	2.360420586	2.578849358	2.528528153	2.715659744	2.522855149	2.860028714	2.254942081	3.489648052	2.655713267	3.609026055	3.644835933	4.013228266	1.999862568	3.013292295	2.944440496	2.876665902	2.291158777	3.07610658	3.469142313	2.122911383	2.143063797	1.830312608	1.805737428	2.135591868	0	5.191789027	4.716698771	1.826086882	3.117913392	3.04558429	2.901467371	3.337452758	2.13519581	2.866538697	3.569887841	4.4867824	5.202040356	4.478861916	2.764394801
ACC_Caner TCGA-OR-A5JG-01A-11R-A29W-13	2.707581763	2.790581506	2.772667953	2.730923437	2.902097803	2.955436722	2.724973968	2.380051034	2.292649155	2.324278194	2.373873855	2.809346483	2.682004947	2.884702759	2.766207398	3.388448745	2.290476916	3.727629202	2.535340136	3.689793285	3.76915018	4.373659633	1.857902216	3.006448708	3.351243937	2.984319254	2.815187097	3.49176934	4.512861625	2.555588864	2.58201012	2.277397993	2.223956856	2.590697822	5.078313525	5.067019178	4.37161107	2.301511722	3.532328272	3.572491171	3.139287164	3.483914357	2.685071111	2.977118599	3.741777099	4.46470588	5.080398976	5.075720714	3.520346964
ACC_Caner TCGA-OR-A5JI-01A-11R-A29W-13	3.35950465	3.29885097	3.308378408	2.856158328	3.165747197	3.376140025	2.938411071	2.609495517	2.540903325	2.536800047	2.403578747	2.900957114	2.738961356	3.125941086	2.849401347	3.900509275	2.506840132	3.800025537	2.75484355	3.831093164	3.785291228	4.482804102	1.983797793	3.228917653	3.557761747	3.202636883	2.845278788	3.806107713	7.04431225	2.519625788	2.53831543	2.260741347	2.243976291	2.51330789	5.247183569	7.200659451	7.064996849	2.287398949	3.914014108	4.255707017	3.665475883	4.177178355	2.550098004	3.348233679	4.35261703	4.653647026	4.950781977	7.128427064	3.413025828
ACC_Caner TCGA-OR-A5JJ-01A-11R-A29W-13	3.493216351	3.478944335	3.590198706	3.106734938	3.538975945	3.66952129	3.326729284	2.446178847	2.342551833	2.333427549	2.455375547	2.90929342	2.890809353	2.983211856	2.901807413	3.262548131	2.324494232	3.891790269	2.174007721	3.856891477	4.016824928	4.370590401	2.262856198	3.74979964	3.617833413	3.660570423	3.373978027	3.647802041	3.931461649	2.406477683	2.370694501	1.971427324	1.949042085	2.364097843	4.665546249	0	4.673664139	1.967032171	3.362039206	3.26500746	3.050237343	3.487091578	2.422404464	2.981767743	3.850833252	4.669586227	4.669586227	4.661543506	3.735808106
ACC_Caner TCGA-OR-A5JK-01A-11R-A29W-13	2.731339436	2.741557164	2.711626005	2.430349798	2.550598593	2.787370865	2.554567213	1.681424103	1.610328549	1.599907948	2.061169775	2.072641444	1.889210257	2.461852979	2.007340109	3.176782119	1.594861495	3.347602794	2.038913988	3.364606741	3.315590947	4.060480747	1.299903335	2.896142936	2.930646455	2.916560809	2.493167679	2.954619902	4.197910742	2.513734202	2.511265875	2.16352049	2.108452619	2.467875741	6.247183569	6.380906669	6.20481541	2.153661527	3.317311718	3.286936401	3.032372473	3.413981251	2.616855617	2.859175622	3.580158207	4.448550002	4.735182177	6.289036881	3.362168173
ACC_Caner TCGA-OR-A5JL-01A-11R-A29W-13	3.492489543	3.515182164	3.547434682	3.002789291	3.547427022	3.630144308	3.027339495	2.405368267	2.304125797	2.305082748	2.794437031	2.977299919	2.993357708	3.029839157	2.936502639	3.225522451	2.291413063	3.522674675	3.02989033	3.600499339	3.514795493	3.940804014	2.421636465	3.468325694	3.525365674	3.414402799	2.471950055	3.622764801	4.226945307	2.38458089	2.38341695	2.053987214	2.022485181	2.400618183	4.970616222	0	4.982966661	2.049651846	3.471769976	3.486261825	3.160036393	3.567075583	2.406701414	2.962342869	3.689109229	4.663540266	4.663540266	5.290730039	3.1897816
ACC_Caner TCGA-OR-A5JM-01A-11R-A29W-13	3.066015937	3.075568221	3.069178781	2.991078484	3.264974684	3.21331032	3.010950398	2.932528527	2.734551021	2.777722726	2.943473607	2.87886251	2.878875982	2.989254526	2.920351777	3.115973116	2.746958492	3.61525244	3.08984963	3.692482569	3.634266858	4.485452247	2.221665588	2.722375889	3.081815485	2.635880512	3.327444064	3.591592117	4.838631998	2.395874646	2.39884265	2.06968898	2.052547554	2.36876592	5.434152181	5.21395879	5.110138279	2.087875817	3.613178332	3.616946214	3.157275962	3.616894082	2.417549355	3.0435583	3.938370371	4.315154638	4.315154638	5.42945706	3.341688996
ACC_Caner TCGA-OR-A5JO-01A-11R-A29W-13	3.244719849	3.350006409	3.281329774	2.710488193	3.294135433	3.335358024	2.950511016	3.057676888	2.884499324	2.944572737	2.265483554	2.987610793	3.081052216	3.114456166	2.950435456	3.244826677	2.864555659	3.581287815	3.294251716	3.635008368	3.903548844	3.736877815	2.730152591	4.394694954	4.407823243	4.266000713	3.859963589	4.555955204	3.831157928	2.387056119	2.466143708	2.143981783	2.014873009	2.41242316	5.899629455	6.068033885	5.844663963	2.160259507	3.330800311	3.345410545	3.037286964	3.427036671	2.578016067	3.059717161	3.762871151	5.826813732	4.484126156	4.251811973	3.528648137
ACC_Caner TCGA-OR-A5JP-01A-11R-A29W-13	3.347878452	3.373403033	3.219980242	2.905510354	3.386714346	3.529971927	3.047104926	2.740037915	2.570145536	2.659351676	2.30693995	2.485864292	2.589167282	2.461123647	2.427029009	2.616065847	2.659351874	3.400816946	2.093790577	3.549387592	3.494058157	4.286509457	2.096746369	3.173029013	3.442343648	3.199025994	3.37922807	3.399059759	4.793174124	2.318326583	2.314817653	2.01320006	1.984515801	2.323046988	4.583359493	6.610833916	4.879426069	1.947005849	3.04788543	3.035487223	2.656175431	3.115836436	2.447169532	2.523024258	3.205699514	3.686202357	3.934353074	6.530177984	3.199971329
ACC_Caner TCGA-OR-A5JQ-01A-11R-A29W-13	3.293573267	3.427874539	3.333892172	2.425256957	3.256640775	3.206677677	2.464840494	2.506586148	2.394856309	2.471834971	2.379340712	2.765564471	2.795076502	2.868281915	2.709383824	3.028329475	2.374661307	3.645012333	2.619084867	3.515513668	3.531861004	4.041914151	2.063961024	3.063995243	3.342475668	3.184947175	3.361425889	3.559065742	4.54668166	2.615271781	2.550712177	2.362991964	2.247936025	2.55247158	4.63638802	4.946921557	4.630784143	2.298203272	3.618040627	3.560378399	3.250854479	3.639075407	2.724055981	3.084052761	3.938095366	4.906578315	4.336299075	4.924453039	3.362336187
ACC_Caner TCGA-OR-A5JR-01A-11R-A29W-13	3.179367745	3.106858229	3.153806439	3.012187654	3.153776735	3.375500296	2.945915774	2.227518103	2.145410696	2.138174703	2.533686199	2.859123497	2.76098998	2.704681674	2.734230134	3.418906355	2.137575988	3.767840267	2.510531327	3.767842812	3.767847901	6.522878745	1.700597943	3.445377604	3.548999996	3.415802251	2.764309733	3.529830687	4.903089987	2.42267747	2.460453837	2.158149441	2.118724016	2.440546929	4.690369833	6.707743929	4.301029996	2.140728732	3.245156484	3.245158775	2.98888989	3.380395422	2.574889521	2.859705386	3.474896859	4.684029655	4.684029655	6.625251654	3.130970803
ACC_Caner TCGA-OR-A5JS-01A-11R-A29W-13	3.396197645	3.367527523	3.360186917	3.081415086	3.17858736	3.392216967	3.09798568	2.838077354	2.728973634	2.754350156	2.89026558	3.293000743	3.3203314	3.545676606	3.268772357	3.852781394	2.731958442	3.900274482	3.198232815	3.946879282	3.975916795	4.903089987	1.846964883	3.093184052	3.392034846	2.962730913	3.235209115	3.649620162	4.018634491	2.616824703	2.650378088	2.355152716	2.336086972	2.648941345	0	5.253365801	5.152427341	2.357344492	3.813925573	3.759752866	3.66111938	3.900730372	2.637262377	3.230088259	4.413412695	5.147520006	5.147520006	5.459670525	3.208006363
ACC_Caner TCGA-OR-A5JT-01A-11R-A29W-13	4.782516056	4.490797478	4.317854924	3.421845775	4.317854924	4.099086932	3.759323477	3.354966018	3.222560127	3.179139386	2.873300192	3.387117644	3.3549552	3.440511121	3.211374234	3.687528557	3.168931115	4.317854924	3.310821715	4.100726813	4.48945499	6.209011525	2.867963921	4.567030709	4.048176965	4.168770306	3.765254999	4.850780887	4.707743929	2.819418269	2.927772167	2.409691054	2.472745404	2.893958768	6.337242168	6.527243551	6.270025714	2.474833867	3.402040589	3.24448492	2.985564312	3.338324532	3.143495865	2.868936587	3.480762839	4.510041521	6.251811973	6.399027104	3.872866034
ACC_Caner TCGA-OR-A5JV-01A-11R-A29W-13	3.057434423	3.115294675	3.15866431	2.899881833	3.275685619	3.147528546	2.88752839	2.83024418	2.571571832	2.73021139	2.717620816	3.085235977	3.170071935	3.206807706	2.887431526	3.246931966	2.7053894	4.129596095	3.039502585	4.129596095	3.781979442	6.050122296	2.147240306	2.343418208	3.199976147	2.582153298	3.14208883	4.326058001	3.95855994	2.609208975	2.66481821	2.29376533	2.206781627	2.571715821	6.14327111	6.294992041	4.435333936	2.23480891	3.177536387	3.142936608	2.830354657	3.177705052	2.773896531	2.696083525	3.354305645	4.135488919	4.256490235	6.191114133	3.349060441
ACC_Caner TCGA-OR-A5JW-01A-11R-A29W-13	3.518859906	3.761081165	3.610348486	3.003130358	3.726468633	3.839696574	3.179002954	3.022439629	2.912658066	2.887841251	2.511828893	2.657519088	2.728215297	2.693057345	2.561223401	2.789229225	2.724913108	3.32347557	2.990755252	3.350597957	3.323492948	3.521447933	2.740115733	3.716495243	3.933599524	3.393170597	2.689649799	4.13430394	6.206209615	2.195990125	2.22261951	1.882210016	1.746201407	2.176552964	4.815308569	4.552841969	4.360513511	1.849236286	2.955978331	2.824158967	2.54438187	2.897424297	2.33265129	2.482496113	3.373958505	4.812479279	4.812479279	4.537602002	3.320978422
ACC_Caner TCGA-OR-A5JX-01A-11R-A29W-13	3.018048725	3.052663343	3.210219107	2.545608262	2.910327987	3.146289015	2.675382588	1.939797991	1.872061897	1.890708175	2.08497515	2.285919906	2.173974593	2.490034838	2.205393462	2.902456033	1.854939002	3.462556197	2.131559181	3.405310286	3.379431948	4.121478204	1.367927183	2.8341437	2.819672801	2.888252369	2.763891451	2.978975764	4.04769199	2.507084633	2.5176014	2.090871469	2.08555418	2.591003732	5.812479279	6.008330993	4.578396073	2.189048064	3.050132532	3.100907578	2.791889059	3.174385015	2.649529075	2.72961281	3.49070068	5.721246399	5.721246399	5.876148359	3.579834586
ACC_Caner TCGA-OR-A5JY-01A-31R-A29W-13	3.511796294	3.473292504	3.480253362	3.270905708	3.737589256	3.705011612	3.417249359	3.001057055	2.839609211	2.917970457	2.758351183	3.072595757	3.134451886	3.059865185	2.949173417	3.184520544	2.838540955	4.099086932	3.296186063	4.150580586	4.139661993	4.995678626	2.058620317	3.544352818	3.534611199	3.228415459	1.994174062	3.718273679	4.991399828	2.243850787	2.259407274	1.933429	1.930417809	2.251771027	5.517126416	5.882728704	0	1.928474739	3.739876118	3.672018172	3.395292385	3.636476392	2.281033707	3.169246497	3.918573475	4.71219827	4.63638802	5.511449283	3.058052504
ACC_Caner TCGA-OR-A5JZ-01A-11R-A29W-13	3.461257909	3.423779624	4.189767482	2.881854035	3.502257848	4.018181393	3.181968196	3.389462266	3.182036214	3.161824273	2.636011419	2.806167466	2.973248622	2.648671082	2.679254427	2.926058879	2.960681476	4.018181393	3.08943162	3.657581267	3.895895455	3.811555272	2.521393684	3.735016988	3.988061809	3.964250163	3.4295855	5.749579998	5.795880017	2.392651043	2.495412526	1.982600421	2.00144905	2.417048493	5.910094889	6.103473783	4.220403509	2.038870859	2.763557215	2.86999964	2.497083959	2.890966097	2.886304266	2.352075282	2.938627828	5.823908741	4.482804102	5.974694135	3.630875094
ACC_Caner TCGA-OR-A5K0-01A-11R-A29W-13	3.341089448	3.238780534	3.313163608	2.874764416	3.299859847	3.403134714	2.986572873	2.7329513	2.718956173	2.649097737	2.373911761	3.040794466	2.96778349	3.063141573	2.89488955	3.128814834	2.664022661	3.911456398	2.992930643	4.1123827	3.702821856	4.779891912	2.939915136	3.174997997	3.421407774	3.014613948	2.905868613	3.889871762	5.991399828	2.544082159	2.483228836	2.155664195	2.121714546	2.475194315	4.787812396	6.22184875	4.782516056	2.239617253	3.14204004	3.170599085	2.905186602	3.234112491	2.683172821	2.835980429	3.534443168	3.918346705	3.823434172	4.798602876	3.488516374
ACC_Caner TCGA-OR-A5K1-01A-11R-A29W-13	3.711846947	4.071604148	3.517882804	3.199902508	4.07211659	3.855344856	3.414026316	3.446336602	3.130600464	3.356786251	2.676497505	2.909480955	3.070661809	3.115263527	3.018199508	3.200792517	3.219189615	4.521433504	3.51803739	3.856972702	3.951072897	3.964642317	2.62828672	4.027334408	5.657577319	4.307153081	3.486500067	4.590066877	4.452225295	2.421142437	2.402531342	2.014890133	1.987152867	2.460865162	5.8569852	6.073143291	5.774690718	2.05800376	2.88207113	2.891189825	2.586823835	2.738715952	2.751092656	2.514311786	2.99966876	3.988015335	4.26760624	5.928117993	3.42628965
ACC_Caner TCGA-OR-A5K2-01A-11R-A29W-13	3.032995231	3.011331814	3.045512907	2.798492814	2.870264039	3.132371081	2.814606602	2.229672771	2.14624419	2.171972481	2.079571053	2.637026771	2.557516468	2.900105026	2.607331708	3.39201771	2.162228288	3.386418199	2.217050487	3.397689276	3.597253854	4.978810701	1.613553206	3.044790574	3.020877935	2.983298354	2.539258471	3.103336021	4.716698771	2.56078545	2.483717873	2.223376168	2.199242793	2.540202058	0	0	4.801342913	2.235167913	3.619399877	3.670547202	3.403376518	3.767415521	2.574495125	3.193406286	4.042392713	5.272458743	4.795880017	0	3.279636419
ACC_Caner TCGA-OR-A5K3-01A-11R-A29W-13	3.074481642	3.021663786	3.05974706	2.730706827	2.995915188	3.130327167	2.812612972	2.822967054	2.61131137	2.707574011	2.357193224	2.837911069	2.775333329	2.860192987	2.690235307	3.43134661	2.61390234	3.837800148	2.829303035	3.796447685	3.99270467	5.13667714	1.871174369	3.2062557	3.324984634	3.047858276	3.115362075	3.498160531	4.576754126	2.553254279	2.518141336	2.285467645	2.220819534	2.571935866	7.501689446	7.600326279	5.13667714	2.247679223	3.701566144	3.701566144	3.354855886	3.790452817	2.584038921	3.213943153	3.810739949	4.829738285	4.655607726	7.53165267	3.392649005
ACC_Caner TCGA-OR-A5K4-01A-11R-A29W-13	2.99366234	3.087158041	2.860219113	2.395763252	3.26991008	3.169043267	2.787033762	2.529539525	2.295654438	2.341390357	2.283770465	2.529606564	2.859988128	2.464881279	2.298197835	2.606853337	2.183632607	2.471620847	2.293300563	2.497470737	2.599848299	2.519695624	1.885590766	4.304518324	3.857541703	3.33979595	3.323858066	4.010550182	5.665546249	2.280366801	2.264157277	1.916836061	1.895885579	2.285109625	4.522878745	5.928117993	4.512861625	1.907734551	2.683967137	2.649795995	2.336616291	2.806633266	2.540584743	2.295547127	2.824725693	3.946222636	3.777215919	5.815308569	3.291314015
ACC_Caner TCGA-OR-A5K5-01A-11R-A29W-13	3.431920365	3.277077466	3.216427268	2.870673353	3.277078288	3.299358577	2.915480202	2.792946247	2.659211957	2.778928377	2.41098441	2.34531464	2.435286012	2.279495136	2.313494307	2.435342101	2.654007522	3.732786018	2.998464447	3.623689541	3.878578049	4.575118363	2.405523804	2.704274164	3.292487734	2.458324423	2.035149688	3.44920682	6.790484985	2.309953644	2.241997976	1.921134094	1.842439521	2.291378742	6.841637508	4.102372909	4.575118363	1.912496563	3.157404488	3.081061113	2.527129509	3.125224307	2.39342561	2.435721779	3.45832592	3.343543389	3.494543409	4.274088368	3.848302331
ACC_Caner TCGA-OR-A5K6-01A-11R-A29W-13	3.317885623	3.350471407	3.345659786	2.998957209	3.228992701	3.441553045	3.007635616	2.025500558	1.969369437	1.97544082	2.465245855	3.012077791	2.990453927	3.063777896	3.009865018	3.360211801	1.952806624	3.519273185	2.680903522	3.661740777	3.58054654	4.26760624	1.991079973	3.136348866	3.165730658	3.050164216	2.318198251	3.183457119	4.630784143	2.381123871	2.342888094	2.04043381	2.015038789	2.337145785	4.448550002	5.339134522	4.350665141	2.060319439	3.435216799	3.472575052	3.086117831	3.400747003	2.404895371	3.001595485	3.719373833	4.258060922	4.528708289	5.355561411	3.065105814
ACC_Caner TCGA-OR-A5K8-01A-11R-A29W-13	2.86755491	2.841910536	2.846924217	2.46352047	2.713277287	2.872952571	2.553661542	1.946531635	1.851155435	1.853199453	1.786867807	2.123641268	1.964083045	2.309014665	2.082680274	3.236789957	1.859388298	3.074450195	1.916538877	3.057796434	3.179702625	6.099086932	1.146116504	2.565559647	2.534294522	2.425769582	2.313161822	2.614453602	3.996879971	2.417700227	2.43123488	2.13616438	2.060495973	2.393634007	4.472370099	6.308918508	4.4710833	2.092612773	3.256918469	3.231415172	2.83117677	3.094706141	2.545139445	2.771326881	3.344446686	4.749579998	6.123782159	6.217527376	3.320522135
ACC_Caner TCGA-OR-A5K9-01A-11R-A29W-13	3.415934636	3.494717039	3.469848987	3.221377796	3.52795919	3.660113488	3.262465465	2.504751028	2.415153922	2.424032281	2.582309305	3.156584072	3.050315846	3.514359479	3.118646732	3.858349588	2.443488967	3.888744209	2.966897258	3.957373304	3.865551941	4.866461092	2.135575668	3.373560054	3.484560668	3.365797904	2.986220157	3.599710743	4.508638306	2.210791488	2.212992618	1.909821334	1.897522455	2.202440673	5.36552273	0	5.374687549	1.909315342	3.951499932	4.056011125	3.771722863	3.990315447	2.227282986	3.543239333	4.227678293	4.728158393	5.043351421	0	3.021005545
ACC_Caner TCGA-OR-A5KO-01A-11R-A29W-13	3.124585075	3.234795785	3.109881472	2.635236881	3.012980296	3.102702328	2.714888691	2.43172586	2.316385866	2.342787389	2.32699108	2.545664249	2.524472341	2.754549026	2.48326121	2.91959685	2.321068737	3.254623806	2.620901796	3.264853193	3.396676964	3.633005831	1.977020223	3.142129794	3.329345101	3.14540493	3.048747502	3.329763427	4.326058001	2.302415083	2.239735354	1.988988536	1.923632705	2.297863142	6.974694135	7.077274542	4.882728704	1.991774803	3.096889385	3.104081007	2.821491826	3.33808041	2.354562698	2.817730898	3.840363638	6.935542011	4.876148359	4.879426069	3.051800321
ACC_Caner TCGA-OR-A5KT-01A-11R-A29W-13	3.795551706	3.754516944	3.682354457	3.090639768	3.716900132	3.840814937	3.154664404	3.399712284	3.144935365	3.207024507	1.902895154	2.753281619	2.761121502	2.790164744	2.785723223	2.859402091	3.126116982	3.717323519	3.253826803	3.71733258	3.717348437	3.656193731	2.890593248	3.598161938	4.108462542	3.487347617	4.021819483	4.555955204	6.07007044	2.507322568	2.460463868	2.094809208	2.064553147	2.528039316	6.151810883	6.300162274	4.490797478	2.12826015	3.213563769	3.236965296	2.843744415	3.1502711	2.599709361	2.669403212	3.347001791	6.089909454	6.090443971	4.790484985	3.490624063
ACC_Caner TCGA-OR-A5KU-01A-11R-A29W-13	3.63141191	3.548273418	3.642970877	3.031533396	3.557833914	3.654924398	3.064401048	2.562000344	2.466051363	2.46138216	2.346408657	2.960063851	2.96992839	2.898651327	2.869994167	3.138629899	2.431468924	3.869373583	3.161368741	3.734257925	3.889686441	4.369572125	2.230653844	3.135257594	3.534675158	3.134661463	2.217432859	3.88927228	4.174573882	2.266852268	2.266353019	1.929991777	1.91747708	2.285296723	4.91721463	0	5.242603971	1.945984454	3.280205657	3.240620774	2.863940888	3.341213293	2.324131602	2.755654338	3.686571512	4.36251027	4.920818754	5.234331445	3.141696855
ACC_Caner TCGA-OR-A5KV-01A-11R-A29W-13	3.170095065	3.195288249	3.076842538	2.968233744	2.972101856	3.331206075	3.017002384	2.720267597	2.614745236	2.641080346	2.202382325	2.601320063	2.601324572	2.614712326	2.464965141	2.720211954	2.588318857	3.875652306	2.580370508	3.875652306	3.679110439	4.723538196	1.911888587	2.897268291	3.138127604	2.95801471	3.436199837	3.340736207	3.983225644	2.226468431	2.218770691	1.824736484	1.813407122	2.206456647	0	0	5.028260409	1.827545566	3.222956164	3.176472302	2.947174136	3.362200171	2.271052493	2.720871239	3.90193803	4.540607512	4.540607512	4.714442691	3.760670484
ACC_Caner TCGA-OR-A5KW-01A-11R-A29W-13	3.272893255	3.319787811	3.201376974	2.843412085	3.230592393	3.295761946	2.966838107	2.572438107	2.514482144	2.493666284	2.590538943	2.570309397	2.583700406	2.647453599	2.561566515	2.831523731	2.47734832	3.861444695	2.811489427	3.906623848	3.686864951	4.160521953	2.247026223	3.46656987	3.305587864	3.343153692	3.091937686	3.558339421	4.467245621	2.295536063	2.305128165	1.938855708	1.889560366	2.39656623	4.835647144	6.311580178	4.170696227	1.901857681	2.760065439	2.799654102	2.466861294	2.807431432	2.520457943	2.375187481	3.010013431	4.375717904	4.161780778	6.21395879	3.213401175
ACC_Caner TCGA-OR-A5KX-01A-11R-A29W-13	3.37882164	3.429716313	3.420909542	3.134276724	3.497825609	3.632707457	3.236645393	3.025862892	2.953976065	2.942110341	2.446254198	3.412209366	3.566510188	3.678283537	3.198008709	3.786389285	2.796561308	4.396855627	3.694726036	4.490797478	4.148130399	5.03574037	2.069928947	3.757535599	4.581698709	4.389339837	3.140081515	4.841637508	5.93930216	2.346638211	2.394375332	2.073181685	2.053925155	2.396899167	6.028724151	5.079876674	5.036212173	2.06561943	3.65710183	3.64198135	3.27979851	3.573680716	2.448048291	3.124064658	3.781590548	5.030118356	5.030118356	5.051098239	3.2721303
ACC_Caner TCGA-OR-A5KY-01A-11R-A29W-13	3.073855707	3.129624775	3.213735658	2.846239083	2.956561089	3.129679216	2.800088022	2.120028498	1.996981915	1.998237825	2.561111461	2.385927883	2.338006349	2.439938229	2.363487732	2.727245477	1.985845195	3.175294409	2.114290918	3.113965241	3.332402306	3.882278068	1.644139187	2.917995266	2.887187284	2.85494973	2.618081901	2.896286909	6.11577123	2.381555464	2.370910225	2.052932985	2.02292274	2.392463487	4.528708289	4.835647144	4.525783736	2.027673975	3.10786364	2.99989665	2.731599901	3.0400004	2.375456787	2.611903596	3.355023062	3.990081915	3.883020542	4.818156412	3.331128802
ACC_Caner TCGA-OR-A5KZ-01A-11R-A29W-13	3.592396675	3.596560312	3.609299758	3.440167558	3.68437387	3.681809319	3.514808282	3.213414663	3.039531125	3.025266381	2.673837892	3.268765906	3.279714976	2.977359277	2.73002872	3.521751045	2.964591877	4.283996656	3.669190671	4.36251027	4.090443971	5.492144128	2.455109561	3.407683313	3.651245495	3.19390893	4.143875556	4.172630727	3.37210389	2.149564409	2.158835568	1.835572785	1.833452373	2.153602264	6.087777943	6.07109231	5.249491605	1.839117361	3.198965563	3.194722803	3.216953712	3.439452576	2.175955889	3.162176172	3.926875775	5.4867824	5.348721986	4.958607315	2.760684
ACC_Caner TCGA-OR-A5L3-01A-11R-A29W-13	2.955691559	2.977383599	2.996626939	2.637859025	2.792222686	3.051803746	2.718466232	1.664124896	1.603256312	1.599872877	2.318090283	2.475812571	2.292940633	3.265222566	2.469933557	3.792381788	1.605938957	3.161507933	2.065307473	3.133590957	3.23870227	4.040481623	1.454357703	2.714510653	2.683160258	2.705559568	2.517616274	2.70479456	3.9543524	2.538664327	2.525605683	2.226115155	2.223360333	2.530535578	5.095284455	0	5.431798276	2.236378489	3.644491012	3.58431566	3.468302713	3.695752969	2.585269925	3.331301057	3.96286047	4.603800653	4.42365865	5.089375595	3.195035034
ACC_Caner TCGA-OR-A5L4-01A-11R-A29W-13	3.117925358	3.092634329	3.285213549	2.629649223	3.20399284	3.385193447	2.756427973	2.936176694	2.872559563	2.897958571	2.429778931	3.183335883	3.038758356	3.418539611	3.010755809	3.585613346	2.764003676	4.210419288	3.084509938	4.507239611	3.860955687	6.322393047	2.220644458	2.61213129	3.105472935	2.454805245	3.591661651	3.849041039	4.718966633	2.493212295	2.449563602	2.152331856	2.136434479	2.451452741	6.392544977	6.512861625	6.354577731	2.196394116	3.39590901	3.305997089	3.129800413	3.19860864	2.601736823	2.959915325	3.696318064	4.503070352	4.330683119	6.42945706	3.508082485
ACC_Caner TCGA-OR-A5L5-01A-11R-A29W-13	3.168977895	3.301035207	3.405294826	2.916737168	2.916837926	3.367763454	3.067694709	2.341462805	2.293360125	2.208183992	2.524289306	3.01657625	2.835501115	3.001008734	2.825069277	3.33318448	2.239203852	3.963606677	2.776232353	3.493288017	3.601379551	4.139063379	1.974988735	3.41313713	3.636764196	3.612469585	3.751350056	3.675102558	5.866461092	2.545170379	2.456105584	2.044970346	2.084946842	2.417598542	5.962573502	6.133122186	4.15739076	2.106425197	3.164979456	3.487216912	2.735893917	3.188553023	2.664510205	2.658062816	3.365178252	5.88941029	4.42945706	6.018181393	3.717606762
ACC_Caner TCGA-OR-A5L6-01A-11R-A29W-13	3.250664162	3.196845494	3.234588522	2.710373372	3.189632374	3.312129623	2.773771401	2.396558113	2.33273958	2.306818988	2.209550792	2.638722553	2.58778834	2.79050536	2.710348851	3.543236299	2.310563092	3.527743936	2.433622382	3.497837908	3.695752969	4.273272791	1.854391691	2.915592468	2.979949216	2.773763405	2.646538295	3.1420033	6.54515514	2.620974008	2.666066105	2.28625685	2.284456166	2.581892195	6.603800653	6.716698771	6.568636236	2.291693595	3.607069259	3.713202337	3.306248436	3.60709562	2.721287545	3.105840733	3.854356162	4.661543506	4.661543506	4.958607315	3.426634002
ACC_Caner TCGA-OR-A5L8-01A-11R-A29W-13	3.381889118	3.584107256	3.41930192	2.931546591	3.231433671	3.853227206	3.140075519	2.900695818	2.925131652	2.964521431	2.343129958	2.760032447	2.814768733	2.86690839	2.681702042	2.889945239	2.855637232	3.615334823	2.925082309	3.507895038	3.421969687	3.863162157	2.197590688	3.585334108	3.650056482	3.625959563	3.145858596	3.60527872	4.628932138	2.494113296	2.510919993	2.205025718	2.133624098	2.533548642	5.844663963	6.038104526	4.714442691	2.222343548	3.117328635	3.311954117	2.867319351	3.158783858	2.679464063	2.87826982	3.459177687	5.756961951	5.756961951	4.756961951	3.654353818
ACC_Caner TCGA-OR-A5L9-01A-11R-A29W-13	2.795383577	2.79826404	2.8189211	2.571621065	2.636251925	2.870414183	2.550782256	1.315119842	1.217788655	1.220110005	1.836211111	2.071194731	1.893863895	2.198963091	2.079076889	3.5275522	1.218888806	2.700848694	1.333629901	2.689575842	3.03347954	4.164309429	1.418428077	2.873381624	2.859011105	2.882034719	2.548238272	2.934803589	6.372634143	2.791905465	2.742865714	2.342598762	2.330455244	2.787593438	6.458420756	6.612610174	4.793174124	2.370656264	3.294223497	3.352708985	3.072277108	3.374251415	2.933928015	2.926567975	3.453631336	4.785156152	6.393618635	5.252588192	3.70407242
ACC_Caner TCGA-OR-A5LA-01A-11R-A29W-13	3.573239945	3.619937168	3.547445405	3.246423069	3.515261816	3.60066381	3.299667582	2.112425175	2.048644119	2.020947979	2.516848357	2.886901001	2.802578836	3.048638192	2.869030054	3.328951259	2.021195388	3.683664749	2.743650815	3.707108463	3.695263958	4.184422252	2.24097153	3.468540243	3.558642693	3.394215662	3.248093778	3.758832198	4.334419009	2.373923369	2.363266641	2.004970256	1.981578554	2.342185655	4.779891912	7.688246139	4.962573502	1.99418246	3.093291173	3.216231444	2.829461657	3.102306395	2.442005483	2.731255456	3.224262158	4.557520231	4.954677021	7.617982957	3.207939762
ACC_Caner TCGA-OR-A5LB-01A-11R-A29W-13	3.640272631	3.62466383	3.571764746	3.333789129	3.65102571	3.821895393	3.377822256	2.885408363	2.725759689	2.735549122	2.19161926	3.417228927	3.436687444	3.580910401	3.14390822	3.813905767	2.728998299	4.212539525	3.250687367	4.300162274	4.063486258	4.653647026	2.221587021	3.621293296	3.870709791	3.534333165	2.917155053	4.027797162	5.180456064	2.241770956	2.230121752	1.947052595	1.924768181	2.218775435	0	0	5.085656843	1.945313191	3.92515797	3.946383826	3.650526259	3.992205297	2.254619904	3.371854343	4.206209615	5.575118363	5.575118363	5.254144805	3.034912652
ACC_Caner TCGA-OR-A5LC-01A-11R-A29W-13	3.652771495	3.565899173	3.49991042	3.299642472	3.60512124	3.626126621	3.326883208	2.625469406	2.546634104	2.547709584	2.570969992	3.322590167	3.226890382	3.377256647	3.161625746	3.791956571	2.541286779	3.997846902	3.090859745	4.087777943	3.968462277	5.696803943	2.313540702	3.866055726	4.044793462	3.953364386	3.387984783	4.216096421	4.649751982	2.267917033	2.277207194	1.96712529	1.974859157	2.272152324	5.166215625	5.144480844	5.176525771	1.979163533	4.081969663	4.081969663	3.779742812	4.01278077	2.294755599	3.670372321	4.26520017	5.358525889	5.040005162	4.924453039	2.947136066
ACC_Caner TCGA-OR-A5LD-01A-11R-A29W-13	2.992346941	3.044580219	2.992347794	2.642337244	2.808721732	2.983696387	2.778664803	1.757886717	1.699214407	1.681153574	2.130250722	2.442557526	2.282622287	2.748611723	2.416106118	3.816195094	1.684428528	3.113734377	1.809544812	3.123128899	3.385326313	4.537602002	1.261641879	3.067418182	3.121817845	3.078816765	2.573281888	3.048936552	5.283996656	2.696971643	2.676688279	2.4215013	2.409692504	2.668158044	5.361510743	6.982966661	5.36552273	2.447139739	3.697675566	3.638617849	3.33761998	3.540316572	2.778128494	3.14610719	3.735763198	4.677780705	4.896196279	5.364516253	3.584347346
ACC_Caner TCGA-OR-A5LE-01A-11R-A29W-13	2.986398584	3.007505246	2.97045674	2.85405782	2.957471345	3.126618357	2.907871564	2.283057008	2.194802506	2.193996833	2.429667137	2.957526478	2.862464232	3.232612572	2.864806265	3.564743475	2.166690297	3.500619506	3.483101214	3.502659764	3.513029999	4.838631998	1.638919878	3.031024663	3.077036964	2.90657061	2.834463966	3.250962053	3.373202991	2.342146028	2.348656459	2.030585206	2.017686154	2.329556439	5.058488567	5.560667306	4.795880017	2.029116678	3.117589316	3.144104256	3.220039345	3.474773735	2.365128819	3.133847993	3.937624872	4.278189385	4.463441557	4.701146924	2.854293124
ACC_Caner TCGA-OR-A5LG-01A-11R-A29W-13	2.919542358	2.852758188	2.96514944	2.502224164	2.738865892	3.007395678	2.668544966	1.608616759	1.5361947	1.559224893	2.098177885	2.316133082	2.16667028	2.784092639	2.361608995	3.316027693	1.553582964	3.300319203	2.107087078	3.207683968	3.22184875	4.087777943	1.152799501	2.89231867	2.935854366	2.809713135	2.639092433	2.899343122	4.578396073	2.558448134	2.515936738	2.277070315	2.18829573	2.48794683	5.906578315	6.080921908	4.390405591	2.246460909	3.34918464	3.349193374	3.172633958	3.369388072	2.709539098	2.86603148	3.545242008	5.829738285	5.829738285	4.694648631	3.273219831
ACC_Caner TCGA-OR-A5LH-01A-11R-A29W-13	3.501850786	3.43354483	3.54052609	3.069950528	3.287327574	3.483741023	3.049891319	2.779258984	2.667192244	2.678153117	2.313330043	2.870519251	2.847378417	3.076822323	2.813872947	3.063102901	2.618596809	3.943930254	2.964227365	3.759091484	4.028724151	4.271646218	2.454330751	2.981900191	3.160997989	2.885956771	2.509256846	3.470948407	3.726639859	2.345564692	2.339071753	1.981634961	1.935002249	2.347532506	4.869666232	5.170053304	0	1.957424684	3.270022479	3.335189791	3.159202221	3.460219059	2.360194481	3.0406776	3.845929206	4.212539525	4.2644011	5.176525771	3.470862354
ACC_Caner TCGA-OR-A5LJ-01A-11R-A29W-13	3.48478737	3.496705158	3.399704653	3.048427423	3.207705687	3.461909084	3.03154834	2.436707268	2.379634153	2.366015747	2.285485746	2.77165252	2.70828758	3.166288226	2.780849723	3.473173707	2.342533675	3.797975105	2.773938851	4.099632871	3.822867683	4.453457337	1.760148079	3.087447431	3.039905171	3.062248474	3.368537967	3.09035573	3.888559368	2.433932493	2.419347769	2.081049965	2.057717907	2.398352785	0	0	0	2.087203906	3.413305823	3.478661821	3.347971344	3.685412364	2.428660534	3.227336568	4.04769199	0	4.752026734	5.055024092	3.981811472
ACC_Caner TCGA-OR-A5LK-01A-11R-A29W-13	3.321723874	3.418554411	3.363079028	2.644206275	3.399227427	3.346124005	2.698892055	2.87203686	2.831934669	2.831934669	2.490751362	3.041112786	2.945075315	3.29867902	2.886287219	3.556588361	2.807109037	3.91483077	3.170131047	3.857007071	3.981357744	4.454692884	2.175452838	3.610378588	3.924832756	3.498691467	3.511402754	3.880971878	6.465973894	2.419132592	2.442769824	2.142256807	2.120587379	2.409238614	6.528708289	6.651695137	6.490797478	2.170670878	3.658011831	3.754504606	3.243442239	3.67562699	2.511298294	3.26390163	3.975670345	4.452225295	6.48148606	6.567030709	3.334198635
ACC_Caner TCGA-OR-A5LL-01A-11R-A29W-13	3.184727826	3.254662836	3.213350067	2.733473855	3.124516807	3.37925511	2.861582032	2.551977653	2.459423911	2.497514295	2.333658956	2.884009938	2.714257087	3.149291902	2.917601719	3.325130596	2.418044542	3.899767348	2.730144892	3.53423062	3.85426611	4.829738285	2.160017371	3.357022346	3.394794109	3.024472611	3.056614813	3.340946593	3.994566366	2.708369675	2.711508424	2.347701044	2.318737139	2.708368121	6.202732459	6.338187314	6.159893906	2.41849692	3.332689033	3.359801891	3.058875331	3.452934524	2.906733147	2.970536271	4.241088108	4.075204004	3.857751358	6.245651664	3.336739245
ACC_Caner TCGA-OR-A5LM-01A-11R-A29W-13	3.202816278	3.098064598	3.244239447	2.581374601	3.001142393	3.183521395	2.732267807	2.163145369	2.145489068	2.104252297	2.431226089	2.789311832	2.732278123	2.804817387	2.658688362	3.503950898	2.113797189	3.314734904	2.444797657	3.767377391	3.466052633	0	1.805603031	3.148228753	3.148389465	3.168350947	2.675949779	3.444469057	4.463441557	2.36315709	2.357407387	1.975767758	1.910858859	2.329734381	0	0	4.54668166	1.965216741	3.585182024	3.36324539	2.926480701	3.498006025	2.428659252	2.88605765	3.63635042	0	4.540607512	0	3.560588351
ACC_Caner TCGA-OR-A5LN-01A-11R-A29W-13	2.929382229	2.958758555	2.880582106	2.62323112	2.713830834	2.932078136	2.629690875	2.08240617	2.004209935	1.997807492	2.090965812	2.387565202	2.251615499	2.864647235	2.344487484	3.405897076	2.010395092	3.25244138	2.160833361	3.269003052	3.369883464	4.306273051	1.580764109	3.039255318	3.145654479	3.029175384	2.969910155	3.213144984	4.754487332	2.585259897	2.558799283	2.296244905	2.246181169	2.563292679	4.675717545	6.57024772	4.838631998	2.286594728	3.785736482	3.732746116	3.457908142	3.846185136	2.638188712	3.285082077	4.000434512	5.11577123	4.832682665	6.477555766	3.512830504
ACC_Caner TCGA-OR-A5LO-01A-11R-A29W-13	3.133550791	3.245634079	3.116689548	3.037531692	3.503802631	3.465315333	3.066021498	3.014093687	2.757860256	2.843579581	2.451518204	3.023988141	3.096465089	3.120815205	2.834840879	3.088745419	2.70034128	4.021363052	3.413299074	4.179142011	4.055517328	6.312471039	2.567911248	3.518467082	3.739852259	3.544731719	3.079240314	4.063989204	4.567030709	2.276204004	2.294103289	1.939191334	1.924948271	2.301733427	6.381951903	6.504455662	4.649751982	1.972446179	3.459610454	3.415863347	3.082872234	3.478489263	2.352720627	2.869810699	3.699898214	4.812479279	4.428291168	6.419075024	3.200276337
ACC_Caner TCGA-OR-A5LP-01A-11R-A29W-13	2.817344583	2.951064749	2.974037045	2.779466721	3.314232294	3.029342161	2.80750224	3.475010942	3.213336581	3.522326095	2.506480748	2.937734358	2.810675631	3.068494838	2.840858588	3.335458619	2.98348311	3.822818584	3.59473733	4.090443971	3.936328946	4.331614083	2.545219298	2.382077605	3.045792718	2.461974633	3.738637195	4.995678626	3.814707218	2.595494693	2.595493324	2.238244336	2.203618506	2.637472854	6.542118103	6.663540266	4.920818754	2.285565284	3.21623859	3.176412973	2.963544777	3.319350892	2.66242614	3.132491265	3.755218351	4.623423043	6.494850022	6.580044252	3.431079351
ACC_Caner TCGA-OR-A5LR-01A-11R-A29W-13	3.671961033	3.779965173	3.779967789	3.287038156	3.672063072	3.845554724	3.398386476	2.882579545	2.773605306	2.86734207	2.68655463	2.722601223	2.831480714	2.723035487	2.70169177	2.846382975	2.738879698	3.23470407	2.898306529	3.270609209	3.234792802	3.41228118	2.473794909	4.001740662	4.110138279	3.991940904	3.678453348	3.996936029	4.514278574	2.169512764	2.209189917	1.761817028	1.743760746	2.22099013	5.872895202	6.057000407	4.600326279	1.780012982	2.647156121	2.539883688	2.204185514	2.60057291	2.572392675	2.225664892	2.688215422	4.316952962	3.866639956	5.931814138	3.225804312
ACC_Caner TCGA-OR-A5LS-01A-11R-A29W-13	3.128851059	3.186382321	3.14954247	2.857374052	3.376254656	3.222432544	2.938373762	2.938391851	2.812896289	2.868343168	2.49821934	3.230910822	3.190280064	3.261797565	3.04912617	3.461474021	2.783035941	3.897710397	3.257243456	4.161780778	3.939192656	4.338187314	2.278910071	3.222648588	3.482892554	3.074125032	2.330304695	3.771081467	0	2.558587051	2.536212389	2.25253218	2.255723372	2.557667634	5.249491605	0	4.946921557	2.251624801	3.955566082	3.83614419	3.526206577	3.85386576	2.566926715	3.401148237	4.193820026	0	4.93930216	0	3.259032089
ACC_Caner TCGA-OR-A5LT-01A-11R-A29W-13	3.530936822	3.562360402	3.456802658	2.926330029	3.393543392	3.645870423	3.006011663	2.477738522	2.361598609	2.396475218	2.139886926	2.784161328	2.769926267	2.936492883	2.739494296	3.224843377	2.388399883	3.784240862	2.461943178	3.802617429	3.67302955	0	2.00744339	3.172644945	3.304692602	3.148294741	2.287106623	3.364564511	4.302770657	2.308431151	2.359124498	2.035264369	2.009552186	2.320873943	5.159266765	0	5.164943898	2.026203893	3.505244491	3.505244491	3.167228036	3.505243101	2.373132741	2.965338662	3.816038684	4.555955204	4.8569852	0	3.069508415
ACC_Caner TCGA-OU-A5PI-01A-12R-A29W-13	3.329756003	3.408745013	3.288378334	2.882993672	3.375413695	3.505490599	3.066776001	2.461049187	2.327414251	2.354102036	2.476983605	2.867736787	2.811666443	2.762049804	2.63417351	3.014853415	2.354102036	3.851227732	2.932168771	3.52786839	3.764315033	4.324221658	2.422427093	3.171280183	3.558592395	2.918596878	2.920980197	3.705178988	4.415668776	2.366972324	2.333200474	1.943024753	1.912259246	2.325876041	4.787812396	6.493494968	4.326979093	1.925346779	2.838143467	2.764586959	2.421539816	2.780862309	2.597359356	2.330445857	2.853086602	3.957428425	3.80425805	6.412289035	3.209406646
ACC_Caner TCGA-P6-A5OF-01A-11R-A29W-13	3.053329169	3.2240926	3.354504044	2.939375807	3.136918746	3.376765186	2.974143013	2.247082373	2.116239114	2.144773137	2.54475014	2.6730766	2.664124455	2.842444114	2.617912863	3.087196792	2.138120859	3.576433031	2.476350285	3.614220401	3.957117479	0	1.652015211	3.06342343	3.126675329	2.79108188	3.142761008	3.388303239	4.575118363	2.337648424	2.406367854	1.984759566	1.966355012	2.329253141	4.170053304	0	4.355561411	1.986642313	3.093041982	3.202249947	2.709853155	3.158020195	2.377560389	2.662612828	3.37063526	4.349692477	4.653647026	0	3.926717996
ACC_Caner TCGA-P6-A5OG-01A-22R-A29W-13	3.453412922	3.483951414	3.601365675	3.074519278	3.424859514	3.561742528	3.237144454	2.920431319	2.822179931	2.843379381	2.543156961	2.926972672	2.93584987	3.008795196	2.861878322	3.07749979	2.792208421	3.970920741	3.237123461	3.810262711	3.793759872	4.453457337	2.310077434	3.465522056	3.675933717	3.32577194	2.959980274	3.732061304	4.099632871	2.388831754	2.417471895	2.074482828	2.013374921	2.373632529	0	0	0	2.053142026	3.519234424	3.454569171	3.217876528	3.700320587	2.383696347	3.124369894	4.222573178	4.627087997	0	0	3.379459001
ACC_Caner TCGA-PA-A5YG-01A-11R-A29W-13	3.253618824	3.123822588	3.156796508	2.867351989	2.968703053	3.220755704	2.926342858	2.359221714	2.258254274	2.299095619	2.413077428	3.149802379	3.020421126	3.480949446	3.071781384	4.111820506	2.294362299	3.812194543	2.803001342	3.833315364	3.929847569	4.946921557	1.894300027	4.099086932	4.226945307	4.072629637	3.330473927	4.278189385	4.571865206	3.399893291	3.39585498	3.016167664	2.961131968	3.364838072	4.742321425	5.151195299	4.832682665	3.038518156	3.937534595	3.966399346	3.785463445	3.95179522	3.499763525	3.658239135	4.281498311	4.586700236	4.355561411	6.790484985	3.849633526
ACC_Caner TCGA-PK-A5H8-01A-11R-A29W-13	3.300420674	3.322220641	3.302356618	3.081876835	3.205363496	3.407232737	3.102196478	2.307967198	2.177057422	2.205148079	2.767486199	3.096157707	3.06698624	3.148630339	3.048197831	4.164943898	2.208263609	3.938340225	2.731085908	3.890593585	4.001740662	4.978810701	1.273823447	3.52620366	3.610934967	3.275550447	2.764889131	3.937402976	4.188424994	2.44724992	2.447802707	2.137823225	2.135546295	2.44451317	5.406713933	0	5.415668776	2.155419948	3.892345784	3.884745723	3.877482679	4.118615343	2.453881227	3.723425616	4.351639989	4.886056648	4.970616222	5.774690718	3.130718398
ACC_Caner TCGA-PK-A5H9-01A-11R-A29W-13	3.188588556	3.158698731	3.08784918	2.848675206	2.937301092	3.096203231	2.763395735	3.199088495	3.188654266	3.243618002	2.119133381	2.584828759	2.642363547	2.614285434	2.614018572	2.673280409	3.04875722	3.38093799	2.960987045	3.294268819	3.45006413	3.516180286	2.579056571	4.040005162	4.292429824	3.922966576	3.585834188	4.273272791	4.122053048	2.448979996	2.428522232	2.132992861	2.028083066	2.417770227	4.341988603	6.170053304	4.772113295	2.11234186	3.374775034	3.215978577	3.116139913	3.37490578	2.501536987	2.943351611	3.629039339	4.764471553	5.954677021	6.065501549	3.193889247
ACC_Caner TCGA-PK-A5HA-01A-11R-A29W-13	3.611192135	3.542219501	3.596520862	2.973669835	3.611192135	3.642194699	3.065421262	2.95675486	2.804546766	2.739618989	2.826078386	3.461008007	3.58229088	3.471695341	3.187462303	3.611201005	2.818786596	4.226945307	3.069662874	3.926963863	4.168770306	6.66756154	2.586688498	3.755631328	4.053056729	3.763447624	3.902951035	4.66756154	4.978810701	2.579668906	2.529157047	2.275128981	2.255305148	2.63845385	4.4710833	5.071604148	5.061480275	2.301803381	3.953181089	3.836993758	3.620513186	3.812284736	2.585350991	3.465838039	4.287350298	4.07109231	4.166852888	6.769551079	3.345565462
ACC_Caner TCGA-PK-A5HB-01A-11R-A29W-13	3.19498332	3.205582366	3.199313846	3.168771587	3.339048241	3.35737129	3.198765787	2.745377251	2.593892286	2.657579688	2.605298322	2.949536332	3.133190049	3.018304136	2.851031064	3.188178428	2.581123898	3.866390844	3.274585805	3.918598679	3.763727326	4.88941029	2.224433675	3.508432415	3.692219517	3.390853988	3.675773121	3.853586665	3.638296712	2.167826837	2.161021144	1.911419386	1.907610184	2.162119269	5.673664139	5.653647026	5.126098402	1.880267539	3.219512748	3.232966645	2.931542882	3.147506587	2.17753959	2.911327136	3.446894061	4.649751982	4.728158393	4.931814138	2.916237669
BLCA_Caner TCGA-2F-A9KO-01A-11R-A38M-13	3.194973795	3.125464261	3.136936604	2.935696662	3.055809094	3.328939218	3.040025163	2.024949711	1.93243581	1.914870358	2.217075329	2.671507046	2.549560121	3.256830592	2.624952149	4.041436117	1.927856942	3.299416552	2.504803237	3.199003332	3.299404437	4.716698771	1.870347095	3.409114716	3.467981105	3.307128416	3.372610586	3.756902395	4.40560745	2.578068831	2.5568746	2.196490854	2.163919499	2.573746138	4.705533774	4.690369833	0	2.196940828	4.067526235	4.005243055	3.547119233	3.880035166	2.537654121	3.448073272	4.140861703	4.403402904	4.403402904	4.882728704	4.559090918
BLCA_Caner TCGA-2F-A9KP-01A-11R-A38M-13	3.005271189	2.967577481	3.025451465	2.685285468	2.967520252	3.117082896	2.803866113	2.496859203	2.370444845	2.348170646	1.969889124	2.445094069	2.352570375	2.791696264	2.5487653	2.986116249	2.37503018	3.646481911	2.439673879	3.443807293	3.646495381	3.64960078	2.024356335	2.860286166	2.840926932	2.955864933	3.398461475	2.867472642	5.970616222	2.509727649	2.392920885	2.143670494	1.924070991	2.490991945	6.045757491	6.1837587	6.001740662	2.130148445	3.56210364	3.640570555	3.262045227	4.034328029	2.564058534	2.894934556	3.737114833	4.331614083	5.991399828	6.089375595	4.010105436
BLCA_Caner TCGA-2F-A9KR-01A-11R-A38M-13	2.783594444	2.801992642	2.807666482	2.64314843	2.747282859	2.956057609	2.739064939	2.049334554	1.965308589	1.999772576	2.047347212	2.296979947	2.229607111	2.672852849	2.256599763	3.152643308	1.962577048	3.296424918	2.385280227	3.40210526	3.290610455	3.910190232	1.125894575	3.237039499	3.396604437	3.142385304	2.583694578	3.721786174	4.600326279	2.346126703	2.409190477	2.032922187	1.983612695	2.391064254	4.679853714	6.863279433	3.991855651	2.072629996	3.134510486	3.172999905	2.701892848	3.16418835	2.498830877	2.566497864	3.182354654	4.554395797	4.255707017	4.560667306	3.445234724
BLCA_Caner TCGA-2F-A9KT-01A-11R-A38M-13	2.786342813	2.768627525	2.749211004	2.553763029	2.593361561	2.80485036	2.566050087	2.075117515	1.976603444	1.991271305	1.87176317	2.18042731	2.021313284	2.82694608	2.177870119	3.613431482	1.966311044	3.043429169	2.046915946	3.114237469	2.966622491	3.865810138	1.892209007	3.034934302	2.975949666	2.888854479	3.327112813	3.109237605	6.935542011	2.767653023	2.704676393	2.454257694	2.400406845	2.772703206	5.000869459	5.008330993	4.410050399	2.466629513	3.829198686	3.774900161	3.281364639	3.750117098	2.7003574	3.113596707	3.801351159	4.701146924	5	7.021363052	4.377785977
BLCA_Caner TCGA-2F-A9KW-01A-11R-A38M-13	2.656933264	2.668516421	2.731583983	2.381395003	2.458551563	2.769353137	2.465865969	1.813473626	1.745824822	1.739328936	1.877513993	2.381415384	2.196647783	2.989683079	2.317650465	3.371750066	1.743959112	3.070225609	1.714251756	2.965392797	2.997592011	3.537051247	1.645887026	2.392384907	2.406762683	2.37744127	3.01224751	2.442458513	3.674699895	2.639800925	2.618074692	2.217992592	2.206891546	2.607605752	4.101274818	4.087777943	4.013228266	2.262350872	3.365696079	3.276651068	2.959803666	3.385917322	2.618071627	2.992019779	3.754415778	4.410050399	4.410050399	0	3.906445245
BLCA_Caner TCGA-4Z-AA7M-01A-11R-A39B-13	3.05995143	3.246641423	3.14330252	2.81715184	3.05992052	3.26369435	2.862847889	2.753798436	2.645295872	2.732884147	1.963565543	2.628928257	2.641148959	2.862887793	2.461045797	3.018637211	2.565460635	3.382982875	2.817129891	3.546979958	3.281912043	3.66277642	2.077460234	3.510505578	3.608743704	3.452561295	2.882673675	3.621565758	4.096910013	2.469015054	2.466206723	2.13284488	1.998602173	2.495155764	6.132532512	6.262807357	6.091514981	2.154158278	3.654318549	3.376943083	3.193472051	3.65434794	2.516635827	3.150822679	4.344861565	4.634512015	4.634512015	6.17327748	3.726801892
BLCA_Caner TCGA-4Z-AA7N-01A-11R-A39B-13	3.395900364	3.536472808	3.446739747	3.061106682	3.309107834	3.350281651	3.271403568	2.944828925	2.896581159	2.904290297	2.077765827	2.566430644	2.627396161	2.539042352	2.476755993	2.698767019	2.627399476	3.350986599	3.095847293	3.350996344	3.475249576	3.612640433	2.248328514	3.729009236	3.896695834	3.606345841	3.809682312	4.116338565	5.920818754	2.243968903	2.235463575	1.878446623	1.798904747	2.261466219	5.995678626	6.139661993	4.341988603	1.906720429	3.169753385	3.128526894	2.783726395	3.045382229	2.250896035	2.717629203	3.368077553	4.617982957	4.617982957	3.784494622	3.301078639
BLCA_Caner TCGA-4Z-AA7O-01A-31R-A39B-13	2.482118353	2.512536238	2.519334637	2.154635633	2.23818383	2.567647813	2.238180523	1.386293982	1.331510601	1.331955987	1.775240863	1.939548493	1.719628287	2.978513414	1.905434511	3.135305628	1.336282966	2.93482452	1.823112252	2.868731414	2.806931084	3.519518756	1.183648045	2.882622299	2.919524677	2.761161844	2.683324237	2.779941362	4.71219827	2.709370479	2.762777578	2.373862145	2.207836095	2.691789569	4.492144128	4.493494968	4.795880017	2.373862145	3.712865895	3.837755309	3.129379587	3.536835924	2.750769592	3.168890106	3.946798588	4.790484985	4.490797478	4.492144128	3.922421359
BLCA_Caner TCGA-4Z-AA7Q-01A-11R-A39B-13	3.313093944	3.222895211	3.385622773	2.777037845	3.313093944	3.385622773	3.040813549	2.639322538	2.482535028	2.520325664	2.313075458	2.91735535	2.878834252	3.155956092	2.843434192	3.427001844	2.522120406	3.757918452	2.754919868	3.757918452	3.648866846	4.301899454	2.207478182	3.452840879	3.618448136	3.483085362	3.247193544	3.67835808	3.778935425	2.58859918	2.626391293	2.219715531	2.144650779	2.624076801	4.295849483	8.254144805	4.903089987	2.252809436	3.694156566	3.576025451	3.406848009	3.944044777	2.603762109	3.393070738	4.199282922	4.42136079	8.119758224	4.295849483	3.759775346
BLCA_Caner TCGA-4Z-AA7W-01A-11R-A39B-13	3.094542516	3.094543056	3.027613852	2.958892464	3.015363339	3.124494825	2.899607396	3.109286197	3.040217122	3.140307625	2.106369711	2.779326389	2.73285926	2.890461611	2.61268547	2.928274072	2.8557095	4.093664958	3.209897884	3.66827113	3.668273154	4.568636236	2.858819353	3.7482742	3.887589402	3.363076022	3.162481635	3.947421475	6.8569852	2.206015902	2.182037535	1.869494285	1.811503186	2.161022528	6.906578315	4.568636236	6.876148359	1.899333064	3.451721166	3.286997788	2.997594602	3.243581474	2.282546782	2.942555283	3.662444905	3.964154179	4.2644011	4.565431096	6.844663963
BLCA_Caner TCGA-4Z-AA7Y-01A-11R-A39B-13	2.881452892	2.909388587	2.881454876	2.654719609	2.855109604	3.180883989	2.671056791	2.241417358	2.205726853	2.235258457	2.00749336	2.122982454	2.172825234	2.301608688	2.041483228	2.267900615	2.142098287	4.065501549	2.183525636	3.305880254	3.384146703	5.525783736	1.771796273	2.648737616	2.76632986	2.794709273	3.485619622	2.747442584	5.537602002	2.146338163	2.059715765	1.728704973	1.646326996	2.098611215	5.634512015	5.804100348	4.079876674	1.691734168	2.739757791	2.780964583	2.333402094	2.851371745	2.188728369	2.261943287	2.90733654	3.615897592	3.615958573	4.11577123	3.211831629
BLCA_Caner TCGA-4Z-AA81-01A-11R-A39B-13	2.879575795	2.804252239	2.886794573	2.623689358	2.688811725	2.881324327	2.609052712	2.35402372	2.298565	2.337297403	1.98048783	2.550845707	2.361526817	3.110002863	2.475585831	3.541433154	2.303280337	3.204217276	2.249791318	3.278244602	3.23965443	4.798602876	1.790084386	2.749601225	2.762871906	2.728930358	2.522830686	2.840450552	4.102372909	2.339103895	2.331856834	2.0179428	2.002283782	2.32472753	4.970616222	4.769551079	4.795880017	2.021696884	3.898768613	3.797800582	3.535532809	4.005682847	2.362697338	3.277241071	4.147520006	4.663540266	4.416801226	5.283996656	3.666726075
BLCA_Caner TCGA-4Z-AA82-01A-11R-A39B-13	3.461014284	3.50663816	3.461014284	3.231049792	3.585518017	3.806293948	3.285314901	3.090686323	2.999455736	3.055251897	1.939813153	2.905605046	2.776249735	3.022540252	2.85449842	3.129404743	2.949988177	3.507296869	3.243991829	3.980875398	3.615772071	4.279014256	2.679128072	3.66530906	4.247951552	3.789443393	3.145245925	4.055517328	6.148130399	2.65341429	2.633381701	2.355885627	2.190292987	2.653412335	4.747146969	6.360513511	4.455931956	2.327537857	3.552124425	3.851240065	3.551703439	3.800604142	2.604981305	3.433977555	4.735182177	6.166215625	6.166215625	4.472370099	4.029653124
BLCA_Caner TCGA-4Z-AA83-01A-11R-A39B-13	2.988381351	2.968283397	2.94907028	2.533842802	2.720506443	2.968383124	2.604259608	2.274760656	2.229435822	2.172397227	1.844150341	2.145152187	2.122067257	2.263531148	2.013706522	2.287892916	2.127609796	3.135102261	2.218855867	3.268279919	3.107420706	3.534028573	1.796808091	2.720550257	2.708296898	2.710326783	2.8398254	2.775179316	5.476253533	2.216579485	2.220107683	1.859405421	1.703475803	2.220107755	5.578396073	5.752026734	5.518557371	1.876809479	3.005094946	2.944905812	2.500726244	2.860323632	2.448814685	2.362565411	3.192287773	3.831806098	4.274088368	3.678847069	3.961996155
BLCA_Caner TCGA-4Z-AA84-01A-11R-A39B-13	3.183817715	3.196238439	3.20257387	2.885699003	3.110758262	3.354002328	2.934564825	2.436038371	2.436038727	2.42523603	2.213942015	2.981891444	2.966775744	3.209035419	2.828087293	3.51696073	2.419929978	3.890171814	2.85307917	3.620524062	3.922548515	4.565431096	2.427996577	3.028627188	2.99579431	2.987883965	2.768879464	3.191089182	3.223481142	2.368014411	2.355855865	2.024986464	1.965917542	2.336908079	4.552841969	0	4.337242168	2.031054004	3.094231635	3.142300921	2.93550345	3.089162235	2.284564032	3.051306887	3.130706662	4.251811973	4.073657553	0	3.089779132
BLCA_Caner TCGA-4Z-AA86-01A-11R-A39B-13	3.223693346	3.052555004	2.967253951	3.034041414	3.435773186	3.267773556	3.413527472	2.823376044	2.678132626	2.756474326	2.141691679	2.930057134	2.922986944	3.034078992	2.690259996	3.183689086	2.629222195	3.933659163	2.922988399	4.107905397	3.600345312	4.692503962	2.24566191	3.152086332	3.632297527	3.553946169	3.465093499	3.788118908	4.612610174	2.375367	2.338761455	2.011731324	1.942677398	2.33325763	4.696803943	6.338187314	4.021363052	1.976640482	3.165814629	3.066688895	2.676587003	3.097354306	2.469240564	2.596054931	3.927963441	6.154281982	4.690369833	4.036212173	3.455017179
BLCA_Caner TCGA-5N-A9KI-01A-31R-A42V-13	2.981284942	3.044400272	3.054935861	2.759596789	2.863271825	3.06038142	2.839799572	2.287161724	2.206475859	2.19820423	2.06300503	2.703647483	2.627296545	3.100040043	2.67146893	3.300234229	2.181407553	3.171652083	2.535658174	3.273534424	3.372297286	3.96105017	1.979570926	3.23720444	3.294226918	3.074787467	3.287621396	3.275132909	4.560667306	2.316541298	2.369162535	1.980291686	1.949843365	2.353777088	4.478861916	6.292429824	4.476253533	1.990468924	3.400929535	3.525265224	2.975502839	3.158753811	2.386284469	2.97996456	3.45247881	3.734196692	3.787599297	4.931814138	3.784960234
BLCA_Caner TCGA-BL-A13J-01B-04R-A27D-13	2.905099331	2.89502049	2.866116348	2.252129046	2.935942795	3.031358773	2.672136147	2.726039245	2.486642143	2.523477036	2.255474986	2.832591089	2.743268547	3.140636505	2.713858474	3.431106304	2.36925115	3.658015783	2.545179522	3.766785527	3.648476179	4.598599459	2.249011755	3.343377701	3.552635728	3.056466904	3.626626345	3.779604222	5.349692477	2.681426669	2.314678163	2.390112248	1.502460224	2.670258076	4.628932138	5.444905551	4.557520231	2.388538516	3.577172233	3.585339122	3.114654614	3.466817905	2.785564157	3.032312585	3.730783691	4.59345982	4.552841969	5.074687909	3.774502048
BLCA_Caner TCGA-BL-A3JM-01A-12R-A21E-13	2.790331401	2.722402016	2.779000431	2.661965056	2.728339581	2.896534956	2.655176986	2.576841813	2.531503203	2.477963255	1.868958747	2.454008697	2.298895222	2.677622734	2.461487343	2.77013061	2.461489228	3.303391147	2.447703344	3.267455068	3.303390274	3.651773044	2.282030336	2.86364414	3.104452046	3.132772413	3.077007406	3.296992511	3.903684509	2.48801349	2.475423316	1.969919759	1.842872417	2.421397689	4.759450752	4.360513511	4.289036881	1.972393154	3.163247499	3.305029972	2.775319867	3.209639527	2.509438986	2.728437175	3.320528494	4.459670525	4.36251027	4.583359493	3.328804934
BLCA_Caner TCGA-BT-A0S7-01A-11R-A10V-13	3.017291978	3.007887628	2.989666964	2.782968484	3.036721823	3.128699167	2.811613528	2.730779953	2.578848534	2.578848534	2.299141539	2.480115329	2.354033141	2.600200507	2.44819917	2.666976949	2.570843225	3.413633274	2.597739134	3.398152865	3.29081487	4.039529222	2.28280865	3.359033855	3.428892378	2.964273362	3.983162973	3.504859619	3.956508043	2.53325053	2.559309222	1.93067585	1.87608544	2.528013387	5.137868621	7.037157319	4.847711656	1.913644121	3.475951972	3.440483578	3.267230015	3.62941105	2.569504728	3.143763065	3.786060107	4.66756154	5.13667714	5.139063379	3.646526171
BLCA_Caner TCGA-BT-A0YX-01A-11R-A10V-13	3.10054667	3.058561618	3.058560128	2.570664778	3.19914963	3.199245816	2.599857978	2.616302017	2.49138922	2.539152803	2.486004963	2.684066791	2.57713959	2.903078522	2.707224858	3.227838249	2.502384322	3.473457841	2.495052151	3.570028207	3.724301754	3.917440809	2.20775039	3.279447941	3.140142679	3.055401367	4.096367484	3.355535807	6.312471039	3.166381861	3.039369899	2.680946226	2.598494862	3.202526789	6.380906669	6.510041521	6.3400838	2.580119062	3.750278358	3.784923178	3.634077938	3.96008247	2.735327123	3.252567993	4.017728767	4.386158178	4.168770306	4.860120914	3.936193942
BLCA_Caner TCGA-BT-A20J-01A-11R-A14X-13	2.01883287	2.000227282	1.988549543	2.520509772	2.585440765	2.293134804	2.532735915	2.551806326	2.373547121	2.346458126	2.176456328	2.30595369	2.260573315	2.508571346	2.296851576	2.657612854	2.31153773	3.377855428	2.404732118	3.336428157	3.502934829	3.900730372	1.265711195	3.125595887	3.074448648	3.096007077	2.899453705	3.322870486	4.294992041	2.834179273	2.840527857	2.19440937	2.268149689	2.873698416	4.673664139	0	0	2.224271038	3.371992395	3.292744162	3.000890347	3.292716894	2.909622365	3.181733187	3.468756177	0	0	4.671620397	3.50220263
BLCA_Caner TCGA-BT-A20N-01A-11R-A14X-13	2.556376893	2.522996455	2.532593774	2.416238482	2.537182287	2.608159116	2.404949213	2.286572044	2.187796727	2.225834407	2.185095332	2.531287218	2.381768387	2.961312692	2.462637217	3.384273989	2.218534659	3.465182219	2.31632684	3.644941381	3.607834371	4.09420412	2.0307336	3.190350742	3.281765779	3.174970706	3.681121041	3.351877208	0	2.710918987	2.676935894	2.249227021	2.23949632	2.715504296	5.326979093	0	4.521433504	2.247261764	3.701450381	3.724377724	3.373065579	3.620123656	2.65532916	3.223813302	3.689948516	4.448550002	4.598599459	5.322393047	3.676156177
BLCA_Caner TCGA-BT-A20N-11A-11R-A14X-13	2.3653564	2.375084152	2.448490718	2.70451009	2.64681513	2.777555373	2.578170266	2.773067735	2.644928342	2.592667912	2.018320308	2.491369294	2.330492146	2.580061756	2.368285389	2.803207228	2.56084643	3.479347499	2.517244578	3.060964731	3.219808745	4.612610174	2.451850216	3.347680154	3.551916977	3.531271721	3.635098334	3.537607992	4.66756154	1.878311954	1.808201884	1.375268523	1.337556541	1.88144486	4.987162775	5.326058001	3.808146737	1.396852974	2.670065026	2.707739719	2.37475136	2.577259513	1.904842962	2.240299075	2.64618702	4.764471553	4.76700389	3.989310032	2.762950905
BLCA_Caner TCGA-BT-A20O-01A-21R-A14X-13	2.31353498	2.348353186	2.348353283	2.435929931	2.449064751	2.503794041	2.424082438	2.616675916	2.545745267	2.542189987	1.907454406	2.481690095	2.301850197	2.802683321	2.4013154	3.144245287	2.408196385	3.417858198	2.286517437	3.301853329	3.400448777	4.329754147	2.032163043	3.105414802	3.29951435	3.133003597	3.381509462	3.530094078	3.546843786	2.409276058	2.409276169	1.816564387	1.802179405	2.433738972	4.801342913	4.801342913	4.066512712	1.812532892	2.998300029	3.005187673	2.554333381	2.874209796	2.446025029	2.729208471	2.908939368	4.403402904	4.324221658	4.402304814	3.073255348
BLCA_Caner TCGA-BT-A20P-01A-11R-A14X-13	2.561413196	2.540664668	2.541857302	2.157160446	2.278893562	2.577939317	2.195772627	1.370270171	1.291553519	1.28694597	1.663404715	1.722355906	1.481221195	2.88760583	1.712517482	3.54641566	1.28588495	2.962205902	1.474218024	2.951318585	2.966943137	3.322887841	1.369492464	2.751876597	2.673699171	2.740454618	3.450474427	2.77607076	5.026410377	3.057200515	3.051285383	2.539646343	2.518484709	3.028420808	4.798602876	5.407823243	4.627087997	2.554351436	3.657449024	3.75446019	3.248421459	3.725791332	3.061188175	3.230335455	3.764284746	4.701146924	4.397940009	4.920818754	3.78214509
BLCA_Caner TCGA-BT-A20Q-01A-11R-A14X-13	2.217049628	2.219770924	2.220499324	1.894336187	1.94191038	2.232693456	1.907785052	1.847665415	1.782653973	1.793221791	1.494170991	2.309158807	2.117625015	3.224725323	2.300090764	3.819498511	1.781923346	3.648238469	2.308714676	3.746390645	3.734300322	3.88153686	1.511652914	3.32753638	3.341944699	3.302443751	3.36794986	3.363255414	4.735182177	2.796541463	2.812128601	2.275544632	2.245763693	2.784868395	4.477555766	4.89279003	4.643974143	2.262530722	3.843581096	3.785542952	3.41854758	3.859388267	2.83737586	3.358740115	4.023650021	4.387216143	4.444905551	5.595166283	4.363512104
BLCA_Caner TCGA-BT-A20R-01A-12R-A16Q-13	2.504945734	2.436751431	2.468988584	2.31096006	2.346623257	2.568556622	2.302346599	2.185357057	2.110476164	2.095161864	1.944167503	2.221792295	2.04907657	2.82187695	2.197032014	3.259986466	2.081222669	2.911643806	2.127831252	3.001194213	2.980392756	3.970510706	1.685126657	3.141340712	3.020001631	3.023363032	2.949277739	3.09017182	4.218963061	2.559714011	2.479910721	1.993876479	1.911573829	2.551933847	4.761953897	6.331614083	4.134896025	1.962689661	3.436662517	3.317169262	2.953691002	3.417494609	2.515028023	2.799889088	3.373558001	6.146301788	4.297569464	4.4867824	3.564596839
BLCA_Caner TCGA-BT-A20R-11A-11R-A16Q-13	2.855186452	2.984068828	3.066050318	2.798292425	2.981862702	2.917266317	2.981406008	2.986740071	2.853722159	2.753063406	2.634013798	2.299296456	2.200179235	2.476972144	2.330473741	2.425822255	2.150496623	2.967652053	2.850631836	3.034009945	2.969153856	4.345823458	2.697080596	3.571502365	3.580875656	3.562490427	3.318890881	4.084600165	4.425968732	2.27839727	2.309464328	1.776763129	1.762136766	2.342642733	4.838631998	5.218244625	4.634512015	1.731493496	2.848782501	3.018746479	2.760878781	3.101371887	2.326295824	2.481652045	3.357926422	4.562249437	4.563837353	4.982966661	3.137351712
BLCA_Caner TCGA-BT-A20T-01A-11R-A14X-13	2.154642392	2.138825958	2.160543825	1.88626429	1.914842657	2.196946228	1.898280551	1.634906298	1.543251228	1.552306798	1.401533858	1.730910746	1.556561249	2.710122208	1.687336747	3.32540521	1.551575445	3.00358553	1.640493302	3.035751687	3.070495246	3.566708713	1.216898864	2.661550081	2.619205025	2.701304739	3.177444891	2.654751576	4.540607512	2.748464952	2.714837561	2.191708997	2.142807888	2.760285449	4.621602099	4.630784143	3.930110003	2.165807886	3.43027622	3.45920144	3.064327008	3.353513932	2.704179654	3.143465649	3.54149057	3.968987631	4.223298816	4.920818754	3.89678828
BLCA_Caner TCGA-BT-A20U-01A-11R-A14X-13	2.34322653	2.370628327	2.302967617	2.54424058	2.653749351	2.564559072	2.605436433	2.481933746	2.293130454	2.355921207	1.996292835	2.408885285	2.283491081	2.673340792	2.22498596	2.954786195	2.382450634	3.340128467	2.284853395	3.407111849	3.295925019	3.833149709	1.967187542	3.195361791	3.258612008	2.994252957	3.450751443	3.385440231	4.226213555	2.345207409	2.351622032	1.819001823	1.816640174	2.320471446	4.480172006	0	3.832747667	1.822329971	3.158130814	3.147895296	2.75198944	3.073793935	2.412156747	2.60527662	3.276188992	4.304518324	4.179142011	4.303643611	3.358937574
BLCA_Caner TCGA-BT-A20U-11A-11R-A14X-13	2.265275359	2.326685145	2.317356989	2.034898721	2.131988835	2.234166102	2.114092241	2.354780088	2.344805649	2.325507018	1.465037374	1.812947583	1.507559068	2.666173815	1.761121703	3.207960091	2.143307413	3.680184236	1.760940187	3.08693834	3.288916073	3.518726536	1.664713424	2.922644815	2.853341518	2.978879366	3.512427547	3.108968492	5.580044252	2.567245506	2.620395928	2.084949271	2.084932002	2.703158057	5.696803943	5.88941029	5.628932138	2.068767472	3.20413805	3.282410207	2.806624919	3.378283783	2.726597741	3.077959472	3.207130849	3.990328189	5.609064893	5.759450752	5.54668166
BLCA_Caner TCGA-BT-A20W-01A-21R-A14X-13	2.484028186	2.498328636	2.505044093	2.145435341	2.22674893	2.514331373	2.171452558	2.35352491	2.2498083	2.25565733	1.616729046	2.334807891	2.190170501	2.952588828	2.360054955	3.49091985	2.246405375	3.445462386	1.977524531	3.404514801	3.41438814	4.01188716	1.766378296	3.181264209	3.109993911	3.01598424	3.883322535	3.292514988	4.798602876	2.620511192	2.623778836	2.148829375	2.10227677	2.627894951	4.500312917	4.735182177	4.578396073	2.12662074	3.857369674	3.951030217	3.434465033	3.830137549	2.608473173	3.389218507	3.950886686	4.653647026	4.446116973	0	3.892745925
BLCA_Caner TCGA-BT-A20W-11A-11R-A14X-13	2.721020625	2.547397919	2.577043807	2.467182838	2.492473616	2.722064328	2.361947753	3.111274751	2.815346891	2.872533009	1.741813717	2.324929383	2.143645707	2.872489617	2.121783179	2.939468356	2.764830499	4.821023053	2.44283038	3.679398878	3.238471325	3.706124993	2.389215102	3.308464991	3.761793263	2.836814763	4.787812396	3.746071058	4.920818754	2.285893733	2.415297522	1.763820045	1.744875349	2.46066265	5.153044675	5.442492798	5.026872146	1.709566845	3.673373341	3.231348582	2.812115639	3.23223803	2.336803186	2.572299393	2.889967824	4.987162775	4.987162775	5.256490235	3.386160291
BLCA_Caner TCGA-BT-A20X-01A-11R-A16Q-13	2.142119071	2.143486136	2.141434051	1.848719439	1.845056554	2.142858816	1.845577031	1.361020427	1.264893625	1.26685719	1.41140896	1.780383623	1.561842881	2.436464216	1.744128991	3.263900035	1.274673835	2.542891594	1.448653354	2.543229472	2.548075011	4.125518182	1.1759698	2.571714363	2.555913026	2.512818197	2.877585539	2.666754503	3.934610774	2.982087687	2.994740103	2.347393315	2.315050295	3.013913379	4.147520006	5.023650021	4.530177984	2.322542886	3.625451439	3.541220179	3.284079347	3.674554125	2.995724638	3.366456812	3.763102655	4.020451625	4.089909454	4.853871964	3.608694312
BLCA_Caner TCGA-BT-A2LA-01A-11R-A18B-13	2.533079912	2.561620641	2.539362211	2.789878202	2.922410824	2.798666522	2.827665375	3.133262646	2.855820417	2.856759363	2.636368468	3.036667949	2.912756106	3.164474936	2.967271269	3.408631493	2.776467718	3.932375	2.781164478	3.432236313	3.76700135	4.378823718	2.633804243	4.01278077	4.113509275	3.903552322	2.459894614	4.122628654	4.974694135	2.681940215	2.69485099	2.123455176	2.094231743	2.690937554	0	0	4.57024772	2.114237469	3.784682394	3.697311997	3.224188651	3.562282724	2.742584721	3.219813788	3.731230195	5.055517328	4.924453039	4.663540266	3.829453739
BLCA_Caner TCGA-BT-A2LA-11A-11R-A18B-13	3.174113216	3.120303867	3.133101534	2.641106763	3.327586238	3.108069681	2.827216442	3.219844048	3.061206675	3.061204675	2.252915474	2.589481059	2.553541591	2.605261744	2.52372398	2.602191168	2.962588643	3.644981649	3.235970401	3.502785526	3.645039182	3.749777671	2.849208266	4.012333735	4.234331445	3.244079432	3.31357825	4.634512015	4.236572006	2.268505194	2.21742075	1.869138996	1.603128819	2.201655747	4.356547324	5.795880017	4.063486258	1.825293654	2.859294338	2.910897132	2.704681454	2.873963128	2.349777498	2.627950265	2.956218565	5.48945499	4.567030709	4.043351421	2.979335894
BLCA_Caner TCGA-BT-A2LB-01A-11R-A18B-13	2.568314977	2.611338345	2.60897716	2.282563763	2.4242822	2.672915626	2.281529535	1.768712449	1.711874416	1.704419047	1.800410621	2.089594718	1.894056112	2.849422225	2.122311746	3.170597798	1.712778799	3.124474001	2.247796694	3.218633152	3.209205525	3.913551184	1.650623247	3.217587579	3.090257884	3.286113984	3.062605493	3.197517042	4.721246399	2.411813816	2.483009682	2.059644812	1.993002091	2.404233475	4.402304814	6.003050752	4.268411235	2.06787777	3.386613845	3.372530704	3.164883584	3.320591184	2.460272822	2.978101932	3.607565109	4.256490235	4.530177984	5.879426069	3.662103669
BLCA_Caner TCGA-BT-A2LB-11A-11R-A18B-13	2.812212017	3.055251404	2.902372778	2.617557341	2.767513914	3.145842798	2.664839487	2.901949465	2.931660492	3.035582902	2.018496926	2.152027098	2.074846543	2.311501514	2.220816501	2.393222039	2.632384698	3.233578229	2.717238129	3.151537456	3.062123687	3.324752482	2.511778513	3.178274289	3.11133704	3.439872097	5.101823517	3.11209589	3.705736639	2.067180966	2.116591551	1.72428746	1.596993303	2.131111332	4.364516253	5.612610174	5.266000713	1.720440731	2.888875662	2.964021836	2.669439119	2.918108904	2.126335645	2.514265658	2.93957793	5.237321436	4.306273051	4.407823243	3.061723508
BLCA_Caner TCGA-BT-A3PH-01A-11R-A222-13	2.194215889	2.188381634	2.190318969	2.017305898	2.040940902	2.261423005	2.03493176	1.446315763	1.393644951	1.390516708	1.292481201	1.869018105	1.70568748	2.832005163	1.832429046	3.061626899	1.388590304	3.132471232	1.268265259	3.130039981	3.242414958	3.828326191	1.136445651	2.435802682	2.399306928	2.402771163	2.960505375	2.458374334	4.607303047	2.661521394	2.653294647	2.155470948	2.098970627	2.620346642	4.528708289	5.071604148	3.916454383	2.161205986	3.49923402	3.315303616	2.958294341	3.43048564	2.708857015	2.913058533	3.450016389	4.68613278	4.68613278	5.085656843	3.864511151
BLCA_Caner TCGA-BT-A3PJ-01A-21R-A222-13	2.641435502	2.659888774	2.64143417	2.926090016	3.035333616	3.047846638	2.990532107	2.634661423	2.532220282	2.497746223	2.325706567	2.73907256	2.587001664	3.1171028	2.664270575	3.375834488	2.499914539	3.554881731	2.634658614	3.439800355	3.41522227	4.385102784	2.086527786	2.994573228	3.182570823	2.998207895	2.153122707	3.229764535	3.93938525	2.415348375	2.393549196	1.880212854	1.825026866	2.36036731	4.494850022	4.647817482	4.04383157	1.886781723	3.494939604	3.565814466	3.054866374	3.540845836	2.351398023	3.044497935	3.742472615	4.015022874	4.32330639	5.000869459	3.888754294
BLCA_Caner TCGA-BT-A3PK-01A-21R-A222-13	2.542246746	2.510694155	2.546817322	2.328505121	2.367976105	2.601500459	2.371672897	1.706656365	1.643784816	1.643440365	1.652463076	2.093302641	1.939541314	2.733269598	2.071259205	3.303267153	1.640355516	2.89073134	1.800758328	2.937904849	2.978209722	4.452225295	1.725313004	2.575665985	2.506324786	2.494529034	2.826375869	2.56653772	3.858666263	2.610628339	2.620445039	2.142510703	2.0669454	2.604211421	4.208309351	4.341035157	3.873998543	2.116869694	3.460632796	3.492308706	3.025702975	3.352834231	2.629347411	3.119272132	3.614583213	3.934636926	3.890539576	5.261219442	3.8508733
BLCA_Caner TCGA-BT-A42B-01A-32R-A23I-13	2.376780698	2.316642939	2.309290338	2.392975839	2.549337585	2.443693156	2.462674897	2.54222056	2.448154803	2.435438558	2.30118246	2.765311917	2.660122622	2.921105121	2.646328573	3.286543899	2.326435321	3.608239459	2.686606756	3.452907414	3.361630565	4.087246696	2.290690089	2.988579281	3.232026797	2.838492148	3.164851843	3.486987606	4.247183569	2.599418152	2.616209221	2.181711805	2.149130733	2.581278376	4.628932138	0	4.638272164	2.209322178	3.447063018	3.544211385	3.097792527	3.509295849	2.711549105	3.043043445	3.748722016	4.632644079	0	4.442492798	3.724122243
BLCA_Caner TCGA-BT-A42C-01A-11R-A23I-13	3.13854684	3.192505562	3.132922786	2.743984522	3.144210781	3.334830987	2.789493407	2.553724638	2.462724554	2.432837953	2.119760971	2.39765119	2.304029405	2.450984225	2.396630741	2.513127375	2.410121187	3.254168976	2.440684322	3.218840843	3.2326378	3.577879833	2.318698237	3.305832826	3.387184367	2.835228222	3.599512091	3.410068262	4.943095149	2.294013711	2.294833856	1.84185996	1.797433386	2.30561964	0	5.018634491	3.983681329	1.832716553	3.21978209	3.144031034	2.676686422	3.064857655	2.391739331	2.672749806	3.286715313	4.542118103	4.416801226	4.542118103	3.341414378
BLCA_Caner TCGA-BT-A42E-01A-11R-A23X-13	2.454743864	2.453984856	2.459322853	2.123309486	2.208679957	2.514893976	2.156387054	1.509666292	1.446962851	1.441553021	1.880154583	1.971116111	1.79887009	2.602586154	1.966655149	3.136770553	1.43912945	2.871471496	1.810602114	2.877466957	2.891770974	4.008773924	1.560950132	2.337914145	2.281631111	2.266556678	2.338936953	2.310372065	4.530177984	2.520559447	2.527785953	2.114271086	2.06704102	2.510822688	4.732828272	5.216811309	4.614393726	2.111819045	3.553391388	3.553389835	2.925269111	3.160889153	2.514334638	3.002222752	3.420941595	3.974751498	3.949856211	5.22184875	4.036684489
BLCA_Caner TCGA-BT-A42F-01A-11R-A23X-13	2.70822125	2.699358437	2.655565871	2.508881019	2.753021351	2.892265801	2.567888285	1.771207567	1.741210119	1.764531273	2.177130683	2.555133166	2.455703205	2.763054331	2.548879635	3.061634407	1.719538094	3.491166045	2.262015135	3.439970163	3.491162008	4.042871802	1.829801291	2.874767671	2.944455017	2.875994587	3.024239723	3.033868597	4.438898616	2.378381752	2.403520785	2.071022286	2.000648495	2.410330045	0	4.995678626	4.298432015	2.075759389	3.513366945	3.367086382	3.13898562	3.559168028	2.386961467	3.098165308	4.037630664	3.733281583	3.687393218	4.512861625	3.550895116
BLCA_Caner TCGA-C4-A0F0-01A-12R-A10V-13	2.995412971	3.023966112	3.010031208	2.681295302	3.259567039	3.163347439	2.719372922	3.263640952	3.082063036	3.253511369	2.803817733	3.218913451	3.178341076	3.267752638	3.044598988	3.537084153	3.124543998	3.98874683	3.507344357	4.290730039	3.676228295	5	2.772595141	3.649219135	3.798583756	3.376964808	3.284089371	3.887753708	4.361510743	2.623890983	2.613074975	2.226709328	2.186289343	2.640890339	5.625251654	0	5.127843727	2.22881371	3.764865627	3.697773003	3.363955651	3.844208648	2.646870017	3.338559321	4.154281982	4.4710833	4.89279003	5.11407366	4.218963061
BLCA_Caner TCGA-C4-A0F1-01A-11R-A25G-13	3.01137684	2.905476466	2.87941916	2.521279437	2.887911701	3.11400646	2.538238485	2.086867571	2.042950903	2.042950999	2.138016831	2.61355276	2.406626307	2.994578804	2.542073163	3.184521872	2.004753871	3.152014834	2.517572941	3.136521298	3.03518383	4.190440285	2.172295894	3.008644099	3.027802718	2.971328318	2.920322856	3.086730416	4.327902142	2.560078644	2.478191763	2.145304301	2.084371521	2.560078013	6.525783736	6.638272164	4.879426069	2.145304361	3.408979938	3.606988429	3.252690757	3.487967	2.526592597	3.178605051	4.039053804	4.107905397	3.887646399	6.560667306	4.554395797
BLCA_Caner TCGA-C4-A0F6-01A-11R-A10V-13	2.916228	2.881851719	2.956356406	2.494406725	2.826533425	3.016341243	2.521851407	1.610864424	1.61942414	1.619553217	2.254306155	2.20216596	2.010248862	3.123494073	2.199463755	3.669894807	1.622531301	3.044271371	2.031546753	2.979011764	3.042544527	4.218244625	1.659451132	3.191400835	3.079794729	3.158180821	3.453726386	3.144478421	4.76700389	2.725814662	2.726652588	2.212374978	2.177455151	2.717545566	5.148741651	0	4.671620397	2.200503408	3.507382072	3.437481123	3.0040197	3.549797096	2.673910651	2.98847819	3.47309883	4.747146969	4.844663963	5.146301788	4.242603971
BLCA_Caner TCGA-C4-A0F7-01A-11R-A25G-13	2.841897861	2.819435749	2.829398025	2.535686352	2.802302444	2.996668741	2.563900831	2.297331528	2.219847362	2.229582574	1.999411756	2.440952404	2.309991239	2.818365895	2.418219589	2.882923683	2.213024392	3.464128892	2.22508724	3.401255441	3.409677668	4.020907099	1.973611061	3.067014617	3.109661712	3.030660515	3.131975417	3.231076409	4.336299075	2.373283715	2.384139551	1.939544072	1.909192142	2.369723697	4.567030709	4.931814138	4.823908741	1.961744393	3.606558176	3.620377264	3.194969032	3.586592933	2.340410166	3.0544551	3.95099142	4.460923901	4.266802735	5.124360063	4.067019178
BLCA_Caner TCGA-CF-A1HS-01A-11R-A13X-13	2.350619961	2.39178675	2.359962923	2.15720373	2.640310002	2.565970946	2.178423068	3.033863432	2.668234308	2.857739152	2.558544617	2.981464265	2.892505796	3.253910957	2.782898403	3.545894832	2.77978806	3.670840183	2.805350812	3.583605829	3.670836113	4.450996738	2.432453263	3.393377905	3.874805105	3.225398373	3.454767128	3.855516085	4.36552273	2.767711019	2.812800042	2.420299499	2.362475548	2.863107968	4.924453039	4.91721463	0	2.45311793	4.017728767	4.142667504	3.473005897	3.664915372	2.826587316	3.522255257	4.142667504	4.924453039	4.621602099	4.616184634	3.854458658
BLCA_Caner TCGA-CF-A27C-01A-11R-A16Q-13	2.65577971	2.803305238	2.803303305	2.479762441	2.664095998	2.758895509	2.485404438	2.463320123	2.468711064	2.53290225	1.78776332	2.222805468	2.296387449	2.319092664	2.275065322	2.50294589	2.376216339	2.895444609	2.367549997	2.910176106	2.881315075	3.035207378	1.590414333	3.370394707	3.683107496	3.737539418	3.529685082	3.597645749	3.978632883	2.411725715	2.379216423	1.812292967	1.739843217	2.431450862	5.815308569	5.962573502	3.897724124	1.796801672	3.004217433	2.968206296	2.595363813	3.086909691	2.402209521	2.521117926	3.005423316	5.756961951	4.344861565	4.368556231	3.638381696
BLCA_Caner TCGA-CF-A3MF-01A-12R-A21E-13	2.11936056	2.119814875	2.116000798	1.823147858	1.84889335	2.126735331	1.838228711	1.219460066	1.131638556	1.129789861	1.290016601	1.168425563	0.920705349	2.752438896	1.158515272	3.184474715	1.129719435	3.480762839	1.246821744	3.578792712	3.535750469	3.784235577	1.19205984	2.422837378	2.413879982	2.468873899	2.857622111	2.478974036	5.296708622	3.420565122	3.42979225	2.925753122	2.738642668	3.458714129	4.458420756	5.11463878	4.920818754	2.904368345	4.017276612	4.03574037	3.627342023	4.017276612	3.458714129	3.506233939	4.055517328	4.793174124	4.696803943	5.097997109	3.927062983
BLCA_Caner TCGA-CF-A3MG-01A-11R-A20E-13	2.432243715	2.428889813	2.406116082	2.228922361	2.317500049	2.470985659	2.264041838	1.4189073	1.348520658	1.3229116	1.518278996	1.481361212	1.365258102	2.529951474	1.489727729	2.802411547	1.316931671	3.588127871	1.556009869	3.366640637	3.396538416	3.640378873	1.596868476	2.551247317	2.633198951	2.613154451	3.247318635	2.618289234	6.630784143	2.723862774	2.661727623	2.220847553	2.186571475	2.602298224	6.688246139	6.801342913	3.768798103	2.251260614	3.05992052	3.258123081	2.874092132	3.156798378	2.704271966	2.788666904	3.215016315	4.53313238	6.645891561	6.723538196	4.033858267
BLCA_Caner TCGA-CF-A3MI-01A-11R-A20E-13	2.075947278	2.098955409	2.062705581	1.909351928	1.955049774	2.106114956	1.930315368	1.325996744	1.194059402	1.186535733	1.46257061	1.391538666	1.261800953	2.512021858	1.370281509	3.291357335	1.202854765	3.09384119	1.441272199	3.204984568	3.1380524	3.66459827	1.325409767	2.662439515	2.662697912	2.655436204	3.148944165	2.663349579	4.978810701	2.50365386	2.497615082	2.02978799	2.024105329	2.52869303	4.754487332	5.057000407	4.062983893	2.038871382	3.551153059	3.524821485	3.340276757	3.624901794	2.508550475	3.19897655	3.537867152	4.754487332	4.754487332	4.580044252	3.917825225
BLCA_Caner TCGA-CF-A47S-01A-11R-A23X-13	2.627208181	2.598292115	2.652897048	2.292666281	2.549670047	2.680282402	2.328792989	1.905906204	1.889162072	1.868670266	1.899336715	2.121225571	2.089673247	2.318981215	2.083955007	2.525608159	1.86954098	3.061926807	2.11806492	2.976343485	3.075705721	3.393850894	1.791938549	2.814540009	2.848505733	2.896423403	2.899969441	3.008405816	5.924453039	2.264190311	2.259829627	1.893421845	1.782011199	2.201052838	6	6.140261434	3.969173678	1.858448266	2.981439297	3.055867372	2.631609157	2.993122108	2.325308754	2.626447885	3.239056073	5.943095149	4.251811973	6.04383157	3.494059511
BLCA_Caner TCGA-CF-A47T-01A-11R-A23X-13	2.474188012	2.478734655	2.509515626	2.167534263	2.305698475	2.519453544	2.209711598	1.459712042	1.446353656	1.448694234	1.789922911	2.055046374	1.951295563	2.602129137	2.077140124	2.912335687	1.441501345	3.377179011	1.751011868	3.526843073	3.502088077	4.057991947	1.563860086	2.685383741	2.70595659	2.723971558	2.754655901	2.746420195	4.07109231	2.539353941	2.479710273	2.149492406	2.08503568	2.521100192	4.450996738	7.129011186	4.279840697	2.136656972	3.246381709	3.320154364	2.973376454	3.409018919	2.561216443	2.973367876	3.496180728	4.747146969	4.747146969	4.749579998	3.404930566
BLCA_Caner TCGA-CF-A47V-01A-11R-A23X-13	2.36665963	2.518012051	2.433497221	1.949017484	2.219927489	2.416026764	2.012784438	1.519645617	1.493924374	1.504985575	1.897035483	1.806204434	1.642697989	2.351295228	1.825805998	2.637471723	1.462821792	3.093453251	1.765368995	3.210772648	3.054280857	4.099632871	1.465092067	2.436102856	2.38111938	2.513207642	2.64270354	2.537871648	5.675717545	2.495525196	2.409442477	2.053544394	1.873066069	2.409442589	4.402304814	5.931814138	3.656142572	2.221953934	2.963050691	2.963058669	2.63897232	2.96325576	2.638304643	2.610363714	3.180103508	5.698970004	4.382999659	4.145086978	3.680964767
BLCA_Caner TCGA-CF-A47W-01A-11R-A23X-13	2.933895192	2.933901533	2.948092269	2.28652819	2.812719335	3.102424587	2.421954885	2.400685702	2.312116257	2.322237514	2.190625759	2.396738893	2.373001913	2.551192614	2.43927879	2.600491376	2.346839219	3.642000395	2.5173865	3.57613181	3.310861695	4.107905397	1.986344922	3.162374951	3.239901851	3.063918757	4.11463878	3.294940648	5.625251654	2.456356531	2.4855795	2.08786832	1.817265337	2.442421224	5.725842151	5.899629455	5.66756154	2.134718848	3.376375517	3.243029363	2.829028148	3.417339041	2.516969584	2.628131003	3.418783313	4.391473966	5.651695137	4.434152181	3.907065418
BLCA_Caner TCGA-CF-A47X-01A-31R-A23X-13	2.667509428	2.690544224	2.624804762	2.241653588	2.421028264	2.723438021	2.35425763	1.911486292	1.853770165	1.861502908	1.613617034	2.217870002	2.087853061	2.526119934	2.212563047	2.81454851	1.848059322	3.415708362	2.069816572	3.209301151	3.254829924	3.631861935	1.757901614	3.019544379	3.04816823	3.009432956	3.355928894	3.163345541	5.910094889	2.456403483	2.450219752	2.052029673	2.003341866	2.453298947	5.995678626	6.148130399	4.420216403	2.063215662	3.620400821	3.620404445	3.14539279	3.557463792	2.530897005	3.137808372	3.695276877	5.931814138	4.850780887	6.04383157	4.549750892
BLCA_Caner TCGA-CF-A47Y-01A-11R-A23X-13	2.484672546	2.513662341	2.471773065	2.051372385	2.251303913	2.509985164	2.078504916	1.24867124	1.179658827	1.191805737	1.635855481	1.718006744	1.535342431	2.499697645	1.719238868	2.849744438	1.189706564	2.803818563	1.579104798	2.807718919	2.770470712	3.708722192	1.23881374	2.444467969	2.423787921	2.387196548	3.251738304	2.440232778	4.278189385	2.694087635	2.742867876	2.314553772	2.12091112	2.72598979	4.815308569	4.459670525	5.913640169	2.32363475	3.352135074	3.586152264	3.127030115	3.636822532	2.805734373	3.010819475	3.612483819	4.524328812	4.075720714	6.030118356	4.032920266
BLCA_Caner TCGA-CF-A5UA-01A-11R-A28I-13	3.152842093	3.109575069	3.034037656	2.688208219	2.933827316	3.141702272	2.793877657	2.089310242	2.037398519	2.023646398	2.315372379	2.603223024	2.457166111	3.025411863	2.557486837	3.141716716	2.031326797	3.729335136	2.633093517	3.88219197	3.774445204	4.241845378	1.962079683	3.43155772	3.428293497	3.25865061	3.357646293	3.527462947	5.8569852	2.368016337	2.333428485	1.968976026	1.896026322	2.356798695	5.946921557	6.102372909	3.966395326	1.964465523	3.346727654	3.447353682	2.808871892	3.384355008	2.424633392	2.852642481	3.348150412	4.688246139	5.879426069	4.716698771	3.556299026
BLCA_Caner TCGA-CF-A7I0-01A-22R-A358-13	2.39373905	2.49251762	2.469537755	2.187948939	2.213272706	2.467332489	2.234882	1.474677489	1.403190328	1.37745028	1.862979556	2.253506931	2.086125457	2.912135208	2.270155294	3.001372801	1.381087117	3.677666976	1.856392995	3.526607928	3.642938429	3.803158094	1.254481237	3.038106897	3.066509675	3.079333102	2.799276418	3.341053253	3.895407059	2.630779503	2.614628809	2.246220519	2.185521131	2.58699814	3.853679676	4.28567024	3.856420047	2.236821573	3.49585277	3.353363993	3.052359474	3.274240234	2.59299835	2.832301126	3.371272963	3.607584462	3.907521477	6.860120914	4.026872146
BLCA_Caner TCGA-CF-A8HX-01A-11R-A36A-13	2.656798854	2.648208523	2.648206398	2.326446924	2.516939596	2.639862892	2.406423983	1.558557127	1.483667754	1.492500571	1.956122063	1.887549308	1.715395493	2.878389934	1.837374665	2.940571018	1.490126386	2.925071345	1.718373464	2.909317386	3.013856432	3.183337208	1.051332953	2.496895745	2.547737789	2.457920607	2.929873805	2.512621061	6.119186408	2.504691744	2.504690217	2.170865474	2.04236657	2.452189617	4.35261703	6.316052869	4.349692477	2.156724667	2.888025115	3.203574157	2.696758787	3.049129575	2.677616118	2.62569497	3.09550355	4.342944147	4.342944147	4.070581074	6.101823517
BLCA_Caner TCGA-CF-A9FF-01A-11R-A38M-13	2.592047341	2.587971778	2.606628568	2.346658182	2.322887658	2.543663883	2.344342164	1.417295038	1.360244909	1.348745504	1.851280706	2.004026451	1.791584847	2.884903958	1.976359237	3.361910278	1.359404588	3.194172355	1.972395599	3.126093757	3.049308087	3.804667791	1.352174803	2.908663372	2.948503652	2.864811992	2.886697538	3.059154433	4.53165267	2.600670044	2.617957549	2.223123028	2.161923318	2.624621011	4.137868621	7.119758224	4.016824928	2.29858737	3.481000711	3.321363276	3.049101369	3.481016486	2.679423996	2.925655398	3.49751689	4.310691141	4.134896025	7.046723663	4.585026652
BLCA_Caner TCGA-CF-A9FH-01A-11R-A38M-13	2.920987438	2.930327464	2.860777887	2.60652237	2.684798217	2.815161275	2.690165932	2.096462866	2.040729637	2.065759627	1.687666288	1.938380433	1.849982397	2.08313443	1.949061551	2.103921645	1.958931617	2.878159252	2.185160183	2.921990395	2.922010354	3.106201632	1.871222891	3.071165466	2.939766536	3.019882499	4.289882635	3.066433251	4.493494968	2.20193152	2.207323731	1.894671882	1.782709057	2.231498793	6.137868621	6.269217724	4.288192771	1.90809226	3.172345815	3.031435804	2.633417737	3.172427199	2.308755877	2.526985829	3.411054119	4.279840697	6.085128182	4.585026652	3.715767846
BLCA_Caner TCGA-CF-A9FM-01A-11R-A38M-13	2.483075324	2.616047368	2.51187448	2.246965402	2.247213955	2.536011954	2.273012781	1.97736546	1.897070466	1.904381343	1.553663469	1.807600666	1.640016541	2.655457223	1.788961544	2.903956661	1.919378852	2.950015659	1.73130245	2.987556771	3.018088113	3.317939804	1.192739781	2.723157379	2.779808201	2.572830964	2.776356637	2.898700851	4.500312917	2.644554419	2.697876959	2.306582442	2.183289253	2.640023821	4.602059991	5.946921557	4.317854924	2.325864084	3.390214629	3.662572688	2.959491807	3.444145295	2.752830308	2.906284215	3.475768798	4.143875556	4.306273051	4.625251654	3.518497176
BLCA_Caner TCGA-CU-A0YN-01A-21R-A10V-13	2.868586985	2.965090125	2.898440565	3.038851434	3.183494226	3.197709397	3.070069419	2.984627249	2.814468327	2.861900441	2.432364636	2.922771673	2.905814069	3.133879911	2.737777509	3.251600306	2.826624024	3.653776159	2.8487405	3.560926381	3.425556638	4.278189385	2.197527513	3.096892099	3.437022323	2.98537783	3.902951035	3.636320343	0	2.724399136	2.721942514	2.123243726	2.093672663	2.682108955	4.974694135	0	4.982966661	2.104194052	3.873478974	3.739742526	3.253974083	3.76612096	2.748501457	3.103642463	3.909586744	5.283162277	4.974694135	4.793174124	4.133122186
BLCA_Caner TCGA-CU-A0YR-01A-12R-A10V-13	2.853173003	2.854034545	2.837057617	2.652769152	2.837148349	2.873424131	2.674517793	2.319282494	2.240515051	2.258359839	2.376699114	2.768126632	2.650680114	2.939964681	2.739296244	3.591967052	2.198007613	3.396216029	2.373511608	3.273219017	3.326476856	3.739711519	2.259671503	3.090748404	3.133349424	2.948242974	3.748975334	3.237271934	5.019542108	2.800019783	2.791584982	2.231027761	2.209035981	2.862382923	4.962573502	5.2644011	5.107905397	2.213221258	4.274905479	4.210419288	3.705079876	4.191114133	2.810996189	3.6415036	4.378823718	5.294136288	5.640164518	5.088309841	4.353596274
BLCA_Caner TCGA-CU-A3KJ-01A-11R-A21E-13	2.331835294	2.347744567	2.313479379	2.180417901	2.240606263	2.417927428	2.231844033	1.434703294	1.402477711	1.391767257	1.658004895	1.76097405	1.686020004	2.582799763	1.723993617	3.270897604	1.379219054	2.734244029	1.697834724	2.762803736	2.811862117	4.779891912	1.500370177	2.548470227	2.564999571	2.565108688	2.28623603	2.586190281	4.215382707	2.537049751	2.591078592	2.243708498	2.17565486	2.623930442	0	4.764471553	3.99595391	2.206565785	3.491400261	3.408363392	3.107327836	3.322856786	2.552565504	3.14686418	3.408176598	4.07007044	4.774690718	4.769551079	3.967973863
BLCA_Caner TCGA-CU-A3QU-01A-11R-A22V-13	2.684785397	2.651885061	2.703273618	2.338909563	2.483947179	2.663205168	2.369907689	1.676830207	1.631152075	1.606289265	1.7525496	1.597965439	1.391059456	2.840279147	1.600774594	2.970026875	1.623752538	3.248356057	1.893117639	3.572127807	3.356457513	4.320572103	1.332010301	2.999021335	3.020358312	2.972259907	2.522662955	2.973893477	4.93930216	3.193828848	3.040244756	2.714507052	2.610236596	3.110290532	4.71219827	0	5.021363052	2.750909802	3.65170877	3.598437491	3.207188929	3.691211561	3.168282479	3.174523899	3.934256009	5.015022874	5.015022874	5.013676223	3.784790863
BLCA_Caner TCGA-CU-A3YL-01A-11R-A22V-13	2.933897803	3.001934742	3.042564166	2.793481206	2.813119913	3.159044348	2.798311532	1.869897016	1.733941773	1.742391206	1.942266095	2.305315846	2.126889852	2.908147057	2.269414493	3.038328369	1.751226039	3.417670685	2.084089391	3.449099317	3.379064829	3.58890412	1.20410849	3.167534519	3.025158682	2.909266635	2.691503457	3.122105972	4.48945499	2.113806558	2.117381271	1.907905956	1.906010671	2.146539499	4.200659451	4.348721986	5.049148541	1.913000306	3.582810732	3.382475465	3.072117102	3.3209666	2.152056437	3.058472667	3.364054056	4.090979146	4.142064735	4.443697499	3.605807572
BLCA_Caner TCGA-CU-A5W6-01A-11R-A28I-13	3.06953339	3.128026811	3.100168558	2.773498821	2.908340076	3.028547407	2.848409228	1.871455926	1.841327068	1.850515402	2.410812813	2.831892201	2.739751351	3.320847486	2.763197054	3.984841509	1.843870233	3.451660956	2.461678421	3.451653583	3.441057549	4.651695137	1.725974839	3.395786911	3.465770763	3.1457626	2.792295903	3.722720929	4.694648631	2.410385124	2.388595575	2.007989535	2.004626865	2.387659456	4.850780887	0	4.970616222	2.033712885	3.871749399	4.030584088	3.537319054	3.901224795	2.391089262	3.472068646	3.978843791	4.498940738	4.774690718	5.089375595	3.708815475
BLCA_Caner TCGA-CU-A72E-01A-12R-A33A-13	2.486485955	2.495490128	2.459524617	2.144933789	2.179892374	2.469215615	2.148032129	0.993927239	0.958144083	0.954691975	1.576290973	1.584773315	1.390959643	2.511586644	1.587547433	3.157890861	0.948931063	3.12428547	1.596701901	3.07435999	3.139031676	3.964494217	1.33147201	2.523861652	2.482675813	2.542830506	2.754425154	2.537820702	4.962573502	2.87237954	2.856192633	2.421824438	2.280196633	2.921768	5.046723663	5.081445469	4.761953897	2.510029996	3.608260604	3.623441291	3.173469751	3.672428569	2.83554245	3.084385973	3.624517456	4.296708622	4.124360063	5.057000407	3.899460595
BLCA_Caner TCGA-DK-A1A3-01A-11R-A13X-13	2.205102251	2.219411249	2.210057268	1.97197794	1.963914112	2.25198945	1.924864609	2.212518272	2.161846148	2.125768278	1.553382862	2.108065169	1.913037488	2.737378311	2.074466382	3.155903853	2.126942729	2.811627882	2.051079822	2.778896531	2.729302069	3.635865677	2.10553927	2.920140337	2.79340428	2.855981858	3.508585073	2.940419544	4.598599459	2.833602156	2.76109294	2.221930839	2.13357873	2.72183355	4.970616222	6.512861625	6.339134522	2.191825974	3.645703279	3.811254268	3.469772118	3.757158049	2.738588188	3.365259814	3.75766235	4.385102784	4.962573502	6.4225082	3.88394045
BLCA_Caner TCGA-DK-A1A5-01A-11R-A13X-13	2.925715054	3.08380934	3.012650635	2.322368414	2.982916135	3.105060087	2.405836924	2.600292021	2.524271442	2.525696594	2.459622843	2.809737514	2.703115524	2.970878502	2.772875907	3.127282131	2.478402095	3.704597853	2.849939295	3.683656364	3.704630851	4.050122296	2.269137089	3.518418362	3.652816401	3.571172184	3.221062665	3.757597727	5.920818754	2.749694686	2.684569396	2.206948264	2.077038883	2.631620128	4.950781977	4.581698709	4.401209493	2.262441543	3.470118132	3.445555665	3.073042567	3.457812172	2.809359642	2.94579424	3.639648981	4.507239611	4.669586227	6.064492734	4.188424994
BLCA_Caner TCGA-DK-A1A6-01A-11R-A13X-13	2.848030765	2.842104022	2.830489853	2.581645503	2.735709315	2.933406125	2.559588596	2.368000629	2.291564652	2.291564482	2.173417435	2.761070642	2.621713322	3.126988805	2.732732972	3.409733446	2.290187171	3.515490895	2.524788187	3.682862615	3.608008689	3.931743618	1.868156997	3.261293151	3.252735054	3.331198627	3.619964321	3.48856854	4.812479279	2.602413129	2.601271508	1.99605568	1.964511066	2.576853124	5.204119983	5.517126416	4.588380294	1.99028576	3.683870233	3.759136376	3.257511321	3.683826192	2.641925363	2.947311059	3.811105249	4.71219827	4.89279003	5.01188716	3.825114858
BLCA_Caner TCGA-DK-A1A7-01A-11R-A13X-13	2.330284626	2.356380054	2.361152972	2.206072646	2.243461714	2.449557122	2.180009957	2.070607746	2.023296309	2.022195258	1.823148638	2.295206414	2.102044124	2.79057078	2.289740856	3.794733366	2.021462695	3.680873112	1.9050304	3.462466752	3.493872603	4.250263684	1.552015595	3.231600197	3.212769841	3.120877731	3.323547834	3.290365453	4.410050399	2.686880578	2.652250727	2.136728901	2.11733865	2.638218164	5.088309841	7.573488739	4.793174124	2.114574319	3.859422827	3.943720373	3.728139814	4.048662481	2.657034199	3.627531719	4.135488919	5.087246696	7.434152181	5.088842391	4.111259039
BLCA_Caner TCGA-DK-A1AA-01A-11R-A13X-13	2.49461855	2.453093767	2.55623024	2.165674241	2.309987692	2.540728016	2.194542438	1.995252625	1.964911707	1.934370286	1.898769542	2.15362342	1.989751407	2.915257542	2.141996976	3.135000909	1.918286217	3.290596887	1.860815301	3.243958316	3.26668956	3.756612175	1.524946152	2.960764395	2.994895024	2.863691098	3.347625034	3.064982725	5.920818754	2.600755941	2.608516193	2.172682044	2.182367541	2.64675197	4.798602876	6.161150909	4.233587153	2.191284849	3.54796963	3.525954281	3.259488097	3.622171234	2.695009116	3.103827755	3.824436005	4.785156152	5.943095149	4.540607512	3.503395503
BLCA_Caner TCGA-DK-A1AB-01A-11R-A13X-13	2.930009816	2.864377016	2.883029168	2.4706369	2.791280043	3.091523024	2.525803265	2.6327151	2.522536801	2.563301894	2.286163167	2.470418105	2.439402404	2.698957627	2.508994994	2.95960576	2.467740438	3.372605465	2.545420827	3.413490335	3.668439095	3.763525721	2.170560555	3.586190784	3.723331438	3.665140293	2.594332862	3.555841178	5.625251654	2.422306381	2.367750287	1.963576924	1.878360263	2.440559864	5.744727495	5.93930216	3.844302707	1.954344698	3.004752334	2.89359218	2.661847619	2.996761411	2.606004217	2.597012534	3.071878229	5.655607726	4.647817482	4.449771647	3.456561518
BLCA_Caner TCGA-DK-A1AD-01A-11R-A13X-13	2.642486318	2.665439699	2.682263553	2.274211408	2.629098125	2.687386029	2.281024582	2.377301268	2.241599878	2.280674183	2.048723403	2.539061735	2.372549341	2.970608511	2.366615583	3.512916799	2.260697176	3.566753554	2.410178808	3.696775855	3.780281906	4.145086978	1.858018769	3.751012112	4.112945622	3.765867577	3.390279696	3.998313872	5.962573502	2.583615486	2.610159245	2.224294913	2.182985284	2.531392171	4.338187314	6.202732459	4.609064893	2.22256977	3.524670281	3.3218733	3.26039285	3.355743636	2.65449159	3.072403308	3.525928039	4.435333936	4.600326279	4.899629455	3.502331021
BLCA_Caner TCGA-DK-A1AE-01A-11R-A13X-13	2.366252978	2.385492559	2.43294833	2.524944959	2.716797404	2.720022956	2.617498296	3.029754037	2.795797781	2.781568223	2.25499317	2.818082417	2.660201659	3.055352525	2.722747994	3.111533506	2.920669672	3.79440051	2.679136578	3.918537472	3.831977141	4.563837353	2.457467603	3.574073071	3.689546731	3.400756838	3.537604997	3.906676392	4.482804102	2.676038753	2.636184269	2.024772473	1.976041593	2.626138556	6.387216143	6.518557371	4.8569852	2.035463424	3.58978645	3.664101008	3.178789208	3.437741643	2.649073733	3.235392777	3.867567396	4.850780887	6.334419009	4.581698709	3.843572008
BLCA_Caner TCGA-DK-A1AF-01A-11R-A13X-13	2.964591076	2.928907064	2.93815864	2.249785065	2.945164876	3.064586959	2.276935205	2.995366562	2.806239181	2.940426359	2.305762484	2.781144275	2.612217884	2.935805288	2.757413107	3.037360321	2.863224278	3.415134154	2.861255336	3.491354485	3.444014891	3.776691004	2.684120299	3.923982504	3.957412676	3.191407583	3.621611185	3.789957183	4.341035157	2.68856594	2.683271455	2.141555747	1.944212111	2.679354251	4.716698771	6.537602002	5.170053304	2.113035532	3.695554714	3.577802614	3.381743701	3.669281921	2.626625242	3.148522724	3.898961293	4.879426069	4.879426069	5.171340103	3.632951736
BLCA_Caner TCGA-DK-A1AG-01A-11R-A13X-13	1.97875619	1.975098545	1.980503816	1.725475165	1.750325354	1.983794572	1.734157837	1.353456058	1.275856373	1.278336979	1.586351214	1.90732419	1.769189972	3.284748134	1.890529652	3.938419363	1.27700407	3.044972128	1.331550537	3.007070227	3.063544569	3.627465408	1.133586858	2.834579973	2.822395403	2.83529955	3.05337582	2.864372567	4.728158393	2.921255439	2.906041732	2.555239677	2.514738516	2.907618013	4.073143291	4.860120914	4.4225082	2.543815163	3.739692439	3.679639736	3.340532581	3.756104137	2.987131153	3.262406655	3.708413613	4.184422252	4.232102384	4.946921557	4.369572125
BLCA_Caner TCGA-DK-A2HX-01A-12R-A18B-13	2.676187496	2.78574974	2.76541616	2.572603161	2.847841046	2.794506022	2.609864129	2.598545003	2.383090514	2.39990387	2.114963774	2.626607595	2.43571941	2.962674318	2.48081763	2.99562703	2.340708226	3.384965771	2.524089943	3.338404043	3.496397234	4.00656377	2.152558266	3.400678163	3.587556253	3.079235623	3.38877392	3.820994292	4.209011525	2.395969532	2.33809441	2.026687934	1.889676301	2.341106022	4.477555766	4.787812396	4.301899454	2.025224311	3.264034819	3.183931126	2.921527957	3.144571105	2.3875122	2.780199166	3.350122126	4.021363052	4.179142011	4.363512104	3.28458335
BLCA_Caner TCGA-DK-A2I1-01A-11R-A17X-13	2.289348011	2.326134102	2.315191968	2.029310009	2.050880658	2.359309317	2.029369484	1.389192393	1.362080732	1.338932366	1.276992482	1.533891145	1.319537662	2.40866588	1.547171664	2.987641184	1.338777798	2.898481128	1.519440359	2.929765544	2.944797945	3.510449302	1.401976355	2.7885217	2.765585481	2.815376415	2.989600388	2.842920873	4.306273051	2.554908224	2.587843817	2.128013456	2.103977536	2.542387843	4.616184634	4.823908741	4.151810883	2.164153681	3.290069769	3.27660919	2.90454505	3.250920259	2.586491858	2.904388905	3.222291956	4.386158178	5.033389013	6.202732459	3.762488936
BLCA_Caner TCGA-DK-A2I2-01A-11R-A17X-13	2.407737836	2.376470577	2.41722382	2.254674156	2.308251127	2.507020983	2.233610356	1.320664414	1.219458461	1.229757982	1.491139132	1.64064072	1.426255403	2.249348304	1.624878285	3.263009439	1.214070939	2.709947572	1.547492513	2.6509075	2.617881153	3.753262672	1.228019106	2.590479399	2.566666759	2.549300352	1.85943637	2.593268091	5.022276395	2.912506433	2.94704456	2.403441608	2.399178208	2.959180567	4.508638306	4.517126416	3.756069463	2.42091744	3.323189375	3.418248259	2.962358002	3.392506375	3.04769296	2.962335701	3.376357954	4.206209615	4.804100348	4.415668776	3.336225599
BLCA_Caner TCGA-DK-A3IK-01A-32R-A21E-13	2.227600538	2.203596782	2.222161337	1.940289204	1.972888075	2.223820282	1.93403661	1.559638758	1.450430243	1.441557378	1.578714261	1.845503113	1.628894254	2.511811252	1.846030432	3.081769871	1.445628073	3.028747351	1.822012097	2.825908487	2.815317936	3.726026996	1.541721094	3.042616382	3.049612263	3.01063251	3.225161994	3.023450117	4.588380294	2.703008773	2.760893305	2.166658488	2.106722222	2.686667333	4.677780705	5.935542011	4.403402904	2.23194248	3.375978972	3.395942512	2.995525145	3.376153449	2.742243691	2.927552306	3.397693616	4.393618635	4.11407366	4.696803943	3.299745517
BLCA_Caner TCGA-DK-A3IL-01A-11R-A20E-13	2.400576891	2.445741435	2.450040136	2.192672969	2.341686897	2.473042939	2.171581223	1.979599268	1.886333248	1.838699184	1.610938106	1.792602984	1.657489778	2.547306637	1.748540497	2.763250933	1.83335303	2.985002168	2.009016843	2.869384193	3.031814154	3.415297974	1.779577476	3.075273208	3.155730391	2.933820231	3.066944691	3.174462888	5.288192771	2.438615701	2.460804173	2.001320219	1.95908214	2.489083853	5.437707136	4.517126416	4.382999659	2.027428076	3.041693712	2.949700304	2.698989548	2.978764792	2.535257759	2.785045739	3.186260266	4.119186408	3.96475843	4.210419288	3.0794791
BLCA_Caner TCGA-DK-A3IM-01A-11R-A20E-13	2.20211505	2.192268502	2.198362465	2.317108957	2.349390228	2.442256226	2.292229839	2.007353448	1.922938462	1.930779487	1.778350863	2.079317566	2.003866881	2.743178622	2.086483688	3.287293911	1.930924005	2.777894311	1.872879418	2.810578752	2.843546864	4.337242168	1.724387693	2.494065878	2.537418888	2.470165827	1.762403486	2.493323584	4.289036881	2.434381072	2.430678771	2.101328615	2.099395304	2.431601949	4.555955204	4.913640169	4.571865206	2.100250117	3.53613686	3.542063631	3.271632418	3.404841204	2.431126109	3.097456482	3.547367285	4.638272164	4.2915791	4.698970004	3.609292692
BLCA_Caner TCGA-DK-A3IN-01A-11R-A20E-13	2.501701303	2.441298028	2.401798652	2.239035665	2.319174165	2.448917844	2.293002363	1.349876299	1.303128199	1.310160738	1.613141816	1.644740401	1.573423957	2.474469962	1.636404847	3.202553791	1.298907945	2.880854018	1.603490217	2.902038531	3.041598112	3.900999987	1.490826965	2.592894073	2.61401143	2.578562255	1.869691003	2.617858634	4.021363052	2.57101673	2.637523746	2.254862412	2.197957531	2.605776909	4.104025268	3.913462216	3.662039842	2.313203983	3.145731619	3.400701108	2.966362769	3.267409244	2.659015832	2.979292	3.24280674	3.800573958	3.759515651	6.671620397	3.570141178
BLCA_Caner TCGA-DK-A3IQ-01A-31R-A20E-13	2.293472615	2.300842855	2.245236989	2.152653492	2.167066389	2.333777421	2.177838657	1.654610408	1.584157447	1.600496535	1.27742249	1.664205827	1.57390972	2.432974811	1.677713085	2.791567244	1.57284675	2.613922156	1.587720701	2.608061526	2.678572256	3.384015248	1.681138256	2.881744205	2.945838709	2.839445939	2.164154568	2.812970253	4.176525771	2.359049738	2.325818653	2.041893346	1.857933371	2.398805116	4.68613278	4.560667306	4.01188716	2.006711455	3.214317889	3.25266589	2.945131193	3.191081764	2.422173647	2.855173695	3.416248221	4.064996849	4.064996849	4.716698771	3.503205917
BLCA_Caner TCGA-DK-A3IS-01A-21R-A21E-13	2.284433342	2.301680361	2.309621112	2.056070221	2.082961227	2.289859524	2.061909277	1.420966369	1.342138131	1.343309175	1.332150955	1.554147573	1.358496581	2.631319731	1.565720925	3.198076545	1.32956207	2.715657262	1.461535834	2.662670547	2.677800766	2.887090831	1.321270034	2.777767243	2.731062761	2.774774483	2.480203628	2.769518635	4.707743929	2.655020941	2.643521526	2.122003984	2.066698618	2.643521526	4.427128398	4.585026652	4.073143291	2.142340217	3.53526759	3.441728343	2.975611218	3.527331296	2.745348497	3.007745687	3.577728694	4.364516253	4.227678293	6.832682665	3.641414199
BLCA_Caner TCGA-DK-A3IT-01A-31R-A20E-13	2.582896492	2.541191488	2.575235769	2.51126658	2.564956984	2.620876035	2.557478685	1.991187119	1.856318461	1.816045167	1.800049736	2.105875368	1.974498787	2.980558007	2.093104401	3.152664911	1.858261963	3.164659541	2.076582765	3.301420167	3.625226	3.803735362	1.952709903	3.030068087	3.015550101	2.928324884	2.0848265	3.182797024	4.381951903	2.432781833	2.395500492	1.911264892	1.840835167	2.429085034	4.484126156	4.296708622	4.467245621	1.920287286	3.148686603	3.28202011	2.920664245	3.233108503	2.457599369	2.9261937	3.354497168	4.097997109	3.961677947	4.355561411	3.380163993
BLCA_Caner TCGA-DK-A3IU-01A-11R-A20E-13	2.112177752	2.186635345	2.133400495	1.965434787	2.021882737	2.167134282	1.991347929	1.854199484	1.748902661	1.744625303	1.557052198	1.624698492	1.512370781	2.654345196	1.633241505	3.077305675	1.741149692	3.238416428	1.680498403	3.263140763	3.346654323	4.009661145	1.523665153	2.915759492	2.844298155	2.827312145	3.006538638	2.829369877	4.009661145	2.42087669	2.336530415	2.004376299	1.857361293	2.378330482	5.866461092	6.043351421	3.596692412	1.985513904	3.057235197	2.927019661	2.655461938	2.87710715	2.502600351	2.587508037	3.029093644	4.732828272	5.787812396	4.355561411	3.289891947
BLCA_Caner TCGA-DK-A3IV-01A-22R-A21E-13	2.861779747	2.889932093	2.87212938	2.602729668	2.706023679	2.912295229	2.636870901	2.331800236	2.260992051	2.24546965	1.941144942	2.046088984	1.906749054	2.164790652	2.020803619	2.181498437	2.174186241	2.954282814	2.473829562	2.93569816	2.95427695	3.184705233	2.058722772	3.58529065	3.577773044	3.65767011	3.481915302	3.681166893	4.71219827	2.349108079	2.337079527	1.775674086	1.727474697	2.375338346	4.787812396	0	3.966049781	1.765043431	3.103966777	3.047471022	2.680291762	3.158534159	2.374212246	2.585663695	3.241054818	4.565431096	4.787812396	4.659555885	3.39893786
BLCA_Caner TCGA-DK-A3WW-01A-22R-A23I-13	2.779516383	2.769521956	2.781356328	2.724487327	2.78701089	2.81985548	2.731814849	2.153766958	2.043910124	2.047469423	2.331191085	2.669136539	2.5793839	3.001328365	2.594100493	3.678016529	2.049345745	2.972119776	2.411027711	2.98375035	2.986689947	4.879426069	2.126582085	2.922657172	2.895473285	2.761049599	2.449931937	2.973074291	3.955511198	2.531509996	2.50746799	2.095869388	2.069677711	2.512472349	4.54668166	5.175874166	4.150580586	2.075338961	3.376973084	3.40755564	2.974330872	3.290150236	2.53308169	3.102438333	3.562480911	3.851823212	3.82976763	4.995678626	3.489306229
BLCA_Caner TCGA-DK-A3WX-01A-22R-A22V-13	2.829717451	2.789543427	3.020347844	2.572706088	2.923296583	3.042641773	2.897967499	2.131836137	2.046591122	2.059488545	2.241610559	2.334015856	2.327367642	2.386194424	2.243388003	2.454310477	2.066687224	3.008926397	2.29549018	3.116876515	2.94943852	3.444820878	2.262213353	3.4025692	3.356070848	3.174476518	2.708802814	3.443541905	3.939778256	2.246653915	2.212737022	1.866095416	1.844980536	2.205920717	3.905022548	4.284832642	3.712863653	1.877052436	2.844705572	2.764130059	2.478968933	2.844621143	2.148954018	2.488662857	3.200960804	3.495692283	3.83670442	4.308918508	3.312913585
BLCA_Caner TCGA-DK-A3WY-01A-11R-A22V-13	2.786961692	2.885990506	2.961765828	2.845671296	2.899826311	3.034073355	2.914358417	2.797594517	2.678790061	2.705570812	2.238763149	2.775357406	2.696402244	3.096777031	2.607124794	3.120350848	2.514850203	3.469443021	2.845575723	3.76061292	3.66743632	4.051098239	1.803745174	3.602609287	4.134896025	3.363557241	2.770392381	3.662900304	5.364516253	2.448334738	2.351638037	2.040503696	2.054838435	2.390465777	4.117475462	5.723538196	4.341035157	2.050721802	3.167959484	3.290596887	2.853843736	3.168384225	2.404290651	2.781461606	3.036281571	5.402304814	4.066006836	4.404503778	3.150256982
BLCA_Caner TCGA-DK-A3X1-01A-12R-A22V-13	2.676359993	2.685180274	2.667712863	2.531182143	2.579017196	2.729685519	2.555269311	1.724768392	1.613836311	1.620885832	1.786818839	2.148454133	1.937747227	2.678570391	2.094362707	3.342199598	1.616300419	3.431519009	1.787364717	3.38443078	3.227044188	4.377785977	1.491080762	2.601860956	2.715499333	2.50752947	2.838157229	2.744901247	4.419075024	2.519082282	2.506935711	2.284472887	2.249156718	2.534768732	0	4.659555885	4.995678626	2.286271626	3.794549317	3.766478483	3.46476666	3.740000205	2.551038279	3.346499017	4.017276612	4.498940738	4.991399828	0	3.90499812
BLCA_Caner TCGA-DK-A3X2-01A-11R-A22V-13	2.656976435	2.723141308	2.656976435	2.835441647	2.842625142	2.788253575	2.904768212	2.763444098	2.701689585	2.647643992	2.330733434	2.757448882	2.807853386	2.948666077	2.541584264	2.930572792	2.541584869	4.143875556	2.835442241	3.921945762	4.143875556	0	1.991426994	3.067446081	3.372914887	2.76676522	2.433474833	3.741784288	4.537602002	2.331555746	2.264608557	1.995763644	2.009552274	2.280401754	0	0	4.621602099	1.970416655	3.183506816	3.410720779	2.907290932	3.292650433	2.300986655	3.023791752	3.61491233	0	0	4.614393726	3.81227628
BLCA_Caner TCGA-DK-A6AW-01A-11R-A30J-13	2.882998979	2.874783621	2.886326328	2.622773547	2.715834436	2.922890931	2.638535653	1.781992402	1.739716599	1.729004419	2.208574148	2.493759278	2.467508187	2.715834887	2.417066192	2.968858254	1.7354468	3.177442277	2.125782144	3.271923931	3.284257311	3.688544952	1.348860653	3.067587629	3.121702878	2.973636728	2.951100835	3.276169305	4.739928612	2.640245505	2.630742386	2.23130338	2.183450361	2.594682161	4.517126416	5.295849483	4.522878745	2.27213225	3.69333055	3.547195777	3.350892085	3.739068035	2.683659508	3.230934473	3.897377661	4.692503962	4.991399828	4.995678626	3.779565006
BLCA_Caner TCGA-DK-A6B0-01A-11R-A31R-13	2.878705475	2.913748044	2.819775459	2.502638071	2.588650718	2.862373749	2.582133386	1.565522611	1.512180387	1.510373004	1.815206962	2.118175793	1.961996075	2.733354439	2.107317327	3.065148197	1.514539342	3.279332249	1.971766636	3.347558319	3.290106189	4.041436117	1.516347129	2.90421505	2.883179809	2.8224837	3.316153587	2.999108007	4.759450752	2.472502985	2.459298468	2.101217629	2.033975566	2.516543225	5.970616222	6.134896025	5.913640169	2.128433427	3.705937392	3.735569438	3.251150178	3.678320807	2.533589445	3.114210917	3.92515797	4.829738285	4.560667306	4.598599459	3.951744696
BLCA_Caner TCGA-DK-A6B1-01A-12R-A30J-13	3.729721878	3.636903463	3.620516811	3.34988392	3.589464015	3.788756613	3.398550621	2.50262301	2.461301877	2.439546365	2.646798569	3.066395296	3.105560425	3.483582305	3.099049288	3.61515575	2.450649564	4.067019178	2.862254504	3.985156171	3.927092356	4.68613278	2.413884938	3.823931904	3.791123492	3.730108964	3.901550106	3.896860197	5.459670525	2.474364954	2.465900248	2.121935316	2.10170955	2.470498167	5.540607512	0	0	2.133475725	4.060980224	4.108462542	3.851190734	4.181114585	2.475528321	3.703582735	4.57024772	5.232102384	4.747146969	0	3.584190605
BLCA_Caner TCGA-DK-A6B2-01A-11R-A30J-13	3.335962886	3.360113268	3.347845557	2.895409449	3.171699157	3.260641296	2.954628117	2.077879031	1.963932817	1.971477344	2.187119918	3.011957688	2.974608923	3.205139164	2.862627213	3.524068894	1.949225884	3.64909522	2.736675031	3.489195027	3.506210255	3.699804651	2.168506735	3.251839117	3.355237534	3.284221378	4.132532512	3.488117975	4.344861565	2.376905739	2.42383125	2.074569706	1.991168011	2.419484434	0	0	4.605548319	2.104954006	3.668012228	3.483294115	3.105734903	3.784727365	2.4780946	3.065621249	4.600326279	4.199970641	4.120330794	0	3.920034114
BLCA_Caner TCGA-DK-A6B6-01A-11R-A30J-13	3.270393038	3.318785907	3.237331187	2.732284219	3.043642808	3.318778668	2.900290361	2.18382428	2.088968808	2.066915507	2.085205063	2.353849964	2.312848781	2.441065823	2.30161321	2.487465285	2.091996672	3.572080786	2.81220638	3.452379109	3.528391487	3.673205504	2.216578412	3.533095325	3.583902284	3.540971084	3.955326993	3.583885624	4.790484985	2.132454794	2.111827304	1.784251485	1.748268653	2.131612571	0	0	0	1.77748257	3.264081883	3.464314811	2.879805255	3.412934784	2.160369693	2.847977819	3.731625651	0	4.374687549	4.863279433	4.045757491
BLCA_Caner TCGA-DK-AA6L-01A-11R-A39B-13	3.143388911	3.074927817	3.210126097	2.875111536	3.224808395	3.325032365	2.971846977	2.733972559	2.779695216	2.83687263	1.998429048	2.308385299	2.321190914	2.366593057	2.224736107	2.379469094	2.748678918	3.408247748	3.107817434	3.606259884	3.510300207	4.366531544	2.306616051	3.465198698	3.931027924	3.525495274	2.861345587	3.977777895	4.573488739	2.293537323	2.324751656	1.938431272	1.833935001	2.29531244	4.381951903	4.42365865	5.882728704	1.896694464	3.339045396	3.319827718	2.966231359	3.504253131	2.283057925	2.883008931	3.724246512	4.643974143	4.643974143	4.394694954	3.751171256
BLCA_Caner TCGA-DK-AA6M-01A-11R-A39B-13	3.124186033	3.13716823	3.185882312	2.866724622	3.070207231	3.333566266	2.983541646	2.680145142	2.580020638	2.565655806	2.169813673	2.338510838	2.269032503	2.359922535	2.294744469	2.388273188	2.604419396	3.509698718	2.832776625	3.45164744	3.365637616	3.915727656	2.632698509	3.457230575	3.495197596	3.355021094	2.36033923	3.600901104	4.399027104	2.184225403	2.179785203	1.836365871	1.73579747	2.170318009	4.962573502	0	4.48148606	1.849584439	3.058481114	3.179825479	2.583230056	3.093252413	2.204779499	2.600364173	3.628784318	0	4.350665141	4.4710833	3.64775379
BLCA_Caner TCGA-DK-AA6P-01A-11R-A39B-13	2.758259823	2.685529403	2.648860654	2.40808223	2.416233952	2.744891351	2.42454727	2.361227296	2.315647447	2.301990413	1.750623533	2.057016749	1.978966082	2.269941532	2.04855023	2.385418711	2.318104828	3.059249	2.328068037	3.041493931	3.008074299	3.485000922	1.915927939	2.672970028	2.672173301	2.650920719	2.80189823	2.724058282	4.962573502	2.341039253	2.33929082	1.923038341	1.87697836	2.371008483	5.040481623	0	4.087246696	1.923372043	3.257541967	3.236352668	2.842522077	3.372961012	2.350797884	2.918406806	3.573418802	5.040958608	0	4.73754891	3.897652064
BLCA_Caner TCGA-DK-AA6Q-01A-11R-A39B-13	2.668867597	2.722117919	2.703628167	2.460588645	2.592475683	2.754784531	2.492776338	2.126393683	2.072410132	2.091138756	1.773501708	2.270927832	2.166510116	2.879710427	2.188049304	3.447004666	2.024403926	3.218521801	2.206854693	3.180764128	3.218522519	4.083546051	1.609612537	3.24318139	3.193094546	3.139872303	3.186573143	3.293791041	3.999882756	2.234907584	2.197117612	1.839884751	1.802235976	2.202870111	8.130181792	8.227678293	3.959045779	1.800704091	3.513629037	3.193305963	2.864857804	3.254002922	2.28089288	2.748870092	3.324587389	4.254144805	8.093664958	4.554395797	3.627520667
BLCA_Caner TCGA-DK-AA6S-01A-21R-A39B-13	2.701672978	2.657164146	2.71447172	2.636542025	2.807262263	2.798137147	2.672087361	2.291292526	2.193819076	2.196624903	2.126065947	2.68059181	2.714501201	2.976541762	2.48929484	3.284544881	2.171457005	3.539906873	2.552221526	3.703920844	3.51574288	4.240332155	1.985480133	2.889671955	3.205240169	2.958103431	2.591220555	3.591129409	4.400116928	2.402909958	2.406600942	2.068739641	1.991402724	2.407525337	5.090443971	5.086186148	4.610833916	2.048784528	3.71653368	3.498265845	3.424821395	3.932516258	2.400163743	3.415299104	4.078833949	4.605548319	4.782516056	5.089375595	3.576398642
BLCA_Caner TCGA-DK-AA6U-01A-11R-A39B-13	3.038311292	3.088813617	2.987734058	2.755178311	3.056585623	3.194368669	2.957058071	2.228971141	2.117141474	2.136872973	2.019630293	2.306647902	2.247832964	2.364361161	2.286144366	2.405233432	2.115002711	3.648433652	2.708167129	3.560713107	3.310738214	4.211831629	2.32787433	3.414574241	3.428999657	3.165948254	3.032390254	3.563586076	4.04431225	2.22023372	2.193518974	1.839699336	1.782470286	2.190076438	4.943095149	4.91721463	4.950781977	1.841615764	3.327891054	3.147242561	2.819725274	3.139458971	2.217476998	2.699276073	3.57478216	4.302770657	4.302770657	4.602059991	3.833318323
BLCA_Caner TCGA-DK-AA6W-01A-12R-A39B-13	3.425708234	3.472039027	3.577114822	3.193135195	3.549680055	3.664640403	3.450340884	2.871213141	2.753783655	2.725794104	1.943322718	2.612681019	2.595831229	2.653762853	2.600569621	2.739239299	2.742868837	3.723687582	2.92200237	3.73986896	3.731691206	4.017276612	2.390300605	3.738323261	3.852061015	3.756592338	3.02892557	4.163043263	4.151195299	2.280239852	2.284026473	1.915356992	1.885755485	2.24947772	4.500312917	5.187755303	4.630784143	1.905220363	3.618767558	3.777338144	3.404043273	3.786500837	2.262897009	3.283651863	4.045757491	4.254144805	4.627087997	5.007888512	4.263603498
BLCA_Caner TCGA-DK-AA6X-01A-12R-A42V-13	3.364611768	3.288385084	3.346461405	3.019197898	3.19757248	3.364603724	3.117242724	2.473658913	2.341316016	2.395451047	2.153357195	2.46188166	2.374091781	2.466422261	2.411619481	2.439050646	2.395451047	3.657178741	2.766545963	3.492631297	3.60579005	3.713523321	2.37283915	3.94308753	3.770830297	3.692989873	3.197137373	4.000869459	4.258848401	2.201263954	2.247464263	1.987771045	1.965870768	2.206453503	4.557520231	4.718966633	5.075720714	2.014596386	3.568752063	3.462587696	3.210930025	3.486749096	2.243884216	3.252415752	3.918919257	5.069560405	0	4.549750892	4.009217308
BLCA_Caner TCGA-DK-AA71-01A-31R-A39B-13	2.896345743	3.272323759	3.044780463	2.518973519	2.796743493	2.956267256	2.671991642	2.429096815	2.405874628	2.366993051	2.176097882	2.68035188	2.513036509	2.989465995	2.632096989	3.108303126	2.429099032	3.027216022	2.474291554	3.431733723	3.157794667	3.488244942	2.047044763	3.125023287	3.139366774	2.952888365	2.364659835	3.556502322	5.739928612	2.432914437	2.437821495	2.151937247	2.064348061	2.479173883	5.829738285	5.987162775	4.370590401	2.131974652	3.060321036	3.205626293	3.019873861	3.53396174	2.507187666	2.837966988	3.678838776	4.360513511	5.761953897	4.394694954	3.577198481
BLCA_Caner TCGA-DK-AA75-01A-11R-A39B-13	2.8144298	2.788442713	2.745223115	2.510783124	2.658483571	2.836436731	2.595848353	2.220550848	2.161879309	2.125285558	1.800795882	2.318152531	2.253163567	2.570688535	2.357488491	3.050720289	2.119835076	3.06984034	1.893702396	3.06029459	3.178871809	3.46824016	1.578753757	2.77380468	2.835285581	2.853702622	2.764950046	2.917447991	4.334419009	2.695830788	2.675626579	2.287309732	2.218758617	2.667794101	6.600326279	4.718966633	4.714442691	2.280899846	3.486138097	3.394502097	2.953570394	3.512467119	2.68763009	3.054176541	3.54060902	6.559090918	4.707743929	4.12090412	4.212539525
BLCA_Caner TCGA-DK-AA76-01A-11R-A39B-13	3.172134674	3.172134674	3.176863034	2.91836146	3.172137256	3.303451411	3.090568608	2.664524447	2.58314373	2.62660833	1.886580322	1.895712806	1.83888531	1.900450496	1.868357761	1.943124369	2.497316476	2.825998665	2.450056662	2.734206112	2.7853662	3.001441206	2.174117885	3.396608767	3.567924255	3.553178677	3.32225986	3.548635787	4.578396073	2.11492303	2.077169535	1.717071452	1.679156805	2.055045486	0	5.138465589	4.841637508	1.71239621	3.330649642	3.237851314	2.799464397	3.24910685	2.116182814	2.708267392	3.829512393	4.432973634	5.142667504	3.894346777	3.614245412
BLCA_Caner TCGA-E5-A2PC-01A-11R-A205-13	2.305197176	2.312172486	2.298338259	2.279825145	2.317373043	2.391069705	2.23639735	1.663253226	1.542381408	1.564767468	1.533529667	1.796262799	1.693142245	2.865612492	1.782527584	3.091532139	1.582099837	2.860439198	1.688083849	2.88597748	2.819153003	3.859158979	1.421999558	2.881844109	2.738854942	2.758004765	2.770724491	2.855952869	6.221125528	2.1949691	2.152228006	1.697009363	1.707508786	2.149765222	4.690369833	6.417936637	3.056379369	1.697009449	2.58586247	2.566281517	2.174172556	2.538590772	2.374434867	2.171487621	2.557821363	4.681936665	4.097997109	4.411168274	3.144220467
BLCA_Caner TCGA-E5-A4TZ-01A-11R-A31R-13	3.122342483	3.122341907	3.129508308	2.734385364	3.010010764	3.217525943	2.907605023	2.434788747	2.4161779	2.39166452	2.17593531	2.124312472	2.09259568	2.13512947	2.056240981	2.147732997	2.25047617	3.03817897	2.624255569	3.0265664	3.020893884	3.135601067	2.310986988	3.510949005	3.571151152	3.501081859	3.197527307	3.704677053	4.046240308	2.157302101	2.175683887	1.788326099	1.723775169	2.159656991	0	0	4.610833916	1.773201035	3.082009528	3.088643674	2.607086832	3.161228963	2.230424775	2.609319365	3.410325129	4.056505484	4.123782159	0	3.701454749
BLCA_Caner TCGA-E5-A4U1-01A-11R-A31R-13	2.372402513	2.375512978	2.340120674	2.014798276	2.063397297	2.397236696	2.055579663	1.156001607	1.11398004	1.115830919	1.325484146	1.792705097	1.618598398	2.634406637	1.822272308	3.454619889	1.113296737	2.714444491	1.597167479	2.741208324	2.765094657	3.85518614	1.24077769	2.844280252	2.777898738	2.786741835	3.246034134	2.891199628	5.152427341	2.891710049	2.873398497	2.457448676	2.340213918	2.819138112	4.91721463	5.217527376	5.241088108	2.448366564	3.832419805	3.750036491	3.248119153	3.643926316	2.869423738	3.220701557	3.890330352	4.614393726	4.920818754	5.229147988	4.413412695
BLCA_Caner TCGA-E7-A4IJ-01A-31R-A26X-13	3.117325221	3.105051237	3.110581194	2.555058484	2.994905325	3.162575716	2.655405758	2.433441724	2.266330646	2.307614753	2.392125576	2.862131181	2.767603426	3.108378368	2.697678597	3.441849653	2.303948773	3.64501425	2.82946019	3.598007017	3.584490796	4.146301788	2.02682239	3.501050194	3.747695643	3.565506146	3.643498019	3.813979337	5.347753659	2.414333001	2.403557849	2.067320248	2.053145168	2.409586209	5.769551079	0	5.016824928	2.079868531	4.063989204	3.981087398	3.606314263	4.063989204	2.403107465	3.363489035	4.074172425	4.860120914	5.1123827	5.237321436	4.420216403
BLCA_Caner TCGA-E7-A4XJ-01A-11R-A26X-13	2.912885083	2.959382234	2.952589607	2.301892753	2.748462275	2.955901814	2.411565029	1.823664505	1.726684065	1.727017768	2.476045148	2.536644914	2.397686672	2.79587296	2.522657312	3.295348531	1.729430322	3.388231035	2.263119191	3.350041413	3.325416235	4.067019178	1.907623033	2.764368042	2.768530664	2.664617731	4.103473783	2.877748069	4.350665141	2.337932395	2.315041952	1.999194957	1.97181759	2.325933436	4.701146924	4.935542011	5.116338565	2.001736912	3.691124116	3.744148821	3.284472135	3.616651482	2.297796321	3.235972645	3.893965572	4.504455662	4.283162277	4.850780887	4.524328812
BLCA_Caner TCGA-E7-A519-01A-11R-A26X-13	2.673652053	2.693939075	2.632415436	2.1211355	2.519106104	2.68458053	2.189347643	1.926623172	1.863100711	1.865897131	2.044100156	2.364590351	2.220615441	2.951953437	2.268916083	3.223348203	1.862264656	3.578919516	2.384510145	3.422361162	3.499635891	4.279840697	1.526315008	2.817716055	3.108889241	2.858797704	3.380524742	3.261811055	0	2.221092289	2.217242598	1.916857435	1.796902355	2.224974295	0	5.055517328	4.35753548	1.927869669	3.135905614	3.23687462	2.773282323	3.210915202	2.284829295	2.693721263	3.416321839	4.754487332	4.754487332	5.059981845	3.481236084
BLCA_Caner TCGA-E7-A541-01A-11R-A26X-13	2.681552234	2.671350525	2.670760408	2.486353912	2.554908224	2.773001294	2.486328227	2.332528275	2.241069647	2.24917198	2.077505812	2.671278804	2.54322219	2.921277539	2.482577773	3.692934191	2.214517548	3.534785247	2.327360905	3.568583159	3.491447389	4.046240308	1.726852829	2.986110781	3.050039929	2.871510909	3.432571303	3.238950655	4.688246139	2.195251823	2.189572093	1.890289396	1.885748241	2.198477338	5.007888512	5.610833916	4.440093375	1.887070605	3.479850668	3.44452707	3.101854813	3.501616381	2.263089104	2.967825026	3.611690941	4.696803943	4.850780887	5.269217724	3.754677378
BLCA_Caner TCGA-E7-A5KE-01A-11R-A28I-13	2.646776616	2.646781238	2.646778542	2.223368033	2.373908884	2.55633186	2.305174727	1.571245854	1.55744984	1.538011195	1.662660521	2.177552597	2.06766984	2.436061959	2.160765628	2.503156943	1.523468643	3.315180661	2.151946121	3.41608291	3.372784739	3.655030361	1.488796729	3.327726612	3.533059756	3.302630275	3.169417746	3.490441314	4.586700236	2.534623098	2.543830659	2.120703428	2.029227919	2.475155144	6.028260409	6.167491087	4.384049948	2.152246875	3.327446834	3.309041472	2.809235344	3.48424269	2.513892847	2.85737843	3.64642611	5.970616222	4.2069084	4.677780705	3.882652461
BLCA_Caner TCGA-E7-A5KF-01A-11R-A28I-13	3.044255502	3.344080154	3.168769666	2.717445177	3.309575311	3.344085909	2.977356391	2.511316054	2.447454791	2.490652827	2.324881664	2.111599875	2.130927062	2.205610395	2.151265862	2.203328551	2.282254126	2.921191321	2.632629913	3.124431777	2.934998734	2.901842402	2.198308297	3.4614514	3.910455185	3.538252433	4.119758224	4.185752404	5.815308569	2.016492337	2.05409842	1.618150941	1.553857652	2.016488097	5.896196279	6.045757491	4.406713933	1.627865011	3.004855967	3.057895172	2.587233958	3.118376861	2.059774769	2.505918769	3.215900747	5.835647144	5.835647144	4.427128398	3.490763865
BLCA_Caner TCGA-E7-A677-01A-11R-A30J-13	3.49621204	3.479287262	3.417277737	3.146652285	3.431949719	3.447190692	3.187255049	3.068878914	3.002919127	3.019912052	2.328299565	2.746017575	2.749057207	2.874126257	2.699341485	2.946088741	2.926573843	3.851594797	3.088701202	3.851604054	3.779674819	4.049635146	2.41524046	3.893261903	4.283162277	3.759353421	4.118615343	4.186419011	6.202732459	2.132220663	2.149244684	1.788796027	1.750253408	2.124692185	6.281498311	6.427128398	4.869666232	1.773238392	3.38444341	3.442183729	2.991942183	3.442305166	2.200306988	3.050502653	3.509974063	6.22184875	6.22184875	6.327902142	4.083019953
BLCA_Caner TCGA-E7-A6MD-01A-41R-A358-13	2.246871081	2.247844337	2.230212946	1.963876026	1.975958952	2.231657127	1.960109014	2.047818613	2.005171499	1.988523403	1.508487996	2.101354117	1.929089838	2.854175766	2.070530239	3.115739482	1.970175049	2.968484086	1.893462758	3.022817543	3.00027065	4.022276395	1.548515665	3.16146321	3.137831636	3.128940466	3.178972787	3.240397116	4.335358024	2.37379487	2.380435152	1.998712187	1.969953273	2.340202416	4.88941029	5.189095719	4.498940738	1.995666243	3.484991635	3.549069184	3.143408245	3.444461806	2.40380506	3.019462161	3.590628273	4.588380294	5.179798541	5.183096161	4.166852888
BLCA_Caner TCGA-E7-A6ME-01A-22R-A32J-13	2.321599361	2.409386625	2.34247347	2.497387457	2.485405235	2.589226814	2.465031786	1.932833513	1.836095204	1.827509422	2.182774597	2.370921345	2.286047351	2.76310039	2.287957304	3.251054944	1.816531195	3.327422835	2.608130929	3.502809024	3.348539776	4.632644079	1.272498336	3.686312016	3.741954469	3.604322468	1.78401234	3.819017282	4.55129368	2.140051356	2.116218966	1.755613936	1.706774585	2.212454588	4.350665141	6.37161107	4.345823458	1.774561328	3.642225186	3.642227091	3.211864874	3.642280449	2.220585922	3.041438983	3.564136531	4.628932138	4.338187314	4.647817482	4.013228266
BLCA_Caner TCGA-E7-A6MF-01A-12R-A32J-13	3.521057087	3.345999715	3.424756717	3.083752983	3.521130614	3.819137539	3.521175313	3.083889411	2.895138846	3.046195384	1.947291979	1.823277649	1.746203005	1.850375243	1.798075978	1.830572197	2.824662751	4.113509275	3.125096269	3.346864701	3.521502766	3.430910641	2.622986778	4.192464972	3.911750478	3.888330946	5.772113295	3.719360177	5.806875402	2.00321886	2.044923433	1.702109176	1.616623673	2.071235973	5.88941029	6.041436117	3.835938755	1.740191249	3.12018529	3.165729386	2.643439544	3.006959003	2.120450557	2.705332987	3.167094017	5.826813732	5.826813732	5.93930216	3.251825933
BLCA_Caner TCGA-E7-A7DU-01A-11R-A32J-13	2.007068859	1.99119346	2.004849687	1.809120932	1.79666044	2.002512045	1.795725707	1.238535691	1.123296391	1.128202684	1.726806546	2.099036413	1.995283512	3.395983582	2.116619215	3.650712757	1.125120727	2.784583473	1.932489192	2.766725624	2.778517167	3.996690291	1.004265052	2.874328142	2.938486829	2.870880413	2.483672503	2.980051659	4.214670165	2.550130218	2.542342269	2.201153034	2.160576573	2.533313546	3.987470685	4.034798299	4.335358024	2.214139155	3.743792357	3.570827705	3.169737335	3.62679366	2.581215949	3.101087871	3.661706896	4.004364805	4.048176965	5.038578906	4.314258261
BLCA_Caner TCGA-E7-A7DV-01A-11R-A33A-13	2.63267092	2.69272309	2.696589225	2.473989929	2.510268706	2.763510604	2.522463903	1.696523708	1.649191541	1.670021063	1.92253191	2.247165691	2.134640501	2.508348546	2.220781553	3.067023232	1.657794501	3.004912625	2.018895282	3.059605553	3.050711015	4.146301788	1.722801669	2.72881893	2.773786105	2.651584922	2.902139749	2.866543488	4.424812155	2.30735433	2.295097501	1.917279527	1.912088242	2.290058081	5.062983893	5.37675071	3.944331217	1.919736575	3.103645219	3.121609202	2.626631676	3.051513191	2.353426707	2.681022269	3.123600279	4.57024772	4.501689446	4.555955204	3.504346062
BLCA_Caner TCGA-E7-A7PW-01A-11R-A358-13	2.693616581	2.59669001	2.625027235	2.452216806	2.475780358	2.792674299	2.551186279	1.725014615	1.668099267	1.675435139	2.013932618	2.333887675	2.184383738	2.693627091	2.299123897	3.319316465	1.662744276	3.331413758	1.996364751	3.513878526	3.51387569	4.576754126	1.306653973	2.791209951	2.820742721	2.812192852	2.75748466	2.942053331	0	2.219242782	2.197450593	1.815708474	1.792187859	2.207736586	4.872895202	0	4.273272791	1.821890898	3.755962983	3.79078266	3.267624738	3.790774612	2.185599029	3.267632781	3.614395514	4.393618635	0	0	4.067526235
BLCA_Caner TCGA-E7-A7XN-01A-11R-A358-13	2.90809574	2.935559608	2.949969212	2.850126551	2.985626911	3.012892153	2.908159711	1.947798448	1.86893739	1.889258481	2.399517296	2.785384216	2.729042746	3.107167168	2.668823634	3.394848008	1.864503521	3.331191178	2.501279886	3.343123067	3.331173489	4.303643611	1.990362975	3.18726708	3.238249522	3.020234987	2.840739387	3.40694887	3.772552952	2.29007214	2.257725261	1.870785224	1.844773886	2.245822969	4.41453927	4.89279003	4.928117993	1.85978868	3.362197171	3.240152432	2.929539872	3.249881334	2.29551325	2.889016237	3.462121744	3.631737295	3.741990432	4.590066877	4.273272791
BLCA_Caner TCGA-E7-A85H-01A-11R-A358-13	2.528913747	2.56771779	2.60588678	2.339425919	2.551784045	2.652626069	2.387586723	1.736762434	1.649176206	1.656085713	1.881097135	2.364114214	2.239169728	2.633329425	2.311548942	2.995101957	1.643340803	3.318459384	2.02890055	3.254711238	3.274936559	3.819237779	1.605461469	2.906418636	2.920824545	2.86806423	3.125868542	3.181047371	0	2.418013726	2.260783939	1.90634834	1.862838293	2.321683337	0	0	3.693154822	1.899227884	2.827703343	2.672040009	2.305598046	2.699018431	2.464097281	2.360721843	2.798645761	4.11407366	3.892051002	4.289036881	3.663922694
BLCA_Caner TCGA-E7-A97Q-01A-11R-A38M-13	3.375853062	3.129983152	3.305543978	2.875056486	2.984081387	3.32780513	3.088619173	2.562339951	2.490424655	2.521326892	2.269339231	2.503958382	2.398265852	2.668310384	2.480660633	2.781805447	2.423036913	3.430835679	2.586465378	3.460661646	3.527117814	3.270980269	1.843186748	3.385615385	3.286490137	3.354555132	3.165628896	3.534951922	4.504455662	2.414397387	2.353973774	1.941100875	1.899533231	2.428716589	4.142064735	6.207608311	4.13430394	2.02560802	2.790317198	2.700342805	2.438162848	2.76461651	2.449618509	2.349606598	2.826480123	4.124360063	4.294136288	4.324221658	3.463719393
BLCA_Caner TCGA-FD-A3B3-01A-12R-A205-13	2.807934868	2.784955999	2.800139552	2.673431895	2.685220245	2.792625533	2.6141627	2.792361325	2.656422448	2.742178204	2.074865479	2.421761924	2.235155972	2.544634908	2.344835624	2.619682188	2.566385036	3.167881489	2.604079109	3.117200629	2.969873281	3.276147159	2.503423187	3.448298769	3.930117398	2.799392151	2.881655898	3.539136722	4.420216403	2.44950797	2.471019702	1.802935733	1.768051217	2.338945863	4.507239611	4.559090918	3.718852958	1.79666702	3.051343545	3.024428045	2.802312912	2.941690537	2.364088101	2.710352194	3.311324838	4.490797478	5.580044252	4.522878745	3.263556485
BLCA_Caner TCGA-FD-A3B4-01A-12R-A205-13	2.662110052	2.72439338	2.701700292	2.825300421	2.876023966	2.988849253	2.786664765	2.434880589	2.33739637	2.33382285	2.012620858	2.252088226	2.149280511	2.962653993	2.247177968	3.283851359	2.301819565	3.264713362	2.307441326	3.366258933	3.450175545	3.898235747	2.234241541	3.126321413	3.140774612	3.141326881	2.426047723	3.146823376	6.090979146	2.09026152	2.12301197	1.666762346	1.644551717	2.09439061	4.869666232	6.326979093	4.064492734	1.66857736	3.311969259	3.34748678	2.918551873	3.347633737	2.112808145	2.846314986	3.40138237	4.408935393	4.578396073	4.609064893	3.690559346
BLCA_Caner TCGA-FD-A3B5-01A-11R-A20E-13	2.365362443	2.405908024	2.38291648	2.200239147	2.259981645	2.419020086	2.206141753	1.529874982	1.493610213	1.486023873	1.822671665	1.964514948	1.8690811	2.690885757	1.933620248	3.404337367	1.481367343	2.661393721	1.830100338	2.676562462	2.735542744	4.070581074	1.653529743	2.595362957	2.530751484	2.507917276	2.687817352	2.533418545	3.845509077	2.471871398	2.451474725	2.133505195	2.062919682	2.493276117	3.999526877	4.645891561	3.734305033	2.138645676	3.133289799	3.159668031	2.829226823	3.180493573	2.493268274	2.869123863	3.241154694	4.061480275	4.061480275	4.982966661	3.619595178
BLCA_Caner TCGA-FD-A3B6-01A-21R-A20E-13	2.448138228	2.459114434	2.436670944	2.393081689	2.43902785	2.480191556	2.428575823	1.436967134	1.306037313	1.306651237	1.821037462	2.013067786	1.918462235	3.063998766	1.984745897	3.457686322	1.310299174	2.863994229	1.607471223	2.836554458	2.899788036	4.200659451	1.48328304	2.383131016	2.391417597	2.308591539	2.312696181	2.395586441	3.679108365	2.429442234	2.397573076	1.932478746	1.922547715	2.381127318	3.83132577	4.37675071	4.11407366	1.931522183	3.451417741	3.459390264	3.067662735	3.266982591	2.427933866	3.080981562	3.384817213	3.693467752	3.843841708	4.329754147	3.467529725
BLCA_Caner TCGA-FD-A3B7-01A-31R-A20E-13	2.344564675	2.318063905	2.350062513	2.324625172	2.329842407	2.470400401	2.344636213	1.626712109	1.571541065	1.570391335	1.785629712	1.898629352	1.830444558	2.673928279	1.91916958	3.303421715	1.568329395	2.809204275	1.919190347	2.817247916	2.851013497	4.070581074	1.7817045	2.745277467	2.814430933	2.787016741	2.436325305	2.811571875	3.482387168	2.361188087	2.358319797	1.974309094	1.931631068	2.325314265	4.235077015	4.525783736	3.728602204	2.043924828	3.197764175	3.159922148	2.854431634	3.217945388	2.372842327	2.927468877	3.322509848	3.838859688	3.838844704	4.356547324	3.203371557
BLCA_Caner TCGA-FD-A3N5-01A-11R-A21E-13	2.624798904	2.584094755	2.648001469	2.72772246	2.865041101	2.946398412	2.771185052	2.502070828	2.379979356	2.385730329	2.226359441	2.657384496	2.528398964	2.899063518	2.463173993	3.070467662	2.339756634	3.277399802	2.681014768	3.306567662	3.229384338	4.209714836	2.299726118	3.136838394	3.419623653	3.27042056	1.905121636	3.381848313	4.177178355	2.165411652	2.177962883	1.71974032	1.702513345	2.183913615	4.555955204	4.8569852	4.209714836	1.725638912	3.288762365	3.312916263	2.902697215	3.365610404	2.182533068	2.805784356	3.545249628	4.313363731	4.379863945	4.458420756	3.258415898
BLCA_Caner TCGA-FD-A3NA-01A-11R-A21E-13	2.448158703	2.440306866	2.420043749	2.199337487	2.230163879	2.468403712	2.182539085	1.374058196	1.255750308	1.264093076	1.495429091	1.624831398	1.388178482	2.166697246	1.622857442	3.385748381	1.263359445	2.577694859	1.607836202	2.542648357	2.470208525	4.090443971	1.435010193	2.149968153	2.043566798	2.063358753	2.481291592	2.154787818	4.886056648	3.27385822	3.247803994	2.774845593	2.698264415	3.260624675	4.785156152	4.777283529	4.665546249	2.720233618	3.60747891	3.813727553	3.321093934	3.692527496	2.918148828	3.306372405	3.829409754	3.958157461	4.145693958	5.269217724	3.612722322
BLCA_Caner TCGA-FD-A3SJ-01A-12R-A22V-13	3.091701607	3.050419238	2.989311303	2.840891103	2.892530549	3.106491234	2.9159298	1.999742496	1.950609031	1.942338916	2.117898408	2.64774993	2.484963377	2.874663849	2.596349208	3.337527386	1.899469795	3.864915076	2.277402435	3.864918258	3.910077235	4.161780778	1.789276354	3.209564935	3.18636231	3.127335696	3.000759376	3.353488449	4.742321425	2.47026867	2.456491687	2.080905635	2.024712337	2.430189557	4.823908741	6.122628654	4.172630727	2.118941272	3.332517161	3.372287051	3.156343104	3.561250442	2.431803793	3.191611428	3.433132551	4.815308569	4.815308569	6.019088062	3.460151394
BLCA_Caner TCGA-FD-A3SL-01A-21R-A22V-13	2.666087846	2.708291573	2.59237238	2.539233818	2.493383094	2.606088195	2.445092738	1.849424805	1.72432871	1.756095171	1.648860674	2.385073375	2.249674773	3.053471593	2.349494223	3.066843367	1.740216702	3.973760995	2.168609237	3.973777349	3.74279677	4.260427656	1.688400627	3.173470399	3.32905316	3.067029313	3.395642166	3.226888918	5.437707136	2.735524319	2.741557643	2.319393296	2.288216721	2.729552461	5.607303047	5.847711656	4.302770657	2.343100961	3.800766069	3.80077705	3.048908846	3.680519172	2.876191791	3.036308956	3.514804019	5.482804102	5.482804102	5.690369833	3.46019149
BLCA_Caner TCGA-FD-A3SM-01A-11R-A22V-13	2.684771736	2.628568961	2.719461237	2.519986154	2.757015559	2.671798637	2.502133067	1.332201617	1.22852251	1.219055603	1.675186096	2.04320959	1.841965222	2.965331043	2.001118967	3.217120505	1.231331721	3.036075769	1.784566706	3.175265149	2.954952553	3.274027146	1.351618304	2.644180051	2.723762294	2.659915169	3.087297137	2.722704187	4.381951903	2.478921701	2.384650384	2.175921375	2.029555163	2.446474018	4.474955193	5.935542011	3.905095841	2.126429068	3.029831249	3.077017777	2.801585416	3.060866792	2.610781626	2.659491836	3.287843789	4.457174573	5.701146924	4.22184875	3.147446207
BLCA_Caner TCGA-FD-A3SN-01A-12R-A22V-13	2.746968678	2.758528731	2.724738874	2.541593635	2.879312904	2.895153515	2.724657774	1.82613708	1.770902122	1.74971404	1.929240326	2.541561292	2.363238975	2.664073755	2.429365774	2.964598682	1.733922428	3.71976319	2.363234164	3.421493734	4.308034897	5.759450752	1.790402558	3.17539716	3.639264621	3.095244975	2.989688168	3.358721267	5.76700389	2.648774563	2.542831416	2.279751531	2.187643365	2.588533502	5.841637508	5.978810701	4.30980392	2.26045392	3.090186252	3.617936107	2.90564139	3.206144685	2.658091275	2.789344986	3.618193849	4.014124643	4.302770657	5.886056648	3.392286622
BLCA_Caner TCGA-FD-A3SO-01A-11R-A22V-13	2.779108534	2.727344216	2.736740404	2.441675506	2.47670835	2.761103964	2.539805562	1.33369261	1.267836083	1.268319793	1.862156096	2.296759966	2.07749626	2.927443153	2.290775422	3.657755021	1.268401284	2.672083075	1.752416498	2.693076196	2.543464382	4.224025669	1.511427837	2.498086279	2.473219285	2.457521276	2.52796959	2.52375067	3.960831852	2.647011022	2.645057978	2.363928845	2.270693845	2.631630914	3.834106054	3.957601706	4.525783736	2.322158993	3.693219104	3.632351541	3.437541778	3.63232174	2.578365805	3.208263749	3.763752533	4.088842391	4.037157319	5.006123085	4.068033885
BLCA_Caner TCGA-FD-A3SP-01A-31R-A22V-13	2.845055612	2.790972634	2.778384964	2.790763077	2.941493881	3.020365139	2.720386662	2.127344896	1.990881326	2.024457495	2.070441816	2.669295509	2.632412269	2.844979624	2.459647872	2.960060286	1.999037585	3.615852759	2.425333737	3.472513169	3.279351254	3.715305386	1.589400839	3.059255969	3.268121265	2.901188126	2.675121468	3.489162878	5.478861916	2.398081938	2.419521061	2.124225285	2.007780748	2.358183844	5.583359493	4.37161107	4.294136288	2.059709337	3.169518475	3.313910965	2.901348315	3.038374859	2.425043455	2.748633633	3.088212455	4.007446482	4.283162277	4.327902142	3.292472404
BLCA_Caner TCGA-FD-A3SQ-01A-21R-A22V-13	2.958133009	3.094563573	3.094557094	2.957663159	3.09436384	3.069052496	2.920306227	2.463991465	2.464001577	2.405406593	1.944098269	2.853817991	2.689122178	2.957922854	2.570196867	2.886981677	2.320931863	3.588814806	2.823955068	3.393358566	3.343805938	3.416545034	2.181210879	3.664664481	4.049148541	3.514595185	2.788678918	3.65924069	5.195860568	2.422331646	2.324602428	2.077673217	1.914175358	2.378485246	5.367542708	5.612610174	4.015922966	2.001247128	3.093559361	3.120979282	2.718362225	2.978577485	2.484316732	2.54308522	3.3913884	5.241845378	3.996431769	5.450996738	3.489662804
BLCA_Caner TCGA-FD-A3SR-01A-11R-A22V-13	2.161707792	2.124302932	2.152382988	2.14534824	2.141654006	2.341227585	2.125116776	1.687959853	1.606289792	1.587890743	1.58364424	2.248891875	2.052932495	2.71429915	2.223228666	3.175835101	1.560653141	3.089810107	1.877953054	3.026547471	2.998111024	3.962844523	1.425806938	2.476103376	2.627721314	2.491911398	2.941254067	2.805406854	3.743450618	2.375021322	2.289983559	1.975363135	1.91316253	2.355338707	4.634512015	4.688246139	4.189767482	2.033455992	3.07234636	2.991764874	2.62196295	3.157855255	2.429791082	2.781931336	3.173333146	4.179798541	3.828504647	4.387216143	3.461939278
BLCA_Caner TCGA-FD-A3SS-01A-12R-A22V-13	3.074135334	3.037308733	3.110169621	2.692661663	2.853068333	3.078007806	2.794784535	1.267497817	1.208837519	1.198685553	2.038032087	2.083494624	1.892475247	2.670885776	2.083099142	3.635672306	1.205132324	3.044667333	1.893738404	3.082112878	3.055563227	4.172630727	1.23845044	2.682463358	2.627535772	2.652293629	3.146222722	2.662320951	4.565431096	3.049397615	3.060580597	2.890835698	2.67414069	3.095968615	5.116906641	4.527243551	4.525783736	2.733906424	3.740943947	3.778677065	3.51911816	4.12090412	3.064364279	3.497944511	4.007004902	3.918764341	4.008773924	7.239577517	4.396855627
BLCA_Caner TCGA-FD-A43N-01A-11R-A23X-13	2.683266429	2.706612029	2.720541129	2.381593523	2.509125409	2.839394329	2.418787414	1.63540479	1.554291081	1.563257917	2.190897916	2.539352136	2.425259154	2.940633138	2.554532177	3.456164055	1.551262925	2.947099923	2.330064017	3.005830717	2.944699665	4.168130226	1.718543413	2.966605198	2.947066858	2.927723994	2.721566752	3.022753466	4.313363731	2.273894203	2.259768882	1.882270484	1.85271252	2.26526288	4.910094889	5.54515514	4.395773947	1.89290924	3.704274604	3.634221958	3.275214748	3.683989794	2.256791994	3.071586735	3.850623831	4.179798541	4.425968732	5.225483034	4.277366077
BLCA_Caner TCGA-FD-A43P-01A-31R-A23X-13	2.580106841	2.608667501	2.679512023	2.279073129	2.373520332	2.699813136	2.3139983	1.53212517	1.509902836	1.518725073	1.977561689	2.305538537	2.103650402	2.558923055	2.252291901	3.299469343	1.518211478	3.053232936	1.838666353	3.11631756	3.083612385	4.145693958	1.663725431	2.844320611	2.934317232	2.895939198	2.804578058	2.952446339	4.540607512	2.609166417	2.560626405	2.292360598	2.20315151	2.626628734	4.924453039	4.610833916	4.321481621	2.290304605	3.638264611	3.616035707	3.325774698	3.83819792	2.558721924	3.084234098	3.876063468	4.619788758	4.619788758	4.616184634	3.613686563
BLCA_Caner TCGA-FD-A43S-01A-21R-A23X-13	3.321004796	3.345497138	3.493951149	2.936766124	3.197734731	3.571358285	2.873197044	2.632302742	2.647138583	2.683909663	2.043674887	2.315484433	2.31532884	2.418836969	2.329716101	2.483431973	2.528891142	3.150957302	2.899271137	3.258148262	3.120502713	3.868910895	2.707241678	3.937700117	4.041914151	3.639436878	3.53785966	4.023650021	3.887562583	2.134646481	2.066681452	1.677306921	1.615706509	2.092892537	5.465973894	4.612610174	3.519617885	1.712594666	2.57776056	2.604166905	2.335842693	2.61390234	2.222898549	2.211430057	2.667573256	4.238824187	4.085656843	4.55129368	2.969526983
BLCA_Caner TCGA-FD-A43U-01A-11R-A23X-13	2.463130088	2.551946075	2.461224371	2.192787769	2.308601438	2.490836068	2.247423264	1.460580969	1.423757005	1.432941022	1.771804593	2.21702035	2.085077254	2.781526204	2.180584793	3.102746343	1.439777161	3.2508096	1.839096012	3.216988068	3.341633677	4.116338565	1.358785116	2.959672642	2.940493002	2.954712236	2.470712381	3.094876853	4.425968732	2.582612517	2.572519733	2.233330222	2.091320664	2.565095127	4.122053048	6.476253533	3.919972704	2.231051936	3.335636363	3.25667136	2.949695275	3.307735761	2.689175676	2.904553765	3.608267653	4.113509275	4.209011525	6.392544977	3.583995592
BLCA_Caner TCGA-FD-A43X-01A-11R-A23X-13	2.540360125	2.490791293	2.547262075	2.200960597	2.30854514	2.593943774	2.247329381	1.263982894	1.238123897	1.23596323	1.44465782	1.602100869	1.428574949	2.985879078	1.588576629	3.15546194	1.237781004	3.356544362	1.515525125	3.327722917	3.327755246	3.820545879	1.217651476	2.744394663	2.768075709	2.664329718	2.60690779	2.798210003	4.13076828	2.498930874	2.470393346	2.196840915	2.076419508	2.498926901	4.353596274	6.282329497	4.053056729	2.179327577	3.556306844	3.432087119	3.168918299	3.432225738	2.557501574	3.034430504	3.382762645	4.782516056	4.782516056	6.177178355	3.392390588
BLCA_Caner TCGA-FD-A43Y-01A-21R-A26X-13	2.961819123	2.977245103	2.939659183	2.486304672	3.176279349	3.184605571	2.555799323	2.419875844	2.25827222	2.277170113	2.376438233	3.125568631	3.104018094	3.426787135	2.879303694	3.783132401	2.260276114	3.897319372	2.927868897	4.158015195	3.919654958	4.503070352	2.314150641	3.438940377	3.801362154	3.455039468	3.522300072	4.195179321	4.270025714	2.345642556	2.335233582	1.982652871	1.948325904	2.28501778	0	0	4.598599459	1.988329811	3.365410896	3.399154472	3.127026624	3.428132848	2.399672059	3.054749602	3.729514485	5.213248578	4.721246399	4.896196279	3.587208608
BLCA_Caner TCGA-FD-A5BR-01A-11R-A26X-13	2.994873563	2.994873134	2.939097523	2.325364329	3.038673844	3.195487794	2.431615324	2.221647501	2.120939175	2.16352973	2.226689492	2.908806277	2.768270013	2.90879642	2.696795084	3.000848571	2.147171369	3.904593508	2.836982718	3.817234515	3.955777845	4.257274869	2.110485181	3.859661686	3.572773636	3.513692813	3.608957215	4.156144577	4.779891912	2.344365005	2.343017237	2.030705633	1.96516423	2.332395491	0	0	4.863279433	2.028093073	3.261194874	3.239484033	2.897998059	3.1990205	2.40662232	2.888469328	3.360848325	0	4.37675071	0	3.828238453
BLCA_Caner TCGA-FD-A5BS-01A-21R-A26X-13	3.190501562	3.183247131	3.206631547	2.846953526	3.201641514	3.260341438	2.861536564	2.33154913	2.23658556	2.269629531	2.634675093	3.165721117	3.027088886	3.594716833	3.027086574	4.029653124	2.222072541	3.952935515	2.881464792	3.912573543	3.899905285	4.806875402	2.124487247	3.499468514	3.718269139	3.495878617	3.645976122	3.856335806	3.93302219	2.707593724	2.699150057	2.415751571	2.394907411	2.697163194	4.906578315	0	5.18243463	2.403485263	3.684953775	3.68882912	3.713081188	3.97617983	2.754723791	3.541998575	4.4225082	4.987162775	4.987162775	5.906578315	3.695718484
BLCA_Caner TCGA-FD-A5BU-01A-31R-A26X-13	3.10201188	3.120019223	3.170718103	2.579130882	3.29978882	3.385715656	2.638030914	2.486904446	2.354955889	2.350554926	2.403042205	3.158473477	3.162516992	3.267624738	2.982385346	3.385715656	2.380341411	3.811620001	3.048887945	3.91314564	3.79388144	4.1123827	2.49751689	3.703872527	4.031050319	3.60896604	3.875463172	4.363512104	4.262807357	2.503864287	2.4528086	2.095750151	2.02433934	2.504763802	8.008330993	8.106238238	4.88941029	2.112288594	3.366451763	3.316747576	2.995674326	3.422589782	2.538624396	2.887158815	3.654461602	4.886056648	4.4867824	4.886056648	3.781254488
BLCA_Caner TCGA-FD-A5BV-01A-11R-A26X-13	3.135834356	3.087073119	3.106496229	2.724006291	3.032811589	3.243114491	2.789423335	1.908167655	1.857595109	1.864415536	2.561316548	2.914228289	2.816282708	3.263068331	2.812413576	3.891255748	1.861879712	3.832056787	2.392470456	3.874284571	3.885519123	4.257274869	1.442632481	3.298116122	3.346865666	3.119258987	2.911656209	3.385385378	4.869666232	2.418912394	2.442778492	2.121051129	2.12855276	2.452023327	4.777283529	5.342944147	4.958607315	2.131581171	4.069050969	4.156144577	3.727770721	4.086716098	2.454990805	3.557626858	4.201349355	4.518557371	4.543633967	6.065501549	3.605143983
BLCA_Caner TCGA-FD-A5BX-01A-11R-A26X-13	3.321356904	3.275146002	3.25376136	2.974545025	3.109301278	3.374225714	2.995534602	2.234119341	2.145238158	2.152646764	2.479820514	3.134124697	2.949134786	3.642204226	3.056185075	4.015922966	2.151499042	3.823651136	2.672319909	3.803859754	3.813628577	4.659555885	2.334306932	3.364786766	3.393026721	3.264703775	3.571007188	3.505453048	4.528708289	2.73779508	2.748292444	2.496626522	2.457152797	2.73002009	5.026410377	5.647817482	5.168130226	2.483169116	4.151195299	3.999479159	3.814772419	4.13667714	2.747995278	3.749667841	4.350665141	5.033389013	4.853871964	5.661543506	3.882165481
BLCA_Caner TCGA-FD-A5BY-01A-31R-A28I-13	3.022023206	2.958746706	3.12397856	3.069877066	3.123899412	3.394357779	3.045205323	2.433119365	2.569768646	2.502921555	1.980595758	2.810142923	2.603128453	2.903408702	2.689139161	3.022233882	2.404761786	3.452897556	2.810136471	3.452919736	3.452961635	3.818590924	2.150429991	3.889689809	4.071604148	3.879791425	3.263716668	3.763273846	4.189767482	2.433285284	2.404568707	2.009072715	1.964445035	2.433279042	5.595166283	5.790484985	5.525783736	1.99585311	3.150087601	3.181796548	2.765323049	3.253805766	2.525586599	2.740303174	3.591707448	4.269217724	5.507239611	4.067019178	4.235077015
BLCA_Caner TCGA-FD-A5BZ-01A-11R-A28I-13	3.770417978	3.351067488	3.213901219	2.955696657	3.254989264	3.474317831	3.21382305	2.634413748	2.438399107	2.501986798	2.043517732	2.713481332	2.810068598	2.810462526	2.738950642	2.826687834	2.349571241	3.770261859	3.02602748	3.648367937	3.770295126	3.946683336	2.088004878	4.302770657	4.314258261	3.71631667	3.414631779	4.295849483	4.153662888	2.195734252	2.188174476	1.738063676	1.679733313	2.274800885	4.274905479	5.847711656	4.250263684	1.765457333	2.998799534	3.17316617	2.775532721	2.999186027	2.371615157	2.520905026	3.110323005	4.235823868	4.235823868	4.304518324	3.27698788
BLCA_Caner TCGA-FD-A5C0-01A-11R-A28I-13	3.211905196	3.239770579	3.336041965	2.736582199	3.23973739	3.71180445	2.954813591	2.236467264	2.146524954	2.227974184	2.158315619	2.815482038	2.736460741	2.926048622	2.77420706	2.926374016	2.141903757	3.806794675	2.898793382	3.806800242	3.460981644	3.719207722	2.184746433	3.415678955	3.898747974	3.637027712	3.718573445	4.452225295	5.614393726	2.157440308	2.14087678	1.649273901	1.656041412	2.143208779	5.721246399	5.903089987	5.657577319	1.673123554	2.858219536	2.791611859	2.356890453	2.846674564	2.143253895	2.392223182	3.018291905	5.640164518	4.107905397	5.779891912	3.214843205
BLCA_Caner TCGA-FD-A62N-01A-11R-A30J-13	3.23215723	3.305012439	3.213429572	2.818745108	3.232025315	3.262100018	3.011226178	2.972573735	2.932266857	2.932265742	2.114543902	2.793451244	2.833641534	2.841855011	2.747067154	3.035593272	2.710869885	3.4391003	3.169616018	3.424034356	3.470854649	3.846486961	2.539147543	3.564918867	3.891820736	3.331966508	3.346320629	4.331614083	4.023650021	2.410410599	2.347762654	1.983569955	1.933328417	2.347762751	4.818156412	5.978810701	5.707743929	1.995247212	3.375394109	3.324835051	2.95729969	3.269379202	2.461719665	2.8063921	3.673850598	4.542118103	4.793174124	5.844663963	3.556375642
BLCA_Caner TCGA-FD-A62O-01A-11R-A30J-13	2.963219846	2.935559233	3.005142406	2.586487501	2.831239486	3.037794088	2.676824037	1.882317546	1.836893273	1.859234756	2.18904746	2.852786655	2.875524468	3.500913924	2.676786483	3.587818431	1.845952203	3.542466284	2.875524794	3.521263283	3.938536211	6.326979093	1.681086218	3.461168732	3.446711806	3.436647086	3.372342322	3.487274257	4.450996738	2.410143631	2.368462787	2.065969071	2.025379862	2.397372431	6.394694954	6.514278574	4.536107011	2.076363014	3.558609684	3.536495214	3.113730991	3.495197596	2.42666358	3.082140163	3.795451363	4.528708289	4.234331445	4.539102157	3.857867181
BLCA_Caner TCGA-FD-A62P-01A-32R-A30J-13	3.417349259	3.336557279	3.489708402	3.163855717	3.464307221	3.516820803	3.336551623	2.184035875	2.083133221	2.114601912	2.397702189	3.040584607	3.009110411	3.157690377	2.869352045	3.22355889	2.106381473	3.802975958	2.860012668	3.728804509	3.802986995	4.225483034	2.35619263	3.971860003	3.822737726	3.498805128	3.495677326	3.966998681	4.609064893	2.390795671	2.347492387	2.038383873	1.987388372	2.374168764	6.255707017	6.385102784	4.690369833	2.045496654	3.390277562	3.390279696	2.974079592	3.497559223	2.366105942	2.899687365	3.587915948	4.394694954	4.224025669	4.698970004	3.635937039
BLCA_Caner TCGA-FD-A62S-01A-11R-A30J-13	3.338874782	3.297692703	3.360945031	2.925804005	3.193610394	3.5244058	3.097113636	2.559627666	2.469301854	2.397038156	2.101201181	2.673829489	2.629488206	2.77904534	2.638038086	2.693637387	2.389718306	3.211440657	2.849534312	3.463972125	3.362584327	3.53397362	2.485041655	3.933186001	4.024108864	4.000869459	3.14175283	4.659555885	4.072629637	2.215406598	2.165756484	1.875035576	1.782060338	2.210498328	5.772113295	5.946921557	4.598599459	1.864642687	3.105818013	3.081188845	2.750626003	3.118933905	2.244325423	2.599883904	3.381394481	4.037157319	4.15490196	5.829738285	3.704479081
BLCA_Caner TCGA-FD-A6TA-01A-12R-A33A-13	2.899381702	2.899388247	2.743088236	2.589486797	2.711242978	2.982218148	2.659430573	2.011405686	1.902967325	1.953268789	1.860508584	2.353292668	2.266147052	2.545893306	2.257524758	2.665431256	1.936532057	3.480657743	2.337421399	3.44627228	3.357164658	3.566164587	1.947789244	3.085874309	3.151127638	2.969778477	3.10473993	3.313749048	5.68613278	2.27368414	2.336811675	1.958189212	1.778877764	2.255966967	5.785156152	5.954677021	4.527243551	1.999458122	3.351003166	3.378784239	3.012019298	3.325076428	2.366592552	2.508249157	3.380437134	5.71219827	4.243363892	3.920786183	3.575704894
BLCA_Caner TCGA-FD-A6TB-01A-12R-A33A-13	3.326130697	3.461339567	3.25461522	2.925088522	3.193457813	3.193683652	3.254654249	2.750098044	2.720253914	2.771184796	1.984166971	2.325717968	2.235058211	2.311581068	2.34140618	2.422476606	2.625646363	3.258408024	2.956995917	3.097217928	3.22717753	3.349820744	2.475726069	4.372634143	3.842506967	3.937196225	3.468393368	5.204119983	5.268411235	2.238924229	2.173487494	1.776090754	1.71617305	2.202001977	5.42365865	5.655607726	4.327902142	1.841697318	3.008812038	3.137782725	2.789004209	2.940803256	2.289991857	2.543937928	3.195725596	4.059483515	4.059981845	4.397940009	3.305489567
BLCA_Caner TCGA-FD-A6TC-01A-21R-A33A-13	2.648965148	2.615204809	2.599266924	2.501043724	2.535922885	2.698785468	2.453788489	1.771711643	1.690986265	1.682038381	1.79988413	2.327871281	2.169965747	2.801495218	2.237254385	3.039490219	1.674505498	3.238783544	2.072722358	3.261925347	3.216769813	4.025028006	1.58407382	3.065780395	3.080204084	2.944286138	2.588981315	3.442407391	5.524328812	2.567383897	2.557653832	2.110865155	1.85919283	2.462840022	5.640164518	5.832682665	4.209011525	2.02377565	3.306045414	3.065786964	2.849218393	3.507140475	2.50341765	2.888304752	3.397132971	5.552841969	5.554395797	4.518557371	3.445644117
BLCA_Caner TCGA-FD-A6TD-01A-51R-A33A-13	3.036612663	2.949578866	2.894099636	2.894029877	3.101412476	3.250130789	2.949523573	2.547871481	2.400115618	2.466109918	2.296598385	2.767015827	2.7066275	2.959528996	2.793740695	3.17776652	2.450210445	3.591788876	2.74185427	3.745911353	3.688239783	4.283996656	2.225569464	3.167890439	3.385878249	2.915250754	2.664477512	3.820534387	4.496209317	2.267271239	2.24499697	1.911640015	1.82399584	2.324949849	6.210419288	6.337242168	6.171340103	1.943964417	3.585906153	3.80645523	3.206565855	3.331614083	2.271457767	2.862964763	3.740274754	3.986476037	3.812916614	6.250263684	3.607580943
BLCA_Caner TCGA-FD-A6TE-01A-12R-A33A-13	3.118670704	3.209275836	3.254799469	3.095480824	3.142451616	3.30578189	3.073878874	2.514311927	2.478014431	2.447014147	2.186743553	3.053161267	2.778775171	3.223785673	2.96259183	3.343360466	2.447013053	3.901505102	3.033422314	3.901525872	3.836147168	4.199282922	2.203973042	3.9786825	3.870764615	4.046723663	3.784465538	3.973879573	4.565431096	2.727303188	2.789299801	2.361600906	2.237774419	2.762380619	5.886056648	6.087777943	4.389339837	2.387268262	3.895420713	3.565913558	3.009956548	3.63762121	2.824050344	3.24908373	3.775526505	5.795880017	5.795880017	4.707743929	5.728158393
BLCA_Caner TCGA-FD-A6TF-01A-52R-A32J-13	2.888238939	2.904282284	2.857844014	2.684293668	2.822454266	2.975306676	2.765348349	2.292504512	2.174169443	2.178771641	1.905697101	2.315250391	2.168234942	2.843311255	2.265509405	2.929679841	2.154812505	3.124603591	2.458638707	3.286253324	3.372679214	4.307153081	2.111108689	3.085440543	3.30698926	3.154157473	2.7535743	3.340806641	4.229884705	2.355995824	2.330934934	1.922524498	1.839331925	2.311453557	5.863279433	6.029188389	5.809668302	1.913962272	3.619188399	3.445007181	3.259728127	3.578447073	2.284802351	2.950571086	3.715571522	4.14327111	4.30980392	4.351639989	3.748965589
BLCA_Caner TCGA-FD-A6TG-01A-11R-A32J-13	2.482242259	2.495554693	2.432733132	2.552555119	2.576619925	2.75665334	2.647195632	2.075954107	1.932176536	2.020276714	1.871771348	2.425899714	2.248145914	2.647494487	2.366541543	3.067629748	1.968914084	3.683293866	2.576098591	3.513630454	3.802962163	3.97494823	2.052668344	2.999533818	3.244819046	3.067457748	3.099365821	3.329084662	5.302770657	2.360709784	2.317578454	1.971211329	1.774491428	2.242388927	5.443697499	5.659555885	5.36251027	1.992285457	3.090619435	3.017220578	2.763555452	3.17975715	2.437724508	2.776120554	3.1223586	5.339134522	5.339134522	5.515700161	4.21395879
BLCA_Caner TCGA-FD-A6TH-01A-11R-A32J-13	2.586957871	2.590751472	2.630621034	2.634822872	2.862333259	2.855264869	2.652027899	2.540453425	2.424940499	2.373502268	2.176364603	2.543859221	2.492325707	2.683867506	2.378146415	2.718238493	2.319276153	3.568547777	2.639062922	3.693544948	3.606352859	3.744640645	2.052056453	3.055732061	3.344302723	3.240841523	3.449399903	3.68164445	4.563837353	2.386472865	2.3987095	2.050683342	1.977105168	2.358447664	0	0	4.647817482	2.068875912	3.411351881	3.437676201	3.110273737	3.46569842	2.434922439	2.893558869	3.863685387	4.642065153	4.642065153	0	4.015472687
BLCA_Caner TCGA-FD-A6TI-01A-11R-A32J-13	2.551039978	2.578714673	2.575143834	2.279441743	2.295092017	2.59711437	2.31594786	1.548721049	1.513628966	1.51548089	1.648872554	2.001466349	1.873651078	2.585802058	1.97261777	2.785200378	1.508578896	2.969886652	1.700647009	2.905106312	3.001663054	3.231162924	1.550870009	2.782343425	2.726985989	2.716653082	2.956445182	2.777816712	4.17327748	2.455709902	2.461201763	2.101454002	1.948764333	2.443589904	4.642065153	4.68613278	4.472370099	2.103270241	3.32411722	3.366283159	3.043886821	3.355483619	2.531579555	2.740830829	3.594841539	4.345823458	4.627087997	3.929603757	3.631159208
BLCA_Caner TCGA-FD-A6TK-01A-42R-A33A-13	2.77167434	2.706650043	2.716789937	2.476893093	2.507820781	2.717022577	2.561950448	1.68627089	1.598515211	1.589179693	1.838010054	2.431673874	2.209984858	2.834420361	2.272137451	2.996741582	1.610475089	2.824280946	2.173009349	2.927237783	3.019325469	3.642166119	1.836266545	2.988527675	2.855366645	2.787333071	3.002301333	3.000428426	4.232844134	2.370533722	2.375268575	1.961542103	1.853041612	2.32154035	4.064492734	5.882728704	5.642065153	1.988088556	3.845990128	3.21944292	3.102342124	3.034185168	2.281383068	2.9716252	3.724859171	5.625251654	3.865995114	5.761953897	3.993516843
BLCA_Caner TCGA-FJ-A3Z9-01A-11R-A26X-13	3.031477827	3.110071125	3.157724097	2.442125307	3.162338975	3.243458215	2.510699363	2.274079306	2.15408681	2.160488141	2.243468257	2.563344796	2.436929434	2.628483475	2.499554389	2.775143085	2.13848602	3.371954554	2.564533896	3.463582979	3.419493562	3.657271447	2.075426837	3.190206032	3.217100458	3.108677234	3.53981354	3.246825385	4.586700236	2.272320588	2.251676277	1.959678579	1.916072109	2.274745531	0	0	4.671620397	1.980149728	3.611852599	3.389262139	3.018693428	3.457686322	2.301679665	2.925099487	3.986328719	0	0	4.841637508	3.744305469
BLCA_Caner TCGA-FJ-A3ZE-01A-11R-A23I-13	2.256466875	2.23102643	2.26628029	2.029347226	2.124986975	2.325697282	2.077530888	1.19509307	1.154171149	1.156116517	1.685962785	1.786381504	1.667222337	2.692708321	1.773227313	2.891919939	1.157916919	2.56248662	1.351054223	2.544509055	2.62966829	3.532062045	1.352340216	2.657082308	2.598144378	2.629395694	2.630905168	2.674998159	5.014573526	2.317690717	2.318446274	1.956353303	1.874714357	2.308359239	4.779891912	5.080921908	4.103473783	1.970878867	2.970191876	3.01674548	2.52612183	2.991015095	2.417352211	2.465877776	3.284922188	4.478861916	4.605548319	4.161780778	3.598390979
BLCA_Caner TCGA-FJ-A3ZF-01A-11R-A23I-13	2.77405835	2.757103679	2.757104672	2.325907773	2.565335306	2.761234769	2.387877516	2.191882515	2.129806211	2.161315721	1.72598496	1.722648391	1.645800311	1.760211483	1.704236687	1.786641009	2.125901737	3.059888614	2.064370575	3.168589708	3.173970574	3.367868804	1.855808545	2.76628726	2.761653258	2.754741321	2.912967889	2.801983282	4.091514981	2.193338769	2.176414994	1.737245034	1.702268348	2.202645886	5.096367484	5.08249449	4.121478204	1.727493318	3.102681972	3.075489669	2.719048952	3.126669515	2.234963084	2.666415909	3.491724872	5.098541679	4.782516056	4.282329497	3.478610831
BLCA_Caner TCGA-FJ-A871-01A-11R-A358-13	2.973501464	3.149725739	3.021301926	2.746151417	2.938728515	3.293289897	2.700373085	2.803402165	2.672344416	2.855340498	2.136019652	1.983310098	1.917302969	1.992588226	1.981467761	2.027978557	2.646017448	3.50919484	2.841776263	3.451053175	3.424625079	3.61313556	2.561497839	3.621834754	3.847760593	3.40323032	2.979348732	4.131355562	0	2.069945324	2.066521773	1.686223211	1.563298605	2.025331013	4.657577319	0	3.954457973	1.660924103	2.958326299	2.995348516	2.572997629	3.025310573	2.127448845	2.439014483	3.217184949	0	4.659555885	0	3.478388636
BLCA_Caner TCGA-FT-A3EE-01A-11R-A205-13	2.319836969	2.361539997	2.323934423	2.25821547	2.462164415	2.516283218	2.245135329	2.172635768	2.042456258	2.050056255	1.698159326	2.113612728	1.994583736	2.546186785	2.138405616	3.035619199	2.080100247	3.216900753	2.040293882	3.277264918	3.178404599	4.476253533	1.716607127	2.577550352	2.576847878	2.546762104	3.177207744	2.628176384	4.167491087	2.491646997	2.493186065	2.104571929	2.018622523	2.481038967	4.3400838	4.946921557	4.170696227	2.091551603	3.60149751	3.90314558	3.352659092	3.58213488	2.403089446	3.187735228	3.865156975	4.469800302	4.039529222	0	3.965917261
BLCA_Caner TCGA-FT-A61P-01A-11R-A30J-13	3.160378678	3.274054083	3.232763222	3.001537515	3.152042569	3.177486062	3.098258417	2.706593687	2.662048618	2.641369506	2.293858531	2.984504863	2.937110922	3.152067223	2.819872977	3.398624562	2.589118211	3.794408626	3.120533092	3.831882764	3.728230395	4.555955204	2.470954958	3.43734795	3.853642469	3.344225962	3.879054445	3.802512684	4.474955193	2.190986021	2.193710313	1.845540268	1.780291333	2.194619388	6.105130343	4.879426069	4.838631998	1.830261279	3.269169293	3.314690084	2.814474843	3.199515936	2.272513562	2.962534856	3.27049099	4.172630727	4.031050319	4.853871964	3.591087061
BLCA_Caner TCGA-G2-A2EC-01A-11R-A17X-13	2.499685568	2.561901982	2.451006553	2.229679035	2.324963341	2.58505388	2.299721788	1.987635022	1.916930457	1.947807267	1.932437817	2.140107179	1.966499807	2.714585829	2.139126793	2.912316522	1.975869014	3.273397475	2.264189354	3.203431217	3.248892646	4.020451625	1.698711893	3.435183675	3.553434875	3.457173329	3.602694525	3.479426081	4.673664139	2.442564625	2.400688325	2.097039072	1.972562237	2.39379798	5.910094889	4.823908741	4.040958608	2.047347987	3.118373438	2.961630633	2.678708397	3.022286452	2.512983442	2.643784778	3.232958476	4.314258261	4.476253533	4.785156152	3.474128875
BLCA_Caner TCGA-G2-A2EF-01A-12R-A18B-13	2.628397084	2.66329917	2.634265735	2.508226482	2.901489871	2.764217616	2.766314392	2.703064008	2.268809131	2.557365042	2.294388388	2.57763393	2.679498735	2.669703137	2.47732629	2.75631075	2.625576305	3.23968007	2.598908056	3.25180034	3.081400942	3.584097255	2.206903155	3.443686642	3.655250219	3.01790252	3.015401585	4.104577454	3.525629283	2.007026926	1.980963802	1.623105741	1.575717499	1.997933513	4.402304814	5.140861703	3.353403188	1.597315984	2.603254727	2.559402274	2.180912511	2.581364166	2.037012815	2.14212395	2.753095873	3.001871057	3.120296992	3.370126789	2.928056901
BLCA_Caner TCGA-G2-A2EJ-01A-11R-A17X-13	2.532917805	2.572948078	2.613352668	2.305918815	2.403048687	2.672381997	2.293393493	1.740760031	1.671772671	1.660345094	1.623587705	1.904521311	1.690447651	2.45990388	1.890367904	2.743243299	1.690047127	2.651234795	1.811027892	2.718564358	2.671820463	3.605520301	1.66343979	2.495646868	2.466699721	2.441493267	2.322820618	2.534852802	2.995779257	2.069180309	2.055541955	1.718381957	1.657312263	2.050918354	3.765910642	4.359518563	4.030118356	1.67737609	2.809748163	2.821648196	2.742294552	2.975798071	2.044821341	2.672846714	3.231927516	2.623290768	2.596914327	4.272458743	3.010568427
BLCA_Caner TCGA-G2-A2EK-01A-22R-A18B-13	2.952528479	2.95253938	2.922711692	3.221176837	3.517741149	3.354007234	3.282553358	2.676261474	2.604849108	2.814640894	2.259859805	2.058554561	2.0942216	2.085879919	2.056516267	2.123958281	2.697196281	3.302140603	3.009907671	3.397039781	3.25382914	3.625798073	2.497722177	4.144480844	3.824444701	3.61559461	3.847051541	4.410050399	3.672917058	2.001685855	2.016802988	1.608839683	1.546516537	2.003431899	5.522878745	5.735182177	4.015472687	1.604960861	2.751205296	2.718561632	2.399632927	2.668327179	2.026954624	2.401326998	2.818306441	4.350665141	4.591760035	4.169411331	2.882436731
BLCA_Caner TCGA-G2-A2EL-01A-12R-A18B-13	2.698594502	2.758618403	2.735129546	2.620617241	2.849632604	2.977916562	2.655973788	2.358106076	2.165464602	2.256980543	2.155314984	2.389229361	2.258482282	2.552422612	2.292857602	2.654578235	2.302349735	2.990954692	2.34362367	3.03738162	2.873474431	3.742873642	1.777199877	3.292814899	3.198437146	2.927873311	3.082116026	3.321143058	4.413412695	2.555697204	2.620626669	2.277716533	2.253611037	2.584209444	4.716698771	0	3.931465358	2.277180884	3.206382111	3.210984379	2.835737285	3.192834482	2.486830894	2.777507755	3.314670365	5.22475374	4.591760035	4.399027104	3.374045844
BLCA_Caner TCGA-G2-A2ES-01A-11R-A17X-13	2.485109197	2.464718415	2.472755465	2.656902713	3.103790801	3.086818453	2.663156975	2.650715477	2.484975184	2.559980243	2.297914796	2.559996957	2.450873092	2.757696406	2.590828827	2.816298924	2.493405683	3.687941181	2.716612373	3.655955694	3.571834418	4.101274818	2.219975269	3.150600858	3.234540821	3.087811434	3.345984302	3.35936157	3.873995294	2.199513668	2.185485781	1.763782985	1.734246361	2.154750976	6.424812155	4.798602876	3.96056605	1.78310607	3.026515155	3.01203046	2.62410586	2.958631399	2.239700886	2.593135667	3.292163368	3.799967993	3.522982988	4.205511953	3.341606974
BLCA_Caner TCGA-G2-A3IB-01A-11R-A20E-13	2.882420829	2.829815467	2.740560469	2.677192531	2.857365296	2.878123168	2.719400689	2.151848092	2.035381859	2.037220906	2.140009748	2.15503053	2.121705809	2.380088857	2.092825954	2.522964889	2.072395869	2.957045482	2.44419638	2.927391342	3.08724298	4.190440285	2.08267875	2.866434907	2.920515577	2.870631115	2.924141116	3.007687775	4.203425667	2.199475923	2.195870999	1.795067426	1.767106786	2.164709354	4.89279003	4.886056648	3.540274379	1.790809407	2.681755677	2.725100557	2.362078492	2.66551991	2.24222944	2.375481428	2.867357109	4.586700236	4.407823243	3.505668662	3.077630114
BLCA_Caner TCGA-G2-AA3D-01A-11R-A39B-13	3.114060671	3.235699801	3.170637038	2.797094481	3.272279857	3.279978866	3.073592208	2.417795117	2.254294924	2.244158594	2.207130849	2.493356719	2.456845182	2.556014103	2.467471615	2.558820669	2.261682434	3.384612898	2.794563659	3.303475868	3.497036489	3.824754991	2.250629975	3.632347816	3.543732681	3.206171913	3.454518458	3.930453996	4.171340103	2.193345005	2.164021748	1.827962866	1.768268918	2.166442639	5.070581074	5.049148541	4.252588192	1.834410157	2.975805465	2.999982194	2.680870612	3.097037606	2.209111607	2.650286648	3.490738321	5.07211659	4.179798541	4.228412519	3.720184819
BLCA_Caner TCGA-G2-AA3F-01A-12R-A42V-13	2.949646542	2.975804232	2.992999014	2.853300313	3.205998803	3.211737565	3.014608109	2.499496771	2.393197874	2.422352893	2.111919343	2.327070756	2.261859467	2.364879825	2.282517149	2.391124318	2.403902355	3.346419939	2.658029813	3.301288043	3.323268906	3.671557194	2.378251305	3.247903129	3.49198231	3.293952521	3.575020413	3.672422441	4.543633967	2.118105105	2.08611656	1.769955135	1.700340431	2.108723532	4.617982957	0	3.600385111	1.758824845	2.742982247	2.75931699	2.26410087	2.738896362	2.220885034	2.243427634	3.007324119	4.310691141	4.08249449	4.017728767	3.500193365
BLCA_Caner TCGA-GC-A3BM-01A-11R-A22V-13	3.044472434	3.135755392	3.219550187	2.890020414	2.935648351	3.087792828	2.765438429	2.765422486	2.651635547	2.79921569	2.027732856	2.40422268	2.367990393	2.428776965	2.381235124	2.487784431	2.635277197	3.518543039	2.968955688	3.584457431	3.410915383	3.59032043	1.97403369	3.597188573	3.345594334	3.181144901	3.524474085	3.439397626	5.617982957	2.403054399	2.379861862	2.114237752	1.980250642	2.422555998	4.355561411	5.879426069	3.899815621	2.040034782	2.982428302	3.157260991	2.738885174	2.965013188	2.324793397	2.68092352	3.456652241	4.055024092	4.335358024	5.76700389	3.556014572
BLCA_Caner TCGA-GC-A3BM-11A-11R-A22V-13	3.198787065	3.310262387	3.336563877	3.010240591	3.310263274	3.336584616	3.262224712	3.064569322	2.793924402	2.962111563	2.263741936	2.628486429	2.639154867	2.786394862	2.678896827	2.908718628	2.80968007	3.693201961	3.285711324	3.498968139	3.427136526	4.226945307	2.09325532	3.540465786	3.930309708	3.406478016	4.235077015	4.586700236	4.434152181	2.274251014	2.332531544	1.966146144	1.82659457	2.346318798	5.920818754	6.073143291	5.869666232	1.916567045	3.305271988	3.305276373	3.137692672	3.389109977	2.381297815	3.173685429	3.754124749	4.511449283	4.227678293	5.970616222	3.398429952
BLCA_Caner TCGA-GC-A3I6-01A-11R-A20E-13	2.846100723	2.900420177	2.852530826	2.614213076	2.907672784	2.970984108	2.657476259	2.217804166	2.111691922	2.126044467	2.228456539	2.665788999	2.418617945	3.006364965	2.499694763	3.146896461	2.075575508	3.677286718	2.448230011	3.399497573	3.422920861	3.977687126	2.118666651	3.239918451	3.241380258	3.049831889	3.03103306	3.100650147	4.581698709	2.69042391	2.589958401	2.256153122	2.089613188	2.647407316	4.665546249	6.458420756	6.300162274	2.256153122	3.393515448	3.467947937	3.116189852	3.371368954	2.743268788	3.081435516	3.496368633	4.07109231	3.830916585	4.669586227	4.166215625
BLCA_Caner TCGA-GC-A3OO-01A-11R-A22V-13	3.363281477	3.326226415	3.448531703	2.879260937	3.066591176	3.498280892	3.203390286	2.866911586	2.679532164	2.64853611	2.26069963	2.721480524	2.520342071	2.788517431	2.498786091	2.635538499	2.612761135	3.555827122	2.809093732	3.695701242	3.695733571	3.709417855	2.632227505	3.863555313	3.876559991	3.855120804	3.113663843	3.571374471	4.2644011	2.243172114	2.200787828	1.894369558	1.687572933	2.222879684	5.402304814	5.634512015	5.313363731	1.903782874	2.932581327	2.99373211	2.726218625	2.962734101	2.346596149	2.674982337	3.15551102	5.287350298	5.288192771	5.48148606	3.305301811
BLCA_Caner TCGA-GC-A3RB-01A-12R-A222-13	2.725133305	2.721582765	2.770115006	2.913995582	3.079304951	3.121509801	2.913992732	2.615620597	2.457386172	2.489282781	2.228264032	2.677997079	2.578515685	2.824788934	2.523693377	3.005450142	2.461249744	3.698655255	2.714645484	4.115204636	3.733551916	4.339134522	2.01280045	2.923157927	3.019609347	2.881807387	3.437597683	3.263787614	4.432973634	2.228033871	2.210030078	1.725614321	1.669750275	2.195930319	4.818156412	4.806875402	3.551547221	1.70103016	3.214608941	3.192870367	2.760213183	3.106553951	2.207822849	2.760243188	3.225616628	4.511449283	4.205511953	4.096910013	3.480291421
BLCA_Caner TCGA-GC-A3RC-01A-11R-A22V-13	3.265238563	3.168259446	3.089030537	2.856383229	2.992091844	3.238873866	2.964040626	2.744856837	2.577022652	2.5998903	2.233554285	2.646303183	2.662953265	2.748967294	2.633426327	2.748936353	2.588300681	3.56645577	2.992089712	3.491722178	3.656766735	4.295849483	2.565901091	3.216988068	3.689327925	2.575520517	2.895221067	3.846490011	0	2.285627735	2.278470737	1.96278604	1.768110463	2.279896869	0	0	4.168770306	1.960051413	3.04816726	3.056631636	2.730766168	3.000710218	2.3645251	2.791101746	3.463377176	4.772113295	4.289036881	4.769551079	3.563937586
BLCA_Caner TCGA-GC-A3RD-01A-12R-A22V-13	2.658107877	2.571778518	2.693388641	2.357072644	2.418145194	2.710401461	2.371154024	1.547490797	1.479760854	1.487593743	1.776319997	2.42352792	2.245042168	2.782053055	2.425326452	3.091432419	1.490097376	3.485308834	2.121589033	3.344990335	3.376049167	4.030118356	1.747440957	2.766852802	2.787869684	2.731455959	2.673327077	2.789061922	4.424812155	2.297628321	2.273790994	2.030572951	1.961317698	2.304490043	4.322393047	0	3.851255482	2.041002851	3.500659392	3.571270889	3.199484311	3.546423301	2.334553445	3.009105976	3.760552861	4.102372909	0	0	4.176525771
BLCA_Caner TCGA-GC-A3WC-01A-31R-A22V-13	2.747927945	2.734616546	2.697060922	2.650742293	2.871488941	3.169791265	2.804889987	2.695993368	2.619117388	2.589908734	2.020827084	2.482407478	2.396004227	2.610121902	2.537006529	2.685912947	2.504762691	3.544599294	2.650388573	3.467752806	3.544698228	3.770625369	2.289234809	3.833208864	3.634407198	3.41221722	3.141112861	3.539217884	5.288192771	2.265715311	2.158312617	1.878815755	1.875092349	2.256760538	5.446116973	4.388276692	4.233587153	1.923711758	3.045061729	3.072754913	2.866832956	3.245697543	2.279538285	2.784897771	3.541315325	5.329754147	3.79827523	4.313363731	3.612553221
BLCA_Caner TCGA-GC-A3WC-11A-11R-A22V-13	3.750266139	4.005243055	4.005243055	3.249594984	3.478401703	4.003488328	3.47873374	3.146260429	3.392214824	3.600431837	2.468135881	2.648056313	2.592128833	2.731715791	2.678483383	2.812526377	3.316116714	3.752264802	4.013228266	3.488766562	3.601020666	4.031517051	3.054740242	4.742321425	4.744727495	3.81006355	4.718966633	4.749579998	3.99163407	2.245722549	2.101464809	1.712987029	1.711051055	2.222678538	5.209714836	4.41453927	5.056011125	1.741738542	3.005237781	3.393385425	2.829853623	2.948268418	2.316378847	2.568864864	3.093438171	5.006123085	5.00656377	5.329754147	3.322076566
BLCA_Caner TCGA-GC-A3YS-01A-11R-A23I-13	2.362649487	2.353807198	2.29977375	2.402608049	2.753917941	2.744721463	2.484021832	2.714799274	2.549447454	2.658273735	2.37406208	2.766635784	2.619655957	3.001489576	2.579969289	3.280416001	2.506460675	3.687763387	2.920498218	3.512629686	3.530978117	4.110698297	2.122246827	3.092974731	3.324926814	3.264550415	2.940380169	3.552755118	4.325138859	2.497048765	2.49003967	2.069816266	2.002122189	2.476367843	6.207608311	6.334419009	4.578396073	2.090082886	3.564373791	3.525083309	3.131703019	3.455712382	2.469692062	3.055133542	3.843620481	4.280668713	4.571865206	6.247183569	3.583875628
BLCA_Caner TCGA-GC-A6I1-01A-12R-A31R-13	3.303142321	3.275117362	3.333005867	2.86685469	3.178352863	3.137037814	3.15716057	2.450417819	2.362539892	2.426720422	2.289496851	2.673568277	2.701576192	2.772172148	2.640904776	2.923375938	2.426720538	3.524632488	2.948112694	3.633373486	3.478966578	4.173925197	2.292239287	3.280679488	3.45957917	3.594527281	3.309002544	3.512713113	6.255707017	2.334065433	2.330929072	1.929895978	1.879574017	2.233413247	6.315154638	3.89957431	4.177178355	1.937405833	3.194992166	3.042622131	2.641507215	2.955638227	2.398383432	2.549733643	3.473314459	3.873083221	3.87309619	4.474955193	3.969088734
BLCA_Caner TCGA-GC-A6I3-01A-11R-A31R-13	2.717297017	2.678410682	2.672250478	2.351799975	2.478204301	2.745379667	2.45346696	1.51236414	1.463377289	1.452179222	2.127268566	2.354690151	2.16460929	2.731044758	2.248183597	3.099941631	1.465081777	3.319259394	2.189028936	3.292991363	3.162017845	3.824369337	1.516334737	3.041267974	3.099389298	2.975620661	3.176694044	3.14378423	4.725842151	2.630990017	2.633815456	2.224182174	2.128387956	2.628180996	6.374687549	4.823908741	6.336299075	2.301367921	3.495652851	3.437865414	3.146185627	3.587222038	2.432979048	2.992363583	3.738244813	4.510041521	4.215382707	4.809668302	3.946714067
BLCA_Caner TCGA-GC-A6I3-11A-11R-A31R-13	3.33341557	3.536462353	3.756354364	3.282518398	3.361374985	3.690165507	3.307164533	3.007168234	3.061408732	3.140410223	2.251523031	2.471101032	2.363232761	2.522465783	2.449394647	2.510463933	2.905328367	3.197008156	3.215870761	3.334489365	3.495958887	3.637868269	2.833325424	4.13076828	4.316052869	5.818156412	3.696525306	4.126098402	5.850780887	2.219699325	2.195125684	1.782283047	1.714018078	2.187226509	5.935542011	6.088309841	4.515700161	1.790835216	3.102366862	3.328344979	2.870598874	3.386040903	2.292995712	2.755318468	3.419113782	4.225483034	5.869666232	4.261219442	3.661280619
BLCA_Caner TCGA-GD-A2C5-01A-12R-A17X-13	2.462410197	2.418330068	2.441633481	2.140546518	2.273619876	2.509679759	2.148074085	2.081354848	1.977133555	1.986111538	1.614874826	2.003656869	1.836164084	2.721728276	1.998245265	2.807435334	1.956683315	3.465111242	2.087990146	3.305028218	3.209470658	3.767072468	1.718596435	3.052210067	3.008319482	2.989196062	3.22393911	3.060606561	4.379863945	2.612540051	2.604286846	2.168690693	1.994711871	2.583013194	4.725842151	5.812479279	4.46470588	2.163717353	3.312403269	3.312412186	3.06412963	3.298916657	2.656381499	2.886335019	3.288111823	4.099632871	4.300162274	4.505845406	3.547511281
BLCA_Caner TCGA-GD-A2C5-11A-11R-A17X-13	3.351102577	3.376903774	3.404339571	3.041448539	3.433731073	3.4336792	3.376991706	3.029614532	3.169858044	3.169853549	2.097756354	2.025249488	1.92886035	2.036401085	2.018109032	2.038059629	2.596819231	3.175550682	2.933129032	3.175619654	3.192386508	3.405943522	2.979558745	4.143875556	5.22475374	3.273511596	4.498940738	5.226213555	4.014124643	2.345227507	2.389990169	1.800329798	1.627909977	2.309204033	5.469800302	5.71219827	5.373659633	1.862476983	2.963965473	3.09367789	2.655342318	3.067714504	2.48595696	2.726269494	3.158716256	5.344861565	4.492144128	4.583359493	3.308974236
BLCA_Caner TCGA-GD-A3OP-01A-21R-A222-13	2.828892528	2.918863769	2.777832074	2.659610225	2.643984474	2.886918742	2.597752206	2.10625094	2.069325939	2.02399195	1.823036743	2.346330559	2.198292116	2.971875471	2.317176293	3.227508863	2.0369398	3.416974752	2.286877293	3.283289833	3.334103955	4.436518915	2.229089399	3.582065196	3.536716346	3.257119399	3.734114277	3.465400293	4.525783736	2.644531239	2.655912429	2.065217734	2.005530761	2.655912626	4.621602099	6.138465589	4.164943898	2.064627275	3.338815082	3.451946107	3.000652366	3.296858286	2.658242101	2.966256271	3.363192268	4.437707136	4.321481621	4.638272164	3.525936786
BLCA_Caner TCGA-GD-A3OP-11A-11R-A222-13	3.316957467	3.283809616	3.136844941	2.904979625	3.103968984	3.172416864	2.993226851	2.537099859	2.34447222	2.422473389	1.974553626	2.30793578	2.213049572	2.375761955	2.299573299	2.467821921	2.429099381	3.140260834	2.639536856	3.187917943	3.200715981	3.496785582	2.476831113	3.674964871	3.722471006	3.926325631	3.63751941	3.740360735	4.294136288	2.421182182	2.363292905	1.776310422	1.699316297	2.349953229	4.649751982	5.785156152	3.67870819	1.747699311	2.990848794	3.101211763	2.63160767	3.112129622	2.446249708	2.649526168	3.351665364	5.484126156	5.484126156	4.435333936	3.367842464
BLCA_Caner TCGA-GD-A3OQ-01A-32R-A222-13	2.715690434	2.66051636	2.644864881	2.488425566	2.504805737	2.822927765	2.480454849	1.964726876	1.900653425	1.885007191	1.809734292	2.140405483	1.979410276	2.590737424	2.068500329	2.590699007	1.902041824	2.919642686	2.043740204	2.990284019	2.941938951	3.583897286	1.702863286	2.61068823	2.554319996	2.550680074	2.643122078	2.649205773	4.316052869	2.371880825	2.341776662	1.861418937	1.718877214	2.427217821	4.698970004	0	3.519113854	1.856952363	3.058570067	3.187005137	2.674971035	3.200784932	2.382400348	2.674989939	3.244859494	4.216811309	4.216811309	0	3.970230805
BLCA_Caner TCGA-GD-A3OQ-11A-21R-A222-13	3.3927831	3.447345166	3.3927831	3.236300283	3.46742396	3.359744216	3.392917236	2.855717599	2.886683152	2.855742834	2.075712959	2.059133481	1.998336195	2.087927979	2.050425774	2.098337712	2.685166812	3.251612709	2.865621735	3.144186569	3.17372171	3.333633675	2.598754075	3.818939991	4.084072788	3.773340818	3.43480884	3.946852382	3.811445536	2.094817096	2.047717438	1.523248183	1.461304075	2.107190792	4.701146924	5.769551079	3.870368104	1.539724922	2.844624483	2.874626752	2.546556895	2.812467153	2.131265127	2.506219032	2.977451627	4.673664139	4.673664139	4.501689446	3.191427828
BLCA_Caner TCGA-GD-A3OS-01A-12R-A222-13	2.805679122	2.837071345	2.76797999	2.653954466	2.665821993	2.798109317	2.659312233	1.713923311	1.629543667	1.619764927	1.671002059	1.946545497	1.773971187	2.445796223	1.916813721	2.556565833	1.628133862	3.12973015	1.94785175	3.067214325	3.078440971	3.98730194	1.553290159	2.999316091	3.042169159	2.885099583	2.451781139	2.998229088	3.901221335	2.439348893	2.434751993	1.957801184	1.928130396	2.424422158	4.07007044	4.966576245	3.764938924	1.933240928	3.130388146	3.185738416	2.7247027	3.220215259	2.493413122	2.67541961	3.354406798	4.053056729	4.218963061	4.241845378	3.31876962
BLCA_Caner TCGA-GD-A6C6-01A-21R-A31R-13	2.838163512	2.939265907	2.86133107	2.638330703	2.785124111	2.88581084	2.724663533	2.238994325	2.195802825	2.204889957	2.098391799	2.53436646	2.421507375	2.737920712	2.509854631	2.968749526	2.238993346	3.548058597	2.277567726	3.445571415	3.344343987	3.945536332	1.718867234	2.94155917	3.111608748	3.002528425	3.31520848	3.308283893	6.448550002	2.551469597	2.545595753	2.096605516	2.005336298	2.534093931	6.505845406	6.619788758	4.714442691	2.128867653	3.63879363	3.814358702	3.356632217	3.763435029	2.551473308	3.116553778	4.017728767	4.239577517	4.413412695	4.716698771	4.387216143
BLCA_Caner TCGA-GD-A76B-01A-11R-A32J-13	2.615364556	2.606101521	2.631263987	2.292252651	2.332728461	2.663260167	2.398524419	1.338638922	1.303343562	1.316095815	1.784510275	2.046152492	1.869068828	2.646036094	2.021181388	3.025665654	1.304639584	2.824768626	1.818594814	2.807459029	2.812350702	3.372190857	1.437185605	3.101899291	3.100679169	3.050221742	2.957630462	3.093155527	4.19314197	2.569032429	2.559183609	2.196056215	2.066188985	2.623558462	5.021819483	6.411168274	4.280668713	2.18065266	3.328882721	3.354086725	3.066380622	3.399736269	2.56621513	2.851980085	3.451337928	5.017728767	4.565431096	4.747146969	3.880331793
BLCA_Caner TCGA-GU-A42R-01A-11R-A23I-13	2.699481253	2.709089888	2.734494459	2.434247902	2.543841901	2.773427932	2.469801455	1.78174207	1.748008235	1.743211416	1.965413291	2.476775	2.361684995	3.073737319	2.408825608	3.237943696	1.747681553	3.100209035	2.391585229	3.066540046	3.082145934	4.634512015	1.900950442	3.310629864	3.29617232	3.221532554	2.989268932	3.331251701	4.696803943	2.469556448	2.476154723	2.063216315	1.99387725	2.44535956	4.467245621	4.501689446	4.476253533	2.085711755	3.845022479	3.777973226	3.353698242	3.735680485	2.474821295	3.263470441	4.21395879	4.4710833	4.2644011	4.690369833	3.591763428
BLCA_Caner TCGA-GU-A762-01A-11R-A33A-13	2.981225461	3.004702721	3.023203116	2.576465293	2.744758379	2.99279009	2.703659555	1.570645079	1.519196642	1.532209233	2.041159432	2.424270549	2.254560741	2.927538706	2.360958293	3.180795078	1.492983802	3.145997159	2.046436824	3.171829444	3.293817523	4.260427656	1.6968324	2.908751362	2.839286028	2.811728937	2.387844312	2.941634341	4.301899454	2.483197918	2.452990844	2.108697259	1.993380163	2.538047007	4.555955204	0	4.385102784	2.131014431	3.600966946	3.680153044	3.364823987	3.652119902	2.517659039	3.08529517	4.555955204	4.078313525	4.254144805	4.8569852	3.790407248
BLCA_Caner TCGA-GU-A763-01A-11R-A32J-13	2.686574678	2.553044428	2.595873699	2.311590413	2.388257685	2.604258211	2.356402057	1.567759605	1.542396883	1.535926257	1.750811454	2.030200894	1.908596196	2.531275706	1.993889883	2.681692234	1.514008572	3.129926331	1.906902756	3.4735625	3.389718946	3.621702053	1.468472726	2.868815847	2.846615681	2.816310304	2.992922525	2.839347525	5.974694135	2.392486753	2.352773071	1.984833079	1.747236579	2.475268257	6.049148541	4.630784143	4.14327111	2.017558837	3.216912203	3.152718613	2.712230284	3.167970992	2.565889423	2.757849314	3.534654333	4.134896025	5.995678626	4.159893906	3.685336601
BLCA_Caner TCGA-GU-A766-01A-11R-A32J-13	2.559754983	2.538260232	2.568495997	2.293102479	2.329946003	2.594100322	2.29866658	1.635859217	1.572719191	1.571747833	1.966470418	2.319003303	2.172035789	2.806224726	2.314958263	3.011762647	1.576955456	2.448772818	1.990811545	2.483035435	2.462397729	3.678097235	1.864161375	2.390901738	2.328979511	2.290155149	1.530972365	2.379754604	3.323892855	2.398748005	2.432506283	2.001577047	1.930145759	2.412167292	3.675727836	4.201349355	4.124360063	1.991330517	3.065254677	3.094308255	2.867682024	3.119607191	2.416156613	2.941767249	3.278593376	2.922543428	2.916993232	4.247951552	3.24977943
BLCA_Caner TCGA-GU-A767-01A-11R-A32J-13	2.901808106	3.024008795	2.946667588	2.901503371	2.90161035	3.106855452	2.979101155	2.514053111	2.436873615	2.377704412	1.972398737	2.427425654	2.331450368	2.823899187	2.413312909	2.909237034	2.413148936	3.407970995	2.687103859	3.431153182	3.509559707	3.907230246	1.907070572	3.198606581	3.289380059	3.123531011	3.160444025	3.756937135	4.565431096	2.016332405	1.961774379	1.627893311	1.56878862	1.970121855	5.896196279	6.07109231	4.649751982	1.631361191	3.31947594	3.234661575	2.973815782	3.319699848	1.985614517	2.773323552	3.600887244	4.642065153	4.368556231	4.684029655	3.750774729
BLCA_Caner TCGA-GU-AATO-01A-11R-A39B-13	2.827858168	2.77224823	2.839148366	2.64081303	2.831542589	3.050744206	2.665645987	2.197191669	2.162163618	2.158177571	2.068821307	2.795591307	2.678543044	3.261993619	2.740669692	3.593539873	2.123847713	3.552527219	2.59504063	3.364244904	3.433071332	4.286509457	1.767238345	3.130895066	3.458198674	3.322227937	3.026545163	3.554984595	4.498940738	2.492288737	2.501053085	2.125346702	2.074031341	2.450907803	4.581698709	6.364516253	6.19859629	2.126091957	3.773807517	3.587884001	3.321270443	3.80855178	2.506412447	3.321251333	3.887163838	4.863279433	4.575118363	4.588380294	3.609646106
BLCA_Caner TCGA-GU-AATP-01A-11R-A39B-13	3.005478728	2.864212106	3.077969866	2.420630209	2.757776956	2.943348942	2.588085141	2.086194516	2.094309874	2.115289182	2.033262542	2.438351321	2.395312133	2.739311732	2.371412668	3.119332721	2.058920592	3.216306476	2.256286384	3.341028491	3.119547136	3.817528282	1.731584404	2.668346808	2.833954616	2.62172659	2.782897086	2.852455684	6.386158178	2.595128156	2.557356735	2.244461129	2.056807072	2.622273503	6.441291429	6.55129368	6.407823243	2.30076941	3.335117443	3.510884222	3.335031956	3.268337919	2.733381469	2.666518467	3.414394906	3.813289401	3.813297877	3.821670663	3.78688352
BLCA_Caner TCGA-GU-AATQ-01A-11R-A39B-13	3.174951214	3.078533588	3.140374821	2.584093755	3.024381186	3.108395647	2.793290401	2.750722376	2.653984419	2.602875493	1.936512995	2.508057581	2.565930183	2.824318909	2.463911582	2.824530516	2.622604495	3.350345867	2.664862372	3.551752946	3.299794017	3.557131578	2.353169933	3.552285498	3.347310885	3.620901252	3.305090463	3.547339717	5.549750892	2.364056868	2.29636502	2.030589819	1.85631818	2.405377434	5.643974143	5.809668302	3.789205435	1.958480638	3.019898412	2.928720534	2.75895534	2.92891407	2.458040915	2.648434812	3.171605658	5.573488739	3.945789256	5.696803943	3.6178172
BLCA_Caner TCGA-GV-A3JV-01A-11R-A222-13	2.285725075	2.320488251	2.303674459	2.104806209	2.078551333	2.326220064	2.078196827	1.606105414	1.52629226	1.529054131	1.403544892	1.968907736	1.812770269	2.600488434	1.970043656	3.2806107	1.525172263	3.118026791	1.678032669	3.173202407	3.164251738	4.041914151	1.338057348	2.807547686	2.774391985	2.769474701	3.170278219	2.839812786	4.373659633	2.412500398	2.388514398	1.918223327	1.886295041	2.386263647	4.449771647	4.540607512	3.706147069	1.942328648	3.215116792	3.323600896	2.894402284	3.230536267	2.463951269	2.844329108	3.350189236	4.548213564	4.37161107	5.155522824	3.782884704
BLCA_Caner TCGA-GV-A3JW-01A-11R-A20E-13	2.751352016	2.767756048	2.793594595	2.738200841	3.289682042	3.110117572	3.135374427	2.746070574	2.062480704	2.531039625	2.073033626	2.316239485	2.300777744	2.371754666	2.232300975	2.418901569	2.437005692	3.057615391	2.43183619	3.006314728	2.918945201	3.125306595	2.279335307	3.286066148	3.393922963	2.58059862	3.505731279	3.623486914	4.186419011	2.323330346	2.332565633	1.903176681	1.826308262	2.30543288	4.677780705	4.991399828	3.504979074	1.943573669	2.736751538	2.882631248	2.398201207	2.792887476	2.486498603	2.430854301	2.949622177	4.681936665	4.496209317	3.671991642	3.03173145
BLCA_Caner TCGA-GV-A3JX-01A-11R-A20E-13	2.620821616	2.695468759	2.519350001	2.598560512	2.65243309	2.64428419	2.563795198	2.161855163	2.100235183	2.109523818	1.918805154	2.376699114	2.236817827	2.899642208	2.286790453	3.422702412	2.013082063	3.376835509	2.172572179	3.531899431	3.775138169	4.076755981	1.679274079	3.009746414	3.039942784	2.984651982	3.103897812	3.071785995	3.992196766	2.431274152	2.489984106	1.964241963	1.922075464	2.46231008	4.370590401	0	4.377785977	1.988764012	3.291735508	3.467905843	3.224794548	3.329528706	2.436292452	2.747548695	3.59294068	4.372634143	0	4.369572125	3.568362877
BLCA_Caner TCGA-GV-A3JZ-01A-11R-A21E-13	2.681049148	2.666493883	2.669722625	2.536729797	2.568612431	2.754929748	2.507203863	1.751498859	1.670976569	1.676499649	1.792275848	2.448805896	2.264822826	2.93853018	2.407975439	3.540354248	1.663198009	3.222689198	2.057593026	3.212295171	3.225844488	4.540607512	1.754352524	2.997778197	3.040129468	3.071575469	3.17459141	3.11814592	4.718966633	2.615484047	2.619186954	2.046768304	2.040282637	2.606628393	5.560667306	5.886056648	4.801342913	2.05098145	4.110138279	4.110138279	3.716210465	4.110138279	2.522045121	3.460303028	4.290730039	4.838631998	4.838631998	5.88941029	3.933991058
BLCA_Caner TCGA-GV-A3QF-01A-31R-A22V-13	2.705986381	2.713539937	2.618132553	2.473761811	2.510351822	2.761834671	2.465070435	2.016074635	1.922847515	1.949562625	1.619957478	2.164030682	2.028470933	2.797340887	2.170532063	2.88966286	1.940474561	3.993585306	1.998089837	4.170053304	4.170053304	3.691309691	1.508523724	3.40375378	3.101650602	2.983459698	3.4341451	3.314413202	0	2.534092148	2.509266105	2.065545889	1.966551756	2.384308709	0	0	0	2.02414954	3.618884919	3.509583574	3.162624342	3.685993659	2.499716035	3.184905956	3.987669044	0	4.163043263	0	3.837767265
BLCA_Caner TCGA-GV-A3QG-01A-11R-A222-13	2.192090233	2.195103156	2.183525702	1.982816104	1.987517186	2.213749654	1.969640886	1.507938773	1.41880359	1.422841804	1.621576733	1.982894591	1.793531336	2.709884996	1.984888484	3.633405227	1.420262635	2.9049067	1.646577269	2.892421037	2.883970704	4.013676223	1.533084165	2.65909546	2.627780291	2.607066974	3.307432423	2.717556444	4.025488307	2.661118982	2.688902101	2.124307384	2.088681918	2.696134867	3.819922892	3.996892907	3.924489535	2.126429823	3.627202106	3.582814055	3.19274986	3.497822876	2.71221909	3.132339862	3.568322692	3.862747194	4.014573526	4.860120914	3.651163792
BLCA_Caner TCGA-GV-A3QH-01A-11R-A222-13	2.704715778	2.677582216	2.782005731	2.578553369	2.656523264	2.808305357	2.655079034	1.940951869	1.844260105	1.853897061	1.634097817	1.947429517	1.818425672	2.253311712	1.91607508	2.250226361	1.87069183	2.842210612	1.905794491	2.865478336	2.833211526	3.203884485	1.802655502	3.019157047	3.053794921	3.006555833	3.340712414	3.037318672	5.101823517	2.298803785	2.279579123	1.755531683	1.705631556	2.27150402	4.527243551	4.493494968	3.625667823	1.76924894	2.921287321	2.980191053	2.476599676	2.935192844	2.389564387	2.433464699	3.216931526	4.351639989	4.434152181	3.981345263	3.433478839
BLCA_Caner TCGA-GV-A3QI-01A-11R-A222-13	2.659186198	2.633525678	2.625303699	2.5829836	2.584919929	2.747253736	2.572776884	1.843899427	1.784688716	1.787688972	2.134825288	2.890789764	2.715540164	3.378957768	2.745041507	4.193820026	1.783480628	3.474760776	2.528892169	3.434648127	3.362702443	4.995678626	1.473455877	2.707502696	2.811149949	2.748100308	1.88433894	2.83863679	4.450996738	2.153902744	2.163731726	1.425790708	1.42127709	2.168073816	4.68613278	5.075204004	4.437707136	1.42193804	4.016824928	4.03574037	3.397364949	3.653664632	2.150016493	3.16464812	3.725606587	4.617982957	4.419075024	4.70333481	3.997561779
BLCA_Caner TCGA-GV-A3QK-01B-11R-A23I-13	2.839961775	2.791486088	2.759079264	2.387471499	2.619488837	2.80390095	2.379108389	2.029959982	1.952992335	1.957450515	1.977632839	2.392325204	2.295416692	2.970653565	2.337391837	2.999284438	1.947262362	3.104917398	2.235352753	3.117695796	3.244779364	4.098541679	1.749447534	3.137422624	3.093848198	3.144811688	3.242004573	3.337785376	4.559090918	2.663707412	2.636835141	2.23802603	2.135777892	2.67778753	8.075720714	8.17327748	4.642065153	2.189676128	3.68263042	3.63684888	3.490660354	3.615650171	2.630366382	3.189681438	3.79167422	4.935542011	4.935542011	8.105130343	3.634620602
BLCA_Caner TCGA-GV-A40E-01A-12R-A23I-13	2.942452564	2.983500252	3.043409011	2.551404509	2.87380623	3.10143387	2.677991493	2.353083462	2.265733328	2.298241761	2.135646468	2.146738187	2.115916851	2.259841319	2.118828262	2.276298188	2.246388295	3.118251396	2.507586487	3.073562883	3.168018309	3.481311062	2.290135158	3.235731935	3.213328064	3.085047354	2.611447147	3.278012242	4.210419288	2.452729393	2.448893059	2.008003735	1.904942987	2.427758698	4.694648631	5	4.293282218	2.023507832	3.142878067	3.218446386	2.700530619	3.062431961	2.448886589	2.665614213	3.318934325	3.981324462	3.901072605	5.01278077	3.679801768
BLCA_Caner TCGA-GV-A40G-01A-11R-A23I-13	2.382733604	2.39161658	2.361279979	2.115812507	2.154992551	2.402904247	2.121374928	1.765207371	1.720738503	1.723886667	1.939653552	2.331159244	2.230418352	2.946343523	2.295185075	3.600340121	1.726627617	3.173046478	2.030339796	3.202729689	3.365622498	4.336299075	1.195693039	3.021857845	3.111453786	3.099037831	2.487675219	3.172792971	4.555955204	2.500839613	2.506071521	2.07881739	2.048323776	2.504104068	4.274905479	4.761953897	4.269217724	2.077834868	3.627679113	3.574433176	3.317712289	3.776875432	2.522481837	3.186294278	3.708426928	4.284832642	4.26520017	5.173925197	3.668137615
BLCA_Caner TCGA-GV-A6ZA-01A-12R-A33A-13	2.818944571	2.700686902	2.704769691	2.431242266	2.512592643	2.775809951	2.511298012	2.090647313	2.054355566	2.077405577	1.964453598	2.34450534	2.173811583	2.827034433	2.350810158	3.387899901	2.041713504	3.633394024	2.187916939	3.539855688	3.633386555	4.077274542	1.682619566	3.01780568	2.992053891	2.931121675	3.078059783	3.049354795	4.472370099	2.166077654	2.163084798	1.85644991	1.833793249	2.143830677	5.032452024	5.021363052	3.82265111	1.865976485	3.343931519	3.326178553	2.928281436	3.401948532	2.199138708	2.772322527	3.371661144	5.035269079	4.549750892	4.721246399	3.538073992
BLCA_Caner TCGA-H4-A2HO-01A-11R-A17X-13	2.185927889	2.201880015	2.213864478	1.881042609	1.943926589	2.264082522	1.920140735	1.426979289	1.393178812	1.390833267	1.64481546	2.077025815	1.826301624	2.751273139	2.063933399	3.501932167	1.384491081	2.975431832	1.64922508	3.007296294	2.982060599	3.930143281	1.33016565	2.930891964	2.830273853	2.884785359	2.962366365	2.901915161	4.413412695	2.282853046	2.314175529	1.932034794	1.886278094	2.330475229	4.419075024	4.782516056	4.191789027	1.930629686	3.698768104	3.550788585	3.237256934	3.594723665	2.289208858	3.173211467	3.623209598	4.266802735	4.364516253	0	4.202732459
BLCA_Caner TCGA-H4-A2HQ-01A-11R-A17X-13	2.400807437	2.34448614	2.374019743	2.08060959	2.141571209	2.452661407	2.097296762	1.623523745	1.550636338	1.549260431	1.386704338	1.739098924	1.530535917	2.594110556	1.743710965	3.013888716	1.553401654	2.742084188	1.641344613	2.775321161	2.783087858	3.826828305	1.420634464	2.858230816	2.775909485	2.840497174	3.287996329	2.834615879	4.259637311	2.424931718	2.407835572	2.016329113	1.966846597	2.45375256	4.351639989	4.829738285	4.515700161	2.05103161	3.389200417	3.405498061	2.951790944	3.289555979	2.451910576	2.91251957	3.54178381	4.338187314	4.507239611	4.809668302	3.382429366
BLCA_Caner TCGA-HQ-A2OE-01A-11R-A205-13	2.634105803	2.612653249	2.542740634	2.478630572	2.525253579	2.775838461	2.514675155	1.957096705	1.881401858	1.863790648	1.842408492	2.015201888	1.902831711	2.929566459	1.979675518	3.11660206	1.879945526	3.601907147	2.105201607	3.628104994	3.831847378	4.228412519	1.641053018	3.321632785	3.245891816	3.259366553	3.225573552	3.316738571	4.443697499	2.617272989	2.576375226	2.175540922	2.034435582	2.614600378	4.525783736	6.823908741	3.93188467	2.144676291	3.247022465	3.335358964	2.814016409	3.364314233	2.653596556	2.849093808	3.258849189	6.675717545	4.522878745	4.823908741	3.847393697
BLCA_Caner TCGA-HQ-A2OF-01A-11R-A26X-13	3.014133616	3.052216435	3.079595935	2.85351103	3.103230249	3.16950885	2.902315896	2.80873655	2.708601842	2.722344952	2.494149066	3.062362769	3.085014076	3.247933873	2.935267294	3.429360172	2.651638273	4.630784143	3.070939387	4.519993057	4.519993057	4.779891912	2.542342118	3.995532453	3.98644236	3.825585455	3.933130149	4.041914151	5.099632871	2.458934601	2.438416984	2.148382253	2.115870517	2.425522623	5.49757288	0	5.187086643	2.148802151	4.034328029	4.051098239	3.530431274	4.068033885	2.439228161	3.249854311	4.565431096	4.46470588	4.46470588	0	3.786952651
BLCA_Caner TCGA-HQ-A5ND-01A-11R-A26X-13	3.166302238	3.219306174	3.258613583	2.580238324	3.475016128	3.460704299	2.653192037	3.129926331	2.938704755	3.039546823	2.393860144	3.198420687	3.211388366	3.188263504	3.09836135	3.470160441	2.945790023	4.202040356	3.433496514	4.393618635	4.202040356	4.844663963	2.46929328	3.353659021	3.604921846	3.007357247	3.211984437	4.363512104	4.169411331	2.42425809	2.426008458	2.121508193	2.095590895	2.398847437	5.496209317	0	5.501689446	2.126532565	3.761138791	3.82212889	3.525777907	3.659986427	2.39351921	3.373899947	4.063989204	4.189767482	4.838631998	5.492144128	3.699341485
BLCA_Caner TCGA-K4-A3WS-01A-11R-A22V-13	3.021135472	3.040904682	3.106182221	2.983112424	3.040248092	3.277898579	2.965813281	2.809515905	2.575208334	2.659577303	2.196200296	2.651476681	2.48194468	3.040478763	2.627117626	3.184247639	2.59661126	3.569583064	2.65116885	3.405309182	3.642667487	3.868814563	1.608187322	3.640591436	4.077793723	3.513365529	2.907968177	3.796866442	5.041914151	2.460017599	2.449322293	2.193164194	2.143417671	2.529992381	5.277366077	5.568636236	4.305394801	2.236201591	3.315039799	3.279072881	2.914688011	3.501247105	2.569993837	2.929247891	3.289464627	5.109578981	4.281498311	5.381951903	3.153299272
BLCA_Caner TCGA-K4-A3WU-01B-11R-A23I-13	2.780149687	2.720035037	2.725859477	2.412461665	2.532606209	2.85002292	2.43802768	2.353580196	2.254879282	2.307759578	2.041558874	2.399263473	2.286568263	2.486176941	2.32228093	2.600748147	2.242449945	3.172260571	2.367134723	3.298431152	3.23707698	3.592893052	2.26240745	2.957073807	3.219294661	3.16187912	3.303864747	3.461959408	4.195179321	2.401761737	2.398949395	2.016967022	1.930152932	2.382386834	4.982966661	5.005682847	4.161150909	2.014640225	2.897622557	2.88885616	2.608352599	2.947633537	2.333793438	2.531953826	3.135534012	4.272458743	4.714442691	4.369572125	3.041444239
BLCA_Caner TCGA-K4-A3WV-01A-11R-A22V-13	3.05925348	3.161919472	3.224070774	2.665914952	2.87560371	3.133911832	2.860891683	1.887764574	1.789009874	1.779304103	2.028381723	2.292690308	2.059259951	2.613734921	2.277314673	3.015786482	1.795187029	3.337987717	2.15617071	3.492936562	3.161922625	8.350665141	1.704310919	3.037970845	3.177281553	3.010347766	2.91248229	3.299293687	3.776992363	2.561246488	2.4870024	2.167753084	2.125280516	2.561246488	8.404503778	8.500312917	4.037157319	2.205000651	3.21816567	3.21816567	2.900745923	3.332107371	2.624539775	2.660013027	3.429017151	4.331614083	8.367542708	4.332547047	3.830481329
BLCA_Caner TCGA-K4-A3WV-11A-21R-A22V-13	3.25559435	3.140752392	3.367395943	2.941752058	3.116107003	3.327068543	2.926066205	2.882188659	2.702344958	2.868562276	2.285697405	2.407229188	2.334319967	2.417857403	2.416570873	2.458991704	2.772128971	3.585809086	3.116231849	3.871348758	3.58591787	3.769556188	2.256157743	4.37161107	5.201349355	3.436512982	3.880490077	4.366531544	5.27572413	2.455824884	2.273293406	1.904838881	1.812757063	2.396697317	5.443697499	5.68613278	5.348721986	1.873326858	2.869824858	3.049880601	2.579543698	3.030683353	2.440378093	2.746806218	2.999506488	5.320572103	4.318758763	5.527243551	3.178058938
BLCA_Caner TCGA-K4-A4AB-01B-12R-A28I-13	3.236536066	3.276575526	3.320686598	2.72343848	3.211843653	3.387472559	2.814427817	2.118655522	1.983650754	2.025464129	2.167980903	2.834142217	2.795560657	3.060841811	2.809608345	3.0694865	1.984363365	3.620650964	2.61957691	3.81125708	3.562985508	3.986156211	2.261318913	3.94160055	3.859762297	3.632819323	3.451218849	4.137868621	4.199970641	2.524903943	2.54283566	2.117632018	2.033091816	2.54283566	6.106238238	4.759450752	4.739928612	2.163161114	3.419430813	3.530858666	2.849099638	3.40023261	2.62618373	2.905441183	3.506565651	4.279014256	4.447331784	6.146301788	4.129011186
BLCA_Caner TCGA-K4-A4AC-01A-21R-A26X-13	3.027177184	2.980857112	3.042899126	2.532187447	3.183395503	3.158275225	2.563736666	2.443305123	2.279878337	2.324927548	2.380960751	3.374730775	3.38046842	3.556978093	3.187096666	3.876975285	2.304001156	3.97913344	3.09083619	4.307153081	3.895598254	4.982966661	2.547848021	3.734660865	3.846462563	3.506569834	3.589632799	4.15864053	4.400116928	2.60949375	2.617540779	2.381488241	2.32363356	2.664675919	0	0	4.665546249	2.364723095	3.732023812	3.929396994	3.732108175	3.973152262	2.627808677	3.464502075	4.174573882	4.559090918	4.477555766	4.777283529	3.884086753
BLCA_Caner TCGA-K4-A54R-01A-11R-A26X-13	2.845311635	2.904375663	2.893021829	2.268440887	2.890218695	3.101075812	2.396714748	2.443864011	2.277172909	2.30303585	2.250841789	3.045910003	3.087696089	3.129100042	2.804596612	3.449858515	2.290257831	3.852790677	2.701334649	3.937181192	3.828057184	5.080921908	2.110793012	3.482252674	3.633795646	3.481518962	3.788052256	3.778371928	4.698970004	2.381088568	2.389025619	2.030558553	1.977762216	2.341044396	7.882728704	7.982966661	4.605548319	2.036445574	3.533359221	3.646016487	3.086195151	3.614996438	2.404422989	3.081801328	3.697212501	5.075204004	4.777283529	4.777283529	4.149966742
BLCA_Caner TCGA-K4-A5RI-01A-11R-A28I-13	2.853929357	3.033403084	2.796096133	2.652856234	2.74484477	2.989120664	2.775999709	2.002571805	1.919423005	1.943497476	1.988644135	2.638357332	2.512342055	2.978458858	2.537795081	3.369722679	1.928522148	3.694990611	2.505330543	3.520861075	3.454653292	4.283162277	1.652845436	3.249959321	3.393904675	3.328392155	2.95424138	3.718132951	4.205511953	2.47586921	2.435106671	2.046320605	1.954099559	2.389695827	5.89279003	6.058488567	4.296708622	2.029524064	3.294926944	3.316981796	2.994025009	3.552273105	2.5433155	2.993882389	3.639440665	5.821023053	5.821023053	5.946921557	3.666407649
BLCA_Caner TCGA-K4-A5RI-11A-11R-A28I-13	3.462675905	3.547428554	3.425823992	3.277393222	3.653306766	3.652902321	3.360215782	3.655654892	3.393048192	3.5048249	2.355802063	2.788539581	2.700231288	2.695308098	2.668369675	2.816465389	3.079487966	3.720002443	3.46349206	3.794635919	3.656715508	3.583740708	3.020349209	5.205511953	5.206209615	5.202732459	4.171984936	5.208309351	4.361510743	2.321644079	2.338818588	1.813635363	1.790557937	2.276288014	5.498940738	5.764471553	4.228412519	1.855856627	2.997071891	3.098516069	2.837879972	3.099464103	2.422537039	2.641693305	3.076406303	5.354577731	5.354577731	4.565431096	3.379639045
BLCA_Caner TCGA-K4-A5RJ-01A-11R-A28I-13	3.074377514	3.095584725	3.130790582	3.183724223	3.301951677	3.157740333	3.177840423	2.718327485	2.571868933	2.641490855	2.385493508	2.886936484	3.120546276	2.892832444	2.731661939	3.160526981	2.571868933	3.688767605	3.275591404	3.708154043	3.595263754	3.85823677	1.442440614	4.002176919	4.016824928	3.570636984	3.311679864	4.316952962	4.806875402	2.178523549	2.226736925	1.842017108	1.834313234	2.207312251	5.067019178	0	4.508638306	1.837535696	3.59718342	3.552831111	2.97919843	3.464063144	2.198830927	2.941603208	3.777387564	0	0	4.869666232	3.890154952
BLCA_Caner TCGA-K4-A6FZ-01A-11R-A31R-13	3.209007308	3.200722187	3.154154376	2.88360979	3.226023501	3.356837608	3.118810563	2.751808414	2.632730574	2.731869423	2.124954835	3.067678468	2.912167492	3.132618555	2.838633495	3.22602204	2.596608001	3.624038425	3.125659104	3.811181158	3.811181158	4.14691047	2.157105131	3.2492988	3.439793181	3.361846328	2.352175135	3.620098303	4.238824187	2.317014867	2.242379365	1.890096242	1.796530208	2.283589279	0	0	4.625251654	1.899958195	3.576682023	3.663846582	3.086589381	3.640416823	2.330243654	3.14095602	4.015922966	3.839732606	3.877636651	4.920818754	4.116906641
BLCA_Caner TCGA-K4-A6MB-01A-11R-A31R-13	2.688031799	2.776556759	2.819483608	2.364402567	2.518791352	2.752768366	2.532526421	2.031284183	1.972199653	1.936461967	1.92365438	2.339698428	2.238634253	2.455835677	2.270642089	2.54223055	1.948453664	2.848771771	2.288862691	2.957597374	2.97016917	3.249745468	1.771233494	3.148993738	3.147634085	3.079231453	3.463464283	3.532106405	5.853871964	2.565562682	2.461658178	2.16678032	1.922355688	2.430631592	5.931814138	6.071604148	5.886056648	2.13344484	3.263767684	3.646487683	3.113990085	3.263855382	2.269903207	2.762606582	3.380372482	4.016373713	4.185752404	5.974694135	4.156767222
BLCA_Caner TCGA-K4-A83P-01A-11R-A358-13	2.633553134	2.662414762	2.581057686	2.868085064	2.662030468	2.893408662	2.626064931	2.905713739	2.791218812	2.743595222	2.156342295	2.619014956	2.669124172	2.801672057	2.605683532	2.906311166	2.833494994	3.714505702	3.144109702	4.09420412	4.09420412	5.404503778	1.998426755	3.201886859	3.19550823	3.344659838	3.281460945	3.786944674	5.420216403	2.261764157	2.261754159	1.886128045	1.814871429	2.316215648	5.55129368	5.759450752	5.474955193	1.861464267	3.098013436	3.040759641	2.776511068	3.04115671	2.29951686	2.656872558	3.101830654	5.454692884	4.373659633	4.441291429	3.252678323
BLCA_Caner TCGA-KQ-A41N-01A-11R-A33A-13	2.83133225	2.83133814	2.768510021	2.490047724	2.5166217	2.763815557	2.500474846	2.025031226	1.968144745	1.934696335	1.938321083	2.246679435	2.140449529	2.735600623	2.246656214	2.961868844	1.975153829	3.35608761	2.326918517	3.337722991	3.320118966	3.938479668	1.79908696	2.884633827	2.893843453	2.815283875	3.26037703	3.008214577	6.046240308	2.489217131	2.486622833	2.082558458	1.950808889	2.507796172	6.127843727	6.27572413	4.244125144	2.088716757	3.331552578	3.235089701	2.842913008	3.24988751	2.53872453	2.699404733	3.251133143	4.403402904	4.688246139	4.714442691	3.541682514
BLCA_Caner TCGA-KQ-A41O-01A-12R-A358-13	2.463905389	2.55559261	2.530782147	2.134796795	2.272889917	2.633792282	2.280885168	1.42649566	1.387655819	1.386615961	1.834582436	1.91564686	1.702527313	3.182804302	1.869060572	3.141614411	1.396066622	3.637216037	1.553037042	3.782039909	3.703617851	4.174573882	1.03233755	2.662489625	2.773703305	2.755959021	3.167503222	2.870382281	4.386158178	2.746211212	2.672507834	2.348493654	2.228448969	2.788384282	6.040005162	6.185752404	5.991399828	2.378449223	3.871953092	3.477468395	3.155931838	3.302380142	2.946878129	3.1558653	3.574415245	5.978810701	4.463441557	6.085656843	3.848418724
BLCA_Caner TCGA-KQ-A41P-01A-12R-A33A-13	2.622649848	2.584121757	2.590317386	2.455584411	2.544945662	2.824058454	2.519487872	1.764930431	1.7360869	1.755708279	2.138835763	2.633916579	2.445016014	3.11089055	2.5283736	3.308018126	1.745489264	3.495067223	2.338704802	3.679259822	3.587645309	4.602059991	1.54482677	3.109664507	3.241338618	3.105497297	2.916123446	3.313327988	4.519993057	2.469935223	2.4715263	2.0942823	1.985966026	2.476364201	4.89279003	4.903089987	4.43062609	2.107940031	3.506164284	3.523880224	3.071894628	3.625145384	2.47799302	3.111965482	3.625315795	4.89279003	4.89279003	6.647817482	3.601022399
BLCA_Caner TCGA-KQ-A41Q-01A-11R-A33A-13	2.973073066	2.900858592	2.956846469	2.741438378	2.907913369	3.059752542	2.821088346	2.103338169	2.058812123	2.049343701	2.177412022	2.486454538	2.405477181	2.86395454	2.439215027	3.142976445	2.046884595	3.517036424	2.361852223	3.475673994	3.596092283	4.148130399	1.518764635	3.078795937	3.093203967	2.785874656	2.47769051	3.397315074	4.605548319	2.676627428	2.691709695	2.279133332	2.172828984	2.634277709	6.896196279	7.000434512	4.216096421	2.278284083	3.607878384	3.573176549	3.155813694	3.55677614	2.576772809	2.975524184	3.757490872	4.508638306	4.385102784	4.982966661	4.359518563
BLCA_Caner TCGA-KQ-A41R-01A-21R-A358-13	2.237592524	2.343929889	2.275382156	1.968427908	1.982814976	2.31544627	1.969605696	1.474545827	1.427768374	1.40735641	1.369347642	1.869643456	1.681199721	2.323417858	1.817448689	2.848541584	1.403001296	2.538458406	1.408807351	2.642012012	2.664871405	2.989510929	1.220895514	2.227854688	2.139481784	2.242785547	2.828345204	2.28103744	4.450996738	2.499012532	2.463937365	2.086699713	2.046952187	2.465811508	4.527243551	4.345823458	4.534617149	2.090645066	3.139148332	3.297919453	2.722173578	3.166589585	2.546125385	2.695854718	3.261053047	4.129596095	3.925435874	4.829738285	4.203425667
BLCA_Caner TCGA-KQ-A41S-01A-12R-A33A-13	3.045276173	3.038128707	3.024115291	2.790263605	3.01046787	3.133063182	2.864572192	2.298852353	2.282319181	2.26760053	2.108822336	2.841277555	2.690159549	3.03805285	2.556675355	3.189621621	2.277362787	3.521576369	2.709728262	3.617718137	3.543681043	3.783844658	1.96445668	3.397494	3.501501982	3.430054041	3.447723677	3.893340032	4.70333481	2.644698507	2.653514997	2.285254171	1.977360719	2.647615437	6.022733788	6.181114585	4.510041521	2.282708047	3.611584386	3.474329482	3.325403373	3.561018042	2.720911436	3.183746102	3.909558531	4.777283529	5.954677021	6.073143291	4.008773924
BLCA_Caner TCGA-LC-A66R-01A-41R-A30J-13	3.021601705	3.038655804	3.068661653	2.935938298	3.128545578	3.181510178	2.92687394	2.85289559	2.65581726	2.672954075	2.540542524	3.215009189	3.312049434	3.467369177	3.121474183	3.659932834	2.64632011	4.014573526	3.223769678	4.140861703	4.319664487	4.946921557	2.157777992	3.371124932	3.73138927	3.361285168	3.340204507	3.815234774	4.8569852	2.443578326	2.440605738	2.101261823	2.062342414	2.440605738	4.93930216	4.913640169	4.627087997	2.071112516	3.86911326	3.733537807	3.183681131	3.733514294	2.428890279	3.050448993	3.910656657	4.943095149	4.943095149	4.420216403	4.289036881
BLCA_Caner TCGA-LT-A8JT-01A-11R-A36A-13	3.217708011	3.413168614	3.479710404	2.980951041	3.180049597	3.55851853	3.258925651	2.937594025	2.958803186	2.768693556	2.166983132	2.311050715	2.373859783	2.421747587	2.291952788	2.33156376	2.63691758	3.114527393	2.768662451	3.030582224	3.218791247	3.120580672	2.304416416	3.733944786	5.832682665	3.724260322	3.564658994	4.025949097	5.863279433	2.134057397	2.209266976	1.928227905	1.795192124	2.161189872	5.943095149	6.089909454	3.96515906	1.90432134	3.078565332	3.078570536	2.807313815	2.857664668	2.258948119	2.698235365	3.351249787	5.882728704	5.882728704	4.27572413	3.749089863
BLCA_Caner TCGA-MV-A51V-01A-11R-A26X-13	3.529009171	3.532655362	3.599743573	2.926317934	3.437795193	3.599731478	3.054965434	2.276016107	2.212112172	2.224343249	2.38421497	2.962185201	2.844886026	3.18776601	2.852444862	3.343016855	2.222013016	4.105130343	2.527557175	4.119186408	3.910183169	4.774690718	2.21482661	3.584570882	3.744170508	3.657549683	3.560948504	3.913718492	4.93930216	2.281717174	2.291608932	2.013562219	2.002274657	2.28716265	5.344861565	0	0	2.007988871	4.263603498	4.190440285	3.887294479	4.059981845	2.2980283	3.678356009	4.403402904	5.022733788	0	5.144480844	3.538974442
BLCA_Caner TCGA-PQ-A6FI-01A-11R-A31R-13	3.763455181	3.563875534	3.728704508	3.251521248	3.587347968	3.728706833	3.462399996	2.864828216	2.672277024	2.687202545	2.54807271	2.928744122	2.918271142	2.99129212	2.913133551	3.003685381	2.566079509	3.801320924	3.298527	3.696503713	3.563834171	4.36552273	2.4454034	3.445627152	3.733121813	3.037763767	2.769195614	3.876582871	4.759450752	2.411740285	2.386371362	2.054866867	1.936254576	2.391015311	0	0	3.996901531	2.030441567	3.438689871	3.456449695	2.845389202	3.155346409	2.436946656	2.739697925	3.660604216	4.536107011	3.794589909	4.232102384	4.335358024
BLCA_Caner TCGA-PQ-A6FN-01A-11R-A31R-13	3.048682399	2.988936882	3.102169553	3.123398856	3.302359232	3.521779924	3.200465785	2.489689223	2.342279535	2.389745048	2.379826558	2.932950729	2.943589154	3.030768655	2.905783303	3.18763353	2.373986452	3.629085554	3.134380274	3.684747778	3.705033631	4.074172425	2.338678847	3.425649209	3.63032967	3.147337056	2.945844843	4.062482108	4.4710833	2.362279275	2.393954591	2.010407636	1.947295749	2.355646801	4.417936637	5.029653124	4.555955204	2.005342497	3.558611256	3.573882547	3.272466876	3.766232496	2.272856459	3.145496596	3.98097515	3.655000924	3.716041042	0	3.883372335
BLCA_Caner TCGA-R3-A69X-01A-22R-A30J-13	3.517002146	3.558149394	3.711330549	3.329142112	3.711466854	3.60332476	3.65431659	2.528026132	2.409246637	2.437667991	2.292112564	2.958786992	2.879771668	2.927607445	2.853495222	2.898675056	2.382586646	3.855556567	3.016641678	4.07211659	3.777613926	4.244125144	2.662829366	3.790581506	4.335358024	3.586678438	4.080398976	5.752026734	4.450996738	2.250566946	2.239943428	1.818709604	1.826716711	2.23163847	5.879426069	6.045275209	5.823908741	1.843245501	3.233276416	3.276493431	2.807737887	3.158259594	2.307916806	2.856670684	3.278275923	4.527243551	4.527243551	5.931814138	3.626222112
BLCA_Caner TCGA-S5-A6DX-01A-11R-A31R-13	2.881947015	2.793315765	2.822581252	2.388081993	2.586966763	2.817653836	2.589867688	1.623784588	1.601679126	1.589117065	2.042108575	2.177544165	2.03223016	2.636647734	2.158524712	2.950814938	1.59865368	3.094789868	2.031401862	3.104300721	3.085523031	3.801945296	1.356025733	2.247128173	2.323694411	1.863084266	3.270770395	2.846034302	4.649751982	2.518260204	2.43954995	2.135394002	1.935133891	2.491208706	4.447331784	6.248720896	4.444905551	2.13962186	3.303602543	3.370313193	2.782900247	3.352664961	2.523377312	2.787499443	3.546045976	4.052566278	4.437707136	4.739928612	3.820522896
BLCA_Caner TCGA-SY-A9G0-01A-12R-A38M-13	2.951992319	3.176386245	3.176367993	3.070995129	3.175836403	3.240474929	2.950323883	2.916760473	2.673178493	2.85597313	2.080877382	2.470125055	2.469472335	2.85727024	2.376368182	2.662203218	2.916932251	3.255791536	2.777691489	3.679515138	3.679687509	3.957853876	2.240741794	4.671620397	4.673664139	3.984451644	3.942345305	3.74144652	4.850780887	2.409944573	2.583637464	1.988985064	1.927232824	2.370718363	5.145086978	5.472370099	4.991399828	2.042873768	3.131239217	3.320128949	2.779096783	3.133201263	2.513554077	2.732853861	3.202988817	4.93930216	4.93930216	4.021819483	3.516786543
BLCA_Caner TCGA-SY-A9G5-01A-11R-A38M-13	2.909596266	2.970306239	3.020545869	2.740621172	2.804619044	3.134045452	2.821029668	2.548597233	2.48205694	2.535313619	1.930451036	2.358863739	2.229255839	2.641389665	2.295494468	2.80513032	2.415978094	3.172388443	2.422732529	3.154158093	3.232632606	3.254780728	2.093573906	3.567272764	3.806519204	3.667949548	2.684483698	3.858258704	4.41453927	2.580365385	2.657933587	2.246454091	2.111753934	2.587762117	5.772113295	4.835647144	4.761953897	2.23192959	3.619425189	3.864323628	3.294754828	3.708025425	2.655020352	2.947156062	4.32330639	4.333482019	4.218244625	4.539102157	4.01278077
BLCA_Caner TCGA-UY-A78K-01A-11R-A33A-13	3.264500105	3.22502854	3.163560679	2.831000451	2.924117047	3.12444508	2.968803685	2.683778382	2.694779369	2.657459286	2.047232686	2.373429199	2.283745924	2.396706087	2.369457922	2.428762511	2.62309398	3.60895898	2.974036636	3.741290899	3.331837812	3.712906254	2.185318726	3.625161872	3.83553115	3.656682017	3.571164095	4.007446482	4.500312917	2.394929083	2.375565567	1.984981988	1.885986799	2.34931761	6.732828272	6.847711656	4.191789027	1.975185001	3.192084286	3.302374043	2.778371146	3.302414995	2.389314184	2.825206613	3.467323317	4.872895202	4.872895202	4.586700236	3.902701033
BLCA_Caner TCGA-UY-A78M-01A-21R-A358-13	3.220115758	3.145635044	3.102271768	2.71739805	3.009647379	3.277957054	2.801641799	2.399796345	2.266786118	2.29480637	2.187125531	2.612106577	2.791415694	2.79150221	2.550005999	2.919750618	2.282131447	3.723032962	2.544232369	3.819217729	3.942569742	3.944014234	2.013347109	3.300189147	3.476659411	3.493535558	2.807443418	3.544153609	4.03574037	2.240346128	2.223424039	1.824943536	1.749094859	2.19662299	4.415668776	6.20481541	6.029188389	1.819453287	3.188522185	3.188525537	2.817124475	3.163850017	2.191465352	2.941810928	3.57262264	6.018181393	6.018181393	6.113509275	3.693446312
BLCA_Caner TCGA-UY-A78N-01A-12R-A33A-13	2.705491228	2.774413685	2.865481203	2.520960511	2.651423739	2.884502985	2.629387739	1.924258453	1.927430034	1.953749288	1.994037432	2.608346606	2.54216547	2.993065258	2.47344996	3.074700288	1.917956219	3.580227586	2.781585295	3.687742226	3.687761271	4.503070352	1.632605442	3.140173264	3.453511627	3.525383146	3.024325147	3.464299631	4.142064735	2.358962684	2.421485367	2.007130441	1.902792441	2.445682048	4.247183569	6.008773924	3.947933526	2.050716677	3.151947045	3.416193865	2.784072563	3.300871073	2.438663874	2.850656161	3.385830732	3.936542789	4.501689446	4.537602002	3.50686692
BLCA_Caner TCGA-UY-A78O-01A-12R-A33A-13	2.596703222	2.642929649	2.66287992	2.416215494	2.471751445	2.799884705	2.562893749	2.001230578	1.946876169	1.922055212	1.857516614	2.58790485	2.393605413	2.867884459	2.520362076	3.290731735	1.912873214	3.33678074	2.388137188	3.415809039	3.087368826	3.89238307	1.733296858	3.329474915	3.118451586	3.009227068	3.235981618	3.490630784	6.329754147	2.548902075	2.479145216	2.071834979	2.005462984	2.41904972	6.390405591	6.510041521	4.289036881	2.107814205	3.544082159	3.631058911	3.029896843	3.20616912	2.459260455	2.933048247	3.585770601	4.109020403	4.576754126	4.586700236	3.715846852
BLCA_Caner TCGA-UY-A78P-01A-12R-A36A-13	2.930554286	2.959229591	3.058737091	2.79641779	2.93059241	3.034534885	2.862278856	1.976046731	1.925690605	1.97298001	2.27609475	2.593905413	2.468929895	3.000692383	2.553273996	3.45743971	1.925690861	3.222323838	2.485207677	3.155199243	3.125150724	4.619788758	1.842219913	3.164483815	3.0951763	2.948594309	2.84505014	3.280300051	3.917562923	2.475968475	2.4694347	2.161932146	2.181534387	2.517377065	4.2915791	0	0	2.246270363	3.483604786	3.518485712	3.393358566	3.643951185	2.499635754	3.165668326	3.556081762	3.993777916	3.895338796	4.598599459	3.796099935
BLCA_Caner TCGA-UY-A8OB-01A-12R-A42V-13	3.046981995	3.058666993	3.105039068	3.110775637	3.329091148	3.284161218	3.124319585	2.844246572	2.6711963	2.726540124	2.396144444	2.940949936	2.994409419	3.240957234	2.903892958	3.515062714	2.658224901	3.91447396	3.084874126	3.85759489	3.698757252	4.434152181	2.38229466	3.138735688	3.402150206	2.964655528	2.400856731	3.719048497	4.437707136	2.390918831	2.396856819	2.047293069	2.014810724	2.397978663	5.549750892	5.18243463	4.785156152	2.037061293	3.576826241	3.565675455	3.157374537	3.63743648	2.431836425	3.104769227	4.085656843	4.288192771	4.207608311	4.76700389	4.119758224
BLCA_Caner TCGA-UY-A9PA-01A-11R-A38M-13	3.253691255	3.164893741	3.133902965	2.880514814	3.164841051	3.18131893	3.133830852	2.848300493	2.688090033	2.818351317	2.197052113	2.733256204	2.506768985	2.657273814	2.647229941	2.906543643	2.6827624	3.595708635	2.727321268	3.366218561	3.5545328	3.558372409	2.170618833	3.353986628	3.57593711	3.286206313	2.98940835	3.715729477	6.189095719	2.617618375	2.561387569	2.187694881	1.98986705	2.549388669	6.261219442	6.396855627	6.218244625	2.198112866	4.282329497	3.685999982	3.311358638	3.589791517	2.586453814	3.072037122	4.282329497	3.898462565	3.754442918	4.600326279	4.552841969
BLCA_Caner TCGA-UY-A9PB-01A-11R-A38M-13	2.852490935	2.870694313	2.818272716	2.7520206	3.01642603	2.883341126	2.729098601	2.944711901	2.852347787	2.92319941	2.155017746	2.889523423	2.902641679	3.146852609	2.781238216	3.183567785	2.761535368	3.808001572	2.83483019	4.104025268	3.6338891	4.226213555	2.123366718	2.84221635	3.446911075	2.899721838	3.039942784	3.939309713	4.600326279	2.567047697	2.570172653	2.207764545	2.095323721	2.503289076	5.970616222	6.117475462	4.235077015	2.194320431	3.453190919	3.294513467	2.897104116	3.47787802	2.599459766	2.807015456	3.752198522	4.393618635	4.226213555	4.696803943	3.508877935
BLCA_Caner TCGA-UY-A9PD-01A-11R-A38M-13	2.568854564	2.563256455	2.642398049	2.348119142	2.468553145	2.616534005	2.430005996	2.090733847	2.004270192	2.034506718	1.925746277	2.334718804	2.217246322	2.769475467	2.33636314	3.040133755	1.98034751	3.02427141	2.160829839	3.1766249	3.154400949	3.39623225	1.726083829	3.155001859	3.29417989	3.246425367	3.170703305	3.35400429	4.659555885	2.30951056	2.267557345	1.926949694	1.860004016	2.292543607	6.4225082	4.754487332	3.981224629	1.961545164	2.864323628	2.791854903	2.428411227	2.83708955	2.428176846	2.359669151	2.965932117	6.37675071	4.27083521	4.283162277	3.364531333
BLCA_Caner TCGA-UY-A9PF-01A-11R-A38M-13	2.387726156	2.391321348	2.392524281	2.137236073	2.151553832	2.377133678	2.118228075	2.029710134	1.925124853	1.929673599	1.58499647	2.179423409	1.963822439	2.876902007	2.132557498	3.315236301	1.934268925	2.696126453	2.086067686	2.728870104	2.672525405	3.606765347	1.759026299	2.814159353	2.773900401	2.711623993	3.04076155	2.796235742	7.187086643	2.581145915	2.566301195	2.223547263	2.188529559	2.60441992	4.93930216	4.645891561	7.2069084	2.220244104	3.766585036	3.766587573	3.511416854	3.620567567	2.569965117	3.29935425	3.828709522	4.640164518	4.244125144	7.269217724	4.315154638
BLCA_Caner TCGA-UY-A9PH-01A-11R-A38M-13	3.069952058	2.965157056	3.131115268	2.786784096	2.848046069	3.121093484	2.853359489	2.116609842	2.026491982	2.034504932	2.140193955	2.624616619	2.437125214	3.233181307	2.559015395	3.474771143	2.02728668	3.667896985	2.413269379	3.704166907	3.634407198	3.986278222	1.738598251	3.191435926	3.130612784	3.118792864	3.173894085	3.433361023	4.283996656	2.310605534	2.29464423	2.021768248	2.000410776	2.287978375	4.452225295	5.055517328	0	2.030616242	4.019542108	3.805030789	3.645179211	4.019542108	2.308281156	3.541492081	4.019542108	4.458420756	4.458420756	0	4.258848401
BLCA_Caner TCGA-XF-A8HB-01A-11R-A36A-13	3.130643292	3.429398691	3.226947504	2.809522908	3.089389467	3.017455157	2.955169501	2.927291779	2.830648027	2.809505542	2.203014323	2.716895153	2.751589715	2.809701366	2.751605157	2.717619229	2.733895128	3.526402098	3.284747298	3.430668234	3.821561221	3.36246124	2.465081714	3.508897559	3.378578588	3.890289869	3.655395544	3.894510253	5.621602099	2.52426999	2.492903053	2.158072439	2.009355515	2.582177359	3.872512931	5.906578315	5.663540266	2.117976128	3.280136117	3.424708214	2.921924354	3.643177074	2.48297112	2.979509857	3.521820357	4.121478204	3.45340552	5.785156152	5.591760035
BLCA_Caner TCGA-XF-A8HD-01A-11R-A36A-13	2.958593497	3.013867193	3.001541438	2.937091008	3.179298175	3.211892463	3.049188909	2.659157073	2.498080947	2.5525762	2.254361694	2.846833251	2.94309972	2.922380313	2.683520339	3.098425083	2.50245945	3.454939177	2.832473841	3.42632442	3.496266501	4.119758224	2.279844585	3.264748515	3.648474245	3.214431724	3.605637639	3.749951014	4.53313238	2.167337195	2.189015043	1.823825943	1.78803954	2.182290881	4.787812396	6.882728704	4.443697499	1.813084893	3.200556749	3.26653309	2.71793737	3.229337942	2.233510043	2.609092081	3.580591179	4.051587034	4.163043263	4.549750892	3.549589216
BLCA_Caner TCGA-XF-A8HE-01A-11R-A36A-13	2.937500746	2.97528329	2.953289108	2.853181365	2.897987414	3.098341197	2.884054828	2.674264782	2.639064057	2.682806124	2.135066755	2.396410947	2.445152286	2.535460528	2.288923506	2.768381338	2.626259947	3.582908792	2.747831704	3.539505081	3.685532351	4.860120914	2.077642317	3.269799326	3.208102426	3.045552455	2.760400498	3.459819487	4.175223538	2.268178196	2.234714508	1.967147194	1.939433601	2.250581949	7.262807357	4.8569852	3.907946394	1.969397081	2.802872782	2.834753596	2.416581186	2.776772818	2.37444073	2.464971349	3.337371532	4.253365801	4.253365801	4.853871964	3.488982081
BLCA_Caner TCGA-XF-A8HF-01A-11R-A36A-13	2.913617387	2.868705734	2.899074877	2.672663343	2.665871891	2.947345296	2.657630622	1.757597901	1.707389503	1.693996453	2.272686441	2.41340392	2.349287227	3.236221717	2.396018928	3.667204152	1.714618087	3.3483189	2.136360756	3.3324658	3.217040322	4.040481623	1.09948789	3.197374028	3.435639351	3.27072017	2.334663521	3.726188801	4.221125528	2.056577064	2.029145008	1.752918984	1.741289391	2.031890378	4.779891912	5.076238039	4.031984286	1.740878895	3.531426718	3.628679027	3.335096774	3.613312019	2.056563311	3.156149555	3.660415409	4.607303047	4.296708622	0	4.099632871
BLCA_Caner TCGA-XF-A8HG-01A-11R-A36A-13	3.188083992	3.32444986	3.205121055	2.810413967	3.011840742	3.427261958	2.969414849	2.432464313	2.310452922	2.297355557	2.41520103	2.862485115	2.770295126	2.940097457	2.751540939	3.489519334	2.286736744	4.003050752	2.602757159	4.612610174	4.306273051	0	1.731919997	3.236016764	3.619105283	3.293201168	3.006682831	4.078833949	4.527243551	2.30896477	2.29791333	2.010177543	2.013569567	2.324929108	0	0	0	2.019274027	3.820298874	3.483463304	3.274988093	3.59763887	2.297906948	3.235436091	3.597423976	4.605548319	4.299296283	0	4.27572413
BLCA_Caner TCGA-XF-A8HH-01A-11R-A38M-13	3.403217132	3.291664097	3.311827654	2.777663378	3.171961705	3.487242249	3.129265525	2.165333923	2.089860846	2.051978907	2.233759492	2.462018421	2.3192353	2.902594132	2.40222224	3.022253538	2.09110083	3.204990834	2.447596699	3.334634803	3.18931057	3.858456166	1.776207163	3.196592735	3.523880224	3.02420666	3.338728864	3.562403211	4.53313238	2.873014811	2.829592762	2.532201054	2.403854916	2.91281224	6.091514981	6.251811973	4.617982957	2.525300888	3.723365891	3.672722823	3.28599063	3.514515655	2.83654641	3.230516329	3.587756234	6.024108864	6.024108864	6.142667504	4.119758224
BLCA_Caner TCGA-XF-A9SG-01A-12R-A42V-13	3.321600909	3.321599998	3.29987544	2.751017253	3.435658299	3.394203822	2.891234449	2.700205155	2.560193	2.604882678	2.30488579	2.887132691	2.934728845	2.953390912	2.739210711	3.0995706	2.543156505	3.872186001	3.188285613	4.069050969	3.959579643	4.440093375	2.527385707	3.36957721	3.862013267	3.603051313	3.112184162	4.086716098	0	2.601106633	2.6119905	2.286297653	2.230650741	2.636948829	0	0	0	2.272962459	3.676727269	3.584756137	3.263229926	3.676710765	2.641645347	3.326957886	4.434152181	0	4.920818754	0	4.586700236
BLCA_Caner TCGA-XF-A9SK-01A-11R-A42V-13	2.950248743	2.918876019	2.950249518	2.618089291	2.8363822	2.918948084	2.73295764	1.637923773	1.587121303	1.588534866	1.975267249	2.354059932	2.243093056	2.899137189	2.273987479	3.272768715	1.577821096	3.59609571	2.168924258	3.347808796	3.296961532	3.851323324	1.395874732	3.30951862	3.2483776	3.260203051	2.842174374	3.625205845	5.970616222	2.555447158	2.482273768	2.136873152	2.041672057	2.529672436	6.04431225	4.568636236	4.247951552	2.162986499	3.131789485	3.131793603	2.82245138	3.115580772	2.52968317	2.754381733	3.641593019	4.527243551	4.527243551	6.087777943	3.741333989
BLCA_Caner TCGA-XF-A9SM-01A-11R-A42V-13	2.859310358	2.85010287	2.863316841	2.791831507	3.064471574	2.999194263	2.893950943	2.713974446	2.626448436	2.660382227	2.428828838	3.121319681	3.075271658	3.267159308	2.942660691	3.374537321	2.643889397	3.773673387	2.957388659	3.96194443	3.685042089	4.232844134	2.339720361	3.221292485	3.524905833	3.191606027	2.946888121	3.672451039	4.116338565	2.345806799	2.330392974	1.961959469	1.903475742	2.342108122	0	5.432973634	5.11463878	1.953010264	3.679189274	3.69735959	3.355733784	3.851770727	2.322484478	3.315439176	4.227678293	4.19314197	4.256490235	4.772113295	3.523949877
BLCA_Caner TCGA-XF-A9SU-01A-31R-A39B-13	3.05284871	3.069252634	3.122387958	2.752183795	3.021897124	3.205242259	2.812440364	2.034585721	1.970292692	1.961094084	2.017972402	2.463555827	2.391330224	2.821784742	2.471901778	2.979223684	1.926136543	3.162349073	2.398388106	3.053477978	3.022588742	4.002613616	2.13343988	3.073169504	3.180753592	3.063187783	2.922061527	3.30379044	6.021819483	2.592269951	2.639885256	2.245885466	2.11907402	2.581149723	4.469800302	6.21395879	4.179798541	2.218816907	3.301960382	3.223072287	2.835281123	3.247894675	2.414409904	2.959995325	3.996156183	6.037630664	4.000434512	4.476253533	3.453664663
BLCA_Caner TCGA-XF-A9SV-01A-21R-A42V-13	2.743495365	2.857272116	2.991694567	2.535321812	2.721743608	3.078717841	2.662448299	1.811068593	1.690386992	1.681613486	2.053742376	2.586384942	2.395148991	2.802938988	2.390216228	3.487276924	1.681612527	2.654979731	2.563695634	2.702660422	2.702688455	4.026410377	1.631456576	2.909628714	3.013974819	2.957465045	2.80867784	3.154064579	4.238824187	2.41496983	2.453703054	2.20824095	2.098396647	2.389288321	4.328827157	6.112945622	5.928117993	2.211543209	3.373269661	3.214340653	3.123849734	3.548113826	2.431160215	2.837220292	3.548657293	4.026410377	4.026410377	6.016824928	4.289882635
BLCA_Caner TCGA-XF-A9SW-01A-11R-A42V-13	3.440466813	3.485185378	3.535066549	3.166130303	3.485130962	3.824609969	3.267276623	3.240129783	3.084175049	3.065816779	2.41953772	2.867600693	2.867442556	3.103674993	3.031067113	3.12476679	2.999306551	4.104577454	3.213933913	3.826653451	3.943319973	3.965271302	2.680847493	4.437707136	3.822596262	4.431798276	3.405983338	4.432973634	5.341988603	2.519124905	2.508916624	2.183427701	2.099175764	2.562372769	4.480172006	5.806875402	5.43062609	2.144708469	3.147281576	3.242065234	2.92579705	3.107745629	2.598080167	2.821306155	3.306834304	4.404503778	5.397940009	4.53165267	3.521160893
BLCA_Caner TCGA-XF-A9SX-01A-21R-A39B-13	2.877018472	2.919313639	2.890646589	2.736683084	3.031251419	3.018684361	2.806886259	2.312360829	2.232373495	2.218392239	2.054258663	2.881505784	2.822401174	3.024919906	2.66789274	3.230232132	2.208675042	3.319691688	2.834397225	3.345209524	3.251006948	3.863488705	2.006361616	2.926940004	3.25930895	2.716621646	2.765824516	3.762637256	4.301899454	2.380782349	2.385149378	2.000578257	1.946754942	2.413862412	4.256490235	4.8569852	4.860120914	2.033784983	3.653529665	3.578904693	3.301511461	3.556715103	2.421746899	3.09440216	4.254925208	4.079876674	4.379863945	4.081969663	3.629100344
BLCA_Caner TCGA-XF-A9SY-01A-21R-A42V-13	3.275888866	3.316377588	3.292307217	3.113812259	3.26321241	3.509026543	3.136567688	2.690658394	2.596909348	2.619050904	2.599615552	3.136583152	3.055774526	3.302480353	3.008047753	3.636171867	2.603024849	3.593539873	2.961914592	3.707989951	3.650802149	4.721246399	2.37829333	3.096708113	3.169933183	2.96142315	2.064344686	3.26894819	3.999145281	2.30807365	2.321652368	1.98263088	1.955572473	2.294910929	4.943095149	0	4.821023053	1.98296332	3.50271504	3.581057686	3.269892292	3.567990101	2.302817316	3.209840849	3.788318924	3.980231718	3.875195916	4.798602876	3.742611852
BLCA_Caner TCGA-XF-A9SZ-01A-11R-A39B-13	2.563525505	2.586740817	2.645374175	2.371109724	2.490749748	2.60383013	2.475683993	1.96138997	1.871327541	1.916823116	1.689336675	2.247979456	2.119228411	2.785904896	2.184964462	3.164985171	1.885334882	2.818189843	2.046061169	2.834718272	2.883683543	3.102247586	1.662351188	2.89756355	2.892172618	2.79978719	2.676315471	3.002960228	4.739928612	2.404651397	2.381427195	2.036016501	1.920725246	2.409449166	6.241088108	6.367542708	3.948264949	2.074418235	3.100588824	3.100591562	2.761714473	3.238625526	2.526908089	2.710541043	3.40932309	4.528708289	4.35753548	4.254144805	3.859649111
BLCA_Caner TCGA-XF-A9T0-01A-11R-A39B-13	2.710060276	2.732978775	2.721661234	2.461289314	2.503926506	2.757734441	2.47670796	1.693674325	1.636078277	1.643229498	1.751505108	2.312969827	2.158349512	3.068191377	2.295891713	3.765928375	1.638789452	2.880908487	1.773279205	2.856888978	2.924718806	3.796839238	1.727046074	2.645562698	2.808888114	2.736145774	2.849773016	2.880545819	4.334419009	2.319859827	2.301590336	1.940227247	1.901965579	2.321281455	4.27083521	4.782516056	4.188424994	1.92341209	3.484487778	3.470875197	3.029426736	3.460862401	2.330125962	2.98247752	3.512383739	4.241088108	4.150580586	4.735182177	3.572931183
BLCA_Caner TCGA-XF-A9T2-01A-11R-A42V-13	2.743480209	2.845481083	2.8724281	2.667694273	2.692756483	2.805653581	2.696407857	2.01965792	1.96264698	1.957878588	1.977292747	2.492828479	2.365021615	2.861397032	2.414449037	2.938461198	1.972343966	3.587059222	2.338180218	3.587065935	3.721004176	4.156144577	1.705524581	2.936432853	2.990025886	2.801639599	2.820870645	2.976761948	3.642472972	2.103772711	2.111522221	1.700829786	1.656438317	2.099945129	6.161780778	4.76700389	3.733312134	1.712379436	3.026805159	2.856491197	2.750310373	3.0602896	2.053933564	2.625424123	3.296857425	6.108462542	4.277366077	4.747146969	3.303807923
BLCA_Caner TCGA-XF-A9T5-01A-11R-A42V-13	2.961131173	3.036348147	3.026801926	2.628625837	2.786292629	3.046081885	2.749861648	2.299242735	2.225389981	2.215794163	2.28702655	2.56222281	2.470517415	2.74981624	2.461410684	3.026751577	2.238265984	3.300281917	2.445033923	3.242123628	3.309235278	3.759952727	2.06389043	2.940102754	2.967560151	2.902277401	2.931934792	2.951461093	4.935542011	2.442823999	2.488877521	2.061130428	2.01032037	2.41854906	4.379863945	0	4.522878745	2.058545864	3.493888852	3.554107919	2.947072625	3.294396258	2.473862277	3.133523031	3.404653713	4.080921908	4.388276692	0	3.962992061
BLCA_Caner TCGA-XF-A9T6-01A-11R-A42V-13	3.178515295	3.297134525	3.297134525	2.932821607	3.133683709	3.364092219	3.041934719	2.470273287	2.424699784	2.394182509	2.286257186	2.642684464	2.590919234	2.943686802	2.717476674	3.077896074	2.381948659	3.443387572	2.383471765	3.519044972	3.498879092	3.695778836	2.163893593	3.09545323	3.203486028	2.90734882	3.047754037	3.20059121	4.279840697	2.568264028	2.519476525	2.199962657	2.08648602	2.561284601	4.536107011	7.043351421	4.143875556	2.196957027	3.404045476	3.26727823	2.895959704	3.291444838	2.607553498	2.742065962	3.493091978	4.53313238	4.35753548	6.970616222	3.965319415
BLCA_Caner TCGA-XF-AAME-01A-12R-A42V-13	3.815033319	3.288998861	3.404665842	3.15839404	3.476792184	3.517603831	3.218812091	2.788824708	2.83990019	2.788835658	2.077791073	2.757786653	2.607637072	2.773188541	2.640605674	2.736415529	2.634946714	3.613859676	3.0155438	3.671225022	3.671237245	4.033389013	2.55336887	3.597152501	3.570244491	3.587413467	3.349069173	4.274905479	3.834598371	2.412021134	2.447585987	2.067219902	1.957255567	2.385518514	4.49757288	5.950781977	4.490797478	2.116235539	3.28406097	3.192954336	2.843572311	3.434002328	2.379149041	3.009759739	3.435148187	4.036684489	4.480172006	4.514278574	4.002176919
BLCA_Caner TCGA-XF-AAMF-01A-21R-A42V-13	3.390280762	3.471467653	3.471463795	3.200631877	3.230497869	3.421251944	3.296834198	2.850771955	2.691087863	2.665135472	2.254003468	3.035011499	2.900741085	3.390145306	3.028517725	3.471724936	2.721811578	3.996724772	3.076151085	4.227678293	4.227678293	4.76700389	2.454156719	4.304518324	3.981341102	4.573488739	3.459745626	4.41453927	5.643974143	2.836594105	2.78515827	2.517366773	2.457177062	2.729192874	5.795880017	6.025028006	4.787812396	2.561935242	3.591956869	3.729889728	3.370373308	3.592405169	2.880856989	3.101447584	3.702718899	5.684029655	4.769551079	4.850780887	4.110138279
BLCA_Caner TCGA-XF-AAMJ-01A-11R-A42V-13	3.177195988	3.029999675	3.04694522	2.674870776	3.02168296	3.122436317	2.778093319	2.082474483	2.049896288	2.019590492	2.066807859	2.619660118	2.506316147	2.854407407	2.582463707	3.154439992	2.021216639	3.465576607	2.663894651	3.596392244	3.74043001	4.413412695	2.000159372	3.481066445	3.659851465	3.433892626	2.77005771	3.670522795	4.610833916	2.556262131	2.59787641	2.192153974	2.126289813	2.576554888	5.790484985	5.954677021	4.260427656	2.17180119	3.262944985	3.359026906	2.95523492	3.324720375	2.64392555	2.908130536	3.46062527	4.679853714	4.679853714	5.841637508	3.928055429
BLCA_Caner TCGA-XF-AAML-01A-11R-A42V-13	3.339579475	3.339579475	3.36718651	2.911922412	3.499327254	3.584357352	3.059043467	2.994109833	2.959337939	2.962133056	2.432295887	3.217996323	3.148144448	3.412149903	3.099398033	3.301236769	2.899610153	4.19859629	3.346316773	4.00656377	4.00656377	5.15490196	2.540119356	3.589236259	3.800017316	3.643024326	3.87970911	4.051587034	4.769551079	2.553256608	2.528498675	2.167904694	2.119192808	2.51106113	5.149353765	0	4.374687549	2.178994035	3.533785053	3.533785053	3.232764706	3.615091302	2.521228237	3.142251504	4.032920266	5.149966742	4.146301788	0	3.976035963
BLCA_Caner TCGA-XF-AAMQ-01A-11R-A42V-13	2.958159039	2.999289208	2.920604193	2.496141387	2.958024173	3.069414645	2.809821032	2.509665857	2.502714487	2.469606514	1.908333218	2.594312213	2.538542744	2.710769689	2.388571666	2.711272688	2.393764212	3.451001645	2.553744066	3.394410546	3.221428411	3.527101734	2.227853073	3.335744549	3.390833694	3.254261776	3.225251715	3.467067355	4.181114585	2.445119001	2.398830247	2.036678534	1.916624749	2.382701315	5.501689446	5.698970004	4.271646218	2.031938381	3.292857516	3.292866893	2.933494429	3.510704008	2.563725692	2.933294745	3.682902373	5.410050399	5.410050399	5.567030709	3.946764009
BLCA_Caner TCGA-XF-AAMR-01A-31R-A42V-13	3.923927824	3.465245601	3.515017218	3.277503461	3.63635794	3.635783061	3.309107834	3.194896917	3.248925771	3.422238286	2.251154282	2.537637795	2.408811136	2.440205133	2.447765687	2.562992335	3.029188854	3.468846926	3.309625807	3.922014709	3.518213512	4.347753659	2.840387996	5.195179321	5.195860568	4.148741651	5.185752404	5.197910742	4.284832642	1.960108182	1.923113392	1.494631369	1.451897139	1.909682293	5.449771647	5.698970004	4.381951903	1.500787189	2.49997235	2.525782716	2.148008985	2.471858397	2.061789044	2.101998917	2.584824418	4.118045029	5.322393047	5.536107011	2.898278696
BLCA_Caner TCGA-XF-AAMT-01A-11R-A42V-13	3.055237594	3.267714023	3.23019081	2.731675987	3.133847402	3.26774218	2.767331131	2.414251491	2.229236034	2.247553567	1.963895808	2.639485728	2.579291906	2.806256973	2.743162996	2.896399111	2.150705917	3.606823302	2.743157707	3.310139963	3.310175445	3.613540274	2.287342976	3.484168529	3.448040371	3.233683095	3.139817768	3.775653437	5.581698709	2.46089315	2.454739038	2.138869127	1.994503795	2.430974837	5.684029655	5.8569852	4.292429824	2.163152071	3.19126994	3.159246085	3.074164698	3.457224352	2.392309878	2.94346255	3.351008038	4.282329497	5.607303047	4.328827157	4.252588192
BLCA_Caner TCGA-XF-AAMW-01A-11R-A42V-13	3.420432461	3.341051348	3.378931786	3.058076829	3.378923472	3.59703915	3.084037477	2.756805137	2.59126478	2.636560832	2.203667996	2.97776758	2.896782117	3.225044582	2.859327635	3.378922433	2.60881851	3.85799243	2.769593744	3.694225292	3.819902811	4.610833916	2.407946662	3.261241632	3.41221161	3.22701269	2.398583349	3.441249442	3.486827697	2.219375693	2.226851793	1.894051756	1.867312824	2.206599538	0	4.89279003	4.297569464	1.895366817	3.347035587	3.299895365	3.347371764	3.476508463	2.242185898	3.247804762	4.050122296	4.112945622	4.112945622	4.913640169	3.611701598
BLCA_Caner TCGA-XF-AAMX-01A-11R-A42V-13	2.850296657	2.792403867	2.850297888	2.440433765	2.725450077	2.695688526	2.491559169	2.075944485	2.002606712	2.017526641	1.801850427	2.409358312	2.303587165	2.387636023	2.139487113	2.539549305	1.993888684	3.326752323	2.37343864	3.568473808	3.472218058	3.868323605	1.755294092	3.022161208	2.945009495	2.900442622	3.274483658	2.86797802	5.935542011	2.533339794	2.450862422	2.149895961	1.923937665	2.39604379	4.172630727	6.142667504	5.966576245	2.049683349	3.087662076	3.263013418	2.805086235	3.320841122	2.43448204	2.936062727	3.466618194	5.954677021	4.160521953	3.893826108	4.133122186
BLCA_Caner TCGA-XF-AAMY-01A-11R-A42V-13	3.10923928	2.979410027	2.957533961	2.660223903	2.783934961	3.09931123	2.709569359	2.103600893	1.994910132	1.975943174	2.114705965	2.533520008	2.429185594	2.765269924	2.475875965	2.916879885	1.977430887	3.053119056	2.578649156	3.141078604	3.003062998	3.788065586	2.009710528	3.460672936	3.581221578	3.414576497	3.146451445	3.586654964	4.178486472	2.346244957	2.315582234	1.977529274	1.900243934	2.334064683	4.725842151	6.452225295	4.263603498	2.00560594	3.135105817	3.245562979	3.00458069	3.481121669	2.348019056	2.930852332	3.458040291	4.42945706	4.256490235	4.730487056	3.598051766
BLCA_Caner TCGA-XF-AAMZ-01A-11R-A42V-13	2.946170454	2.967495266	2.984205748	2.619860604	2.861397347	3.004537241	2.634836547	1.994791594	1.944835619	1.930303013	2.107022562	2.647739509	2.484918937	2.933363283	2.598328627	3.317759227	1.931307349	3.545769682	2.573376357	3.789069137	3.847140109	4.215382707	2.007261847	3.319728865	3.388489113	3.347188187	3.4266746	3.503980003	4.387216143	2.263111868	2.262566415	1.933001086	1.89156251	2.256599685	5.173925197	5.168770306	4.872895202	1.927410081	3.801714146	3.841221508	3.561163475	3.748359347	2.30620422	3.414933134	4.319664487	5.174573882	4.866461092	0	4.236572006
BLCA_Caner TCGA-XF-AAN0-01A-11R-A42V-13	3.038456466	3.063163672	3.011577506	2.697694619	2.830872157	3.112865079	2.778056324	1.897609486	1.81498853	1.825726123	2.005684607	2.519079268	2.324561439	2.978148597	2.458161505	3.202718606	1.822117386	3.376110081	2.368893346	3.333977435	3.239216509	4.368556231	1.679991588	3.064766396	3.056901872	3.078392069	3.155286791	3.138401674	4.548213564	2.452248794	2.445979428	2.036600473	1.972541934	2.454687316	4.625251654	0	4.507239611	2.027007168	3.83553115	3.898679184	3.390834762	3.859727709	2.493493479	3.346734409	4.148741651	4.627087997	4.500312917	0	3.999270997
BLCA_Caner TCGA-XF-AAN1-01A-31R-A42V-13	2.852760353	2.846993218	2.864424054	2.591447998	2.711030827	2.901780394	2.631226271	2.783104463	2.613970897	2.641513683	1.785127129	2.346428039	2.266029961	2.48817544	2.211366462	2.555948174	2.645074281	3.295946481	2.745359854	3.197113441	3.403818707	3.586711974	1.892847884	3.226667096	2.996682102	2.991704367	3.368989727	3.159130169	5.583359493	2.386032663	2.326364968	2.015012174	1.852820942	2.35517141	4.675717545	5.882728704	4.039529222	2.011621219	3.070082688	3.00776293	2.488130136	2.905303572	2.390081858	2.409668521	3.233052051	4.390405591	4.232102384	4.696803943	3.549607691
BLCA_Caner TCGA-XF-AAN2-01A-11R-A42V-13	2.955327385	2.97203181	2.97203181	2.725372997	2.972031403	3.148147503	2.853534587	2.256370703	2.167736277	2.155869404	2.105586564	2.701892629	2.701892411	3.036175354	2.562349622	3.317895556	2.1380373	3.400871597	2.378588245	3.264656643	3.337204405	4.679853714	2.014910448	2.835495168	2.916842947	2.781416184	2.512258134	3.030579428	4.294992041	2.225004333	2.275770922	1.845049684	1.811578292	2.245572841	4.673664139	8.244125144	4.378823718	1.845049684	3.25874122	3.443250165	3.030238933	3.469547997	2.277509715	2.867519056	3.828671466	4.372634143	4.071604148	4.673664139	3.804089283
BLCA_Caner TCGA-XF-AAN3-01A-11R-A42V-13	2.876756143	2.97083586	2.945347118	2.799331134	2.957829834	3.074201276	3.057725	2.385963159	2.277624839	2.236976613	2.026010788	2.909535257	2.984063385	2.997868942	2.52594495	3.2582246	2.190989864	4.469800302	2.866155596	4.005243055	3.708074207	4.007446482	1.822793198	3.787287829	3.735153854	3.516388457	2.989896029	4.078833949	4.098541679	2.397583491	2.366685797	2.03373917	2.03373227	2.293661815	5.995678626	6.139661993	3.896209958	2.074044062	3.307046502	3.441016783	3.181970177	3.205062555	2.450497464	2.939547322	3.441914525	4.178486472	4.46470588	6.040481623	3.97547739
BLCA_Caner TCGA-XF-AAN4-01A-11R-A42V-13	3.549613849	3.664969583	3.664989663	3.064383922	3.38622264	3.664347563	3.386450976	3.221056885	3.464992127	3.326210767	2.395954941	2.822259819	2.595785166	2.771802719	2.667686392	2.808750809	3.270598681	4.060480747	3.269098269	3.667739334	3.555827122	4.872895202	3.129521768	3.885128917	4.756961951	4.119758224	3.469268969	4.116338565	4.913640169	2.590442526	2.483805321	2.196769241	2.115637164	2.636773416	5.189095719	5.504455662	5.042392713	2.104785755	3.106928221	3.388957868	3.030683819	3.274522879	2.601722068	2.707899283	4.057000407	4.995678626	4.995678626	5.304518324	3.800922566
BLCA_Caner TCGA-XF-AAN5-01A-11R-A42V-13	3.077290108	3.031060115	3.072426398	2.771531114	3.044400272	3.039965163	2.883748005	2.993288426	2.868418544	2.862437971	2.039253797	2.926379148	2.886883262	3.128980208	2.748057758	3.200496793	2.712967024	3.821391352	3.213695166	3.746996569	3.703532261	4.542118103	2.528648284	3.538138462	3.657994047	3.258008999	3.129392457	4.099632871	4.924453039	2.490769781	2.514460561	2.189768222	2.115744981	2.4972234	4.71219827	6.588380294	4.543633967	2.18214883	3.658199596	3.815501632	3.367276544	3.939774476	2.578475701	3.201142958	4.172630727	4.537602002	4.174573882	6.510041521	3.953005664
BLCA_Caner TCGA-XF-AAN7-01A-11R-A42V-13	3.063666246	3.085315783	3.198664218	2.844285107	3.131902447	3.31352908	3.01363768	3.228543342	3.35300063	3.170833936	2.211937881	2.844181951	2.553269494	2.952461909	2.913129284	3.023626174	3.023127531	4.061980903	3.332748831	4.183096161	4.183096161	4.35261703	2.295337729	3.846343644	3.982983365	3.786376007	3.300898859	4.135488919	5.756961951	2.736529397	2.603051836	2.334855023	2.18567228	2.629795486	5.866461092	6.048176965	4.369572125	2.370270507	3.328569805	3.309510649	3.03753406	3.24072433	2.813537256	2.907888075	3.713705242	5.785156152	4.630784143	5.924453039	4.154281982
BLCA_Caner TCGA-YC-A8S6-01A-31R-A38M-13	2.900736592	3.015453335	3.049726201	2.926022982	2.926262592	3.015961261	2.953656651	2.983683002	2.700621069	2.900158168	1.891482602	2.409495883	2.370217129	2.543362542	2.409394206	2.545052598	2.669778455	3.634892189	2.808910209	3.63493341	3.285274693	3.817879352	1.976754003	3.357744268	3.512518003	3.241421144	4.08249449	3.866886014	5.124938737	2.428798063	2.349994839	2.052749936	1.810555954	2.403618126	5.322393047	5.586700236	5.212539525	2.071348512	3.342307521	3.342333312	3.010707287	3.419134302	2.455664885	2.804923798	3.285126455	4.109020403	4.109020403	5.41453927	4.04383157
BLCA_Caner TCGA-YC-A9TC-01A-22R-A39B-13	3.279862205	3.33112694	3.436122772	3.115144054	3.380442348	3.700361975	3.170530262	2.397214691	2.276338969	2.284639136	2.396306446	2.707491402	2.675432774	2.795228522	2.694741519	2.87984609	2.245913237	3.523213281	2.866486958	3.548152184	3.466470696	4.308918508	2.250483128	3.219558827	3.316355092	3.162413455	2.801155217	3.391115768	4.222573178	2.095130018	2.113362091	1.729809222	1.698050838	2.087419705	4.370590401	4.57024772	4.385102784	1.707500725	3.174879749	3.090023786	2.754340536	3.122902334	2.13437548	2.703210242	3.871474727	4.798602876	5.125518182	4.782516056	4.210419288
BLCA_Caner TCGA-YF-AA3L-01A-11R-A38M-13	3.629560934	3.60489212	3.779287983	3.384247687	3.581491557	3.902916304	3.370162434	3.199370889	3.138013012	3.154656343	2.152354677	3.049564554	2.903665722	3.163534097	2.82947544	3.356871191	3.056266144	4.536107011	2.959500906	4.536107011	4.153044675	4.812479279	2.273307829	4.031517051	4.625251654	4.436518915	3.751102695	4.320572103	4.463441557	2.902655562	2.874688256	2.454099877	2.40544183	2.883799847	6.037157319	6.228412519	5.970616222	2.48797929	3.577799328	3.651537417	3.288406176	3.515132389	2.848427914	3.166818452	3.711377468	4.54668166	5.950781977	6.100179498	3.876765953
BLCA_Caner TCGA-YF-AA3M-01A-11R-A42V-13	3.187060586	3.136937199	3.187060586	2.701601097	3.099227719	3.286058596	2.798450763	2.592142586	2.506661867	2.474622146	2.024137511	2.629741233	2.644691416	2.710430667	2.612899681	2.657787806	2.421389095	3.729640307	2.836193926	3.920315987	3.479029387	3.835305198	2.296648943	3.841200418	3.968959327	3.690989783	2.879054774	3.908420965	4.187086643	2.417038736	2.370842283	1.990542518	1.859521529	2.379133341	6.248720896	6.372634143	6.209714836	1.987134357	3.548405433	3.40877952	2.932248278	3.423965183	2.325378843	2.898627942	3.548792498	4.557520231	4.844663963	6.286509457	3.998577845
BLCA_Caner TCGA-ZF-A9R0-01A-11R-A38M-13	3.220945633	3.244988496	3.198284917	2.983933624	3.232737244	3.209638823	2.898327835	2.573369527	2.485584681	2.45450473	1.814109954	2.333396292	2.220733756	2.690754694	2.299921009	3.146332202	2.410798051	3.640204346	2.557901072	3.828411022	3.934521122	4.080398976	2.034327183	3.325027775	3.391572389	3.268350808	3.226814965	3.560939023	4.649751982	2.709277966	2.664319092	2.222957034	2.197541064	2.632669243	4.739928612	5.970616222	4.725842151	2.29105342	3.321741183	3.279466951	2.910072998	3.503615637	2.945404563	2.881925175	3.505269513	4.294992041	4.718966633	4.759450752	3.64384024
BLCA_Caner TCGA-ZF-A9R1-01A-11R-A39B-13	3.226519277	3.475125055	3.141365368	3.008317712	3.008431941	3.47499668	2.930169535	2.48919985	2.368982312	2.296615753	2.099320565	2.788637272	2.65590122	2.825208936	2.631279223	2.80790752	2.3135964	3.569649161	2.906759425	3.569687857	4.12090412	4.126098402	2.090032442	3.762021682	4.202732459	4.1837587	3.340077148	5.058488567	5.140861703	2.325939415	2.412068241	1.92589151	1.884730935	2.412068465	5.326058001	5.581698709	5.22184875	1.976676207	3.180930758	3.225342185	2.652969702	2.887563253	2.332072105	2.58229503	2.989436747	5.191114133	3.898668866	5.41453927	3.664329518
BLCA_Caner TCGA-ZF-A9R2-01A-11R-A39B-13	3.257661429	3.113929108	3.113927979	2.919786722	3.324540625	3.186393662	3.051828702	2.780922621	2.67992728	2.62607613	2.24896591	2.949225575	2.964736406	3.102925749	2.824359483	3.173500833	2.67992728	4.692503962	2.898960261	4.222573178	3.800381932	4.396855627	1.906710409	3.08636043	3.497990987	3.432364401	2.807925101	3.824395423	6.289882635	2.474097951	2.425264704	2.139530527	2.047198794	2.456377895	4.690369833	6.472370099	6.315154638	2.128893247	3.743419345	3.852240225	3.419905651	3.852249497	2.506281311	3.283873067	3.794736074	6.304518324	6.305394801	4.694648631	3.894527285
BLCA_Caner TCGA-ZF-A9R3-01A-11R-A38M-13	3.116965764	3.116965196	3.104363122	2.750717239	2.888697487	3.178652229	2.971706573	2.215327657	2.183656935	2.179948566	1.815445209	1.965200907	1.812247417	2.415241929	1.943673336	2.396537334	2.168290029	2.966797469	1.836686022	2.903711647	2.944726432	3.184531835	2.056022884	3.05639371	3.089683552	3.070315469	3.332159624	3.085066371	0	2.113433421	2.104532645	1.742543428	1.755030194	2.109596923	4.954677021	4.943095149	4.474955193	1.754465297	3.172541551	3.227445803	2.791092618	3.158024569	2.160192177	2.577856009	3.481115094	4.245651664	3.942318685	4.950781977	3.237342439
BLCA_Caner TCGA-ZF-A9R4-01A-11R-A38M-13	3.162213397	3.098603803	3.07932841	2.909645644	3.399319998	3.236784713	3.043104831	2.828381183	2.769087653	2.787953631	2.043350461	2.062934692	2.038192817	2.097038638	2.045129906	2.153720674	2.566164427	2.979225754	2.596114045	2.788594029	2.829010278	2.938644419	2.402711333	3.566329353	3.234520699	3.469563362	3.543375896	4.036684489	6.420216403	2.271040495	2.295511706	1.89381213	1.778339523	2.283100013	6.478861916	6.59345982	3.966841728	1.867191672	3.037594672	3.156632032	2.801933735	3.020657896	2.274031636	2.650107318	3.531874305	4.43062609	6.434152181	4.440093375	3.711104957
BLCA_Caner TCGA-ZF-A9R5-01A-12R-A42V-13	2.771298666	2.787489859	2.852635985	2.247288395	2.668063187	2.840017959	2.63201881	1.474455588	1.427124287	1.43122038	2.027047286	2.442043097	2.256931339	2.921744788	2.373322185	3.0039579	1.439283675	2.827496606	2.062837864	2.804004647	2.770980469	3.987318812	1.496732392	3.221393703	3.200053929	3.340719076	3.199766962	3.269213688	4.607303047	2.505992005	2.545650823	2.159330504	2.032747566	2.477782102	0	0	4.692503962	2.185005421	3.088105515	3.035655971	2.67912496	3.202116434	2.692441069	2.657954727	3.638345811	4.688246139	0	0	3.810509686
BLCA_Caner TCGA-ZF-A9R7-01A-11R-A38M-13	2.541145586	2.485827736	2.504558768	2.238297332	2.257880319	2.537875694	2.218075822	1.875846515	1.772678554	1.828888603	1.405891348	1.879073216	1.665277291	2.637854687	1.835194197	3.069164521	1.76388028	2.854341566	1.81246047	2.876194403	2.923532143	3.365363551	1.216519249	2.947339141	3.033488922	2.952169669	3.180350136	3.032139987	6.021819483	2.697137029	2.786451963	2.473341194	2.260706991	2.739500256	4.345823458	4.671620397	6.055517328	2.455619624	3.783462005	3.67527113	3.454184648	3.725964602	2.774242954	3.216054993	3.784232934	4.612610174	4.612610174	6.153044675	6.000434512
BLCA_Caner TCGA-ZF-A9RC-01A-11R-A38M-13	2.605683882	2.607748471	2.599596378	2.459026695	2.54265972	2.646661097	2.486213926	2.4615791	2.423584239	2.467509207	1.967086478	2.404045145	2.34618308	2.624267087	2.339545874	3.117219401	2.334916153	3.565451853	2.487388971	3.398408213	3.287792393	3.885462405	1.256527481	3.1842722	3.529783618	3.492065908	2.658204142	3.570062095	4.754487332	2.615779422	2.595018409	2.261996318	2.179109145	2.617912503	5.721246399	5.913640169	4.096367484	2.281239638	3.460131347	3.39197487	2.966203233	3.379740027	2.660514771	2.916616362	3.58000132	4.57024772	4.57024772	4.860120914	3.890596961
BLCA_Caner TCGA-ZF-A9RD-01A-11R-A42V-13	3.027702257	2.891637288	2.882394989	2.826704734	3.06787188	3.188246086	2.946367704	2.306138124	2.209704419	2.221522283	2.274555567	2.910794914	2.822714049	3.161379446	2.75290701	3.398198491	2.22958449	3.582109991	2.684004479	3.538474462	3.368954178	4.084600165	2.240437532	3.463726973	3.292192304	3.277510866	2.926489868	3.538147459	4.303643611	2.472098653	2.457913128	2.138925217	2.060995716	2.517670339	4.557520231	4.853871964	0	2.110578281	3.679166452	3.553871535	3.323096151	3.576144902	2.536064181	3.1219731	3.741345959	4.254925208	4.872895202	0	3.716658058
BLCA_Caner TCGA-ZF-A9RE-01A-11R-A38M-13	3.331535806	3.423344274	3.292012761	3.030428944	3.331538601	3.507706274	3.191316491	2.734554085	2.649305702	2.620201896	2.348262633	2.719128557	2.589163234	2.834087677	2.589160368	2.963437771	2.666856334	3.477634025	2.981574142	3.352609205	3.574617418	4.177178355	2.31576119	3.455196759	3.634480193	3.2768408	3.881695584	3.649990521	0	2.614290437	2.660941092	2.280345599	2.159147273	2.622405651	0	0	0	2.209949432	3.693795929	3.50169634	2.957519783	3.568713451	2.713219839	2.884273026	3.647834854	4.649751982	4.347753659	0	4.021819483
BLCA_Caner TCGA-ZF-A9RG-01A-21R-A42V-13	3.031348503	2.986061571	2.976605543	2.837818682	3.100168011	3.112724869	2.932257939	2.717081209	2.475059566	2.572001836	2.36966825	3.020910745	2.99091216	3.302121445	2.757473479	3.584604256	2.511924871	3.603804141	3.053116111	3.645413332	3.401339692	0	2.408072673	3.122200906	3.010076099	2.5377401	2.210268016	3.60668633	4.575118363	2.403620766	2.379000589	2.134760307	2.072606845	2.458928229	4.970616222	0	4.476253533	2.108948622	3.448396318	3.448395099	3.052712865	3.248908053	2.428371631	2.934772195	3.795066478	4.244125144	4.342944147	4.642065153	4.142064735
BLCA_Caner TCGA-ZF-A9RL-01A-11R-A38M-13	2.986481931	3.02750048	2.911184462	2.486391977	2.824937789	3.010597352	2.81165828	2.526596393	2.437345453	2.418948972	1.932360951	2.238593101	2.112612059	2.331787929	2.2261876	2.38222659	2.244259949	2.636729197	2.282745771	2.71734821	2.688769514	2.703126267	2.014908695	3.25470187	3.1818685	3.026503153	3.458112616	3.444516192	4.653647026	2.300687733	2.317365287	1.971562065	1.895134821	2.299058005	0	0	5.046723663	1.950973187	3.563823036	3.704259217	3.162623079	3.520985013	2.336473016	3.052772691	3.947775611	4.732828272	5.041436117	5.037157319	3.524199559
BLCA_Caner TCGA-ZF-A9RM-01A-11R-A38M-13	3.145473526	3.145472919	3.110664676	2.677242101	3.07847635	3.041260332	2.923481525	2.75094945	2.614274357	2.722680565	2.098031015	2.162656426	2.098826325	2.17113003	2.14331442	2.198812736	2.638945843	3.235418914	2.835303414	3.282480112	3.321460681	3.445116096	2.125249629	3.509410916	3.444467848	3.156590923	3.57775169	3.82413753	4.756961951	2.266581309	2.254616859	1.893605675	1.749310453	2.291553689	0	0	4.225483034	1.893092174	3.056962773	3.112890987	2.587377022	3.080005102	2.273918275	2.582360102	3.343376744	0	4.527243551	4.337242168	3.953060233
BLCA_Caner TCGA-ZF-AA4N-01A-11R-A38M-13	3.136724736	3.067064282	3.219730945	2.930204667	3.322442319	3.268031091	3.268047192	2.589877147	2.433890385	2.4569535	2.387751079	2.659507699	2.589872586	2.750148368	2.558828847	3.035992249	2.534567624	3.720634247	2.665857001	3.653574649	3.897079444	4.501689446	2.364951973	3.432597173	3.815439161	3.569012788	3.35825132	3.619716382	4.416801226	2.483825432	2.589352147	2.189227572	2.0360509	2.48810635	4.187755303	0	4.500312917	2.182791467	3.029886608	3.029885678	2.467008925	2.973717661	2.635111081	2.435431338	3.316172474	4.191114133	4.494850022	4.185086819	3.564890162
BLCA_Caner TCGA-ZF-AA4R-01A-11R-A38M-13	2.751360101	2.79128434	2.829501248	2.741740914	2.812596047	2.853067094	2.765743219	2.046709687	1.966911987	1.952271133	2.008007451	2.39865686	2.272671551	2.931939248	2.455089745	3.504597213	1.971640741	3.505265342	2.212115357	3.348470013	3.479111838	3.930394795	1.727661608	3.137044363	3.049095048	3.0643809	2.129695783	3.279909362	6.046723663	2.543053372	2.5141117	2.188606994	2.116780578	2.531239991	4.690369833	6.266802735	4.688246139	2.191259484	3.855537883	3.798021474	3.18533097	3.921898593	2.567697245	3.112916332	3.661611246	4.679853714	6.065501549	6.168770306	4.655607726
BLCA_Caner TCGA-ZF-AA4T-01A-11R-A38M-13	3.190973212	3.355662856	3.308265346	2.992671788	3.239224042	3.323503925	3.17967438	2.698988245	2.663669773	2.640546068	2.515624557	2.925723473	2.841429458	3.117564265	2.9714686	3.408895306	2.612522612	3.728897555	2.964632308	3.728902208	3.728906861	4.2915791	2.154045941	3.94666029	3.750779623	3.636525286	3.434003508	3.80385146	6.623423043	2.926077927	2.938846201	2.618845735	2.574651992	3.009014182	4.467245621	6.795880017	6.647817482	2.634635956	3.650646696	3.985534066	3.534076105	4.459670525	2.938849219	3.463577927	3.918998537	6.638272164	6.638272164	4.76700389	4.435333936
BLCA_Caner TCGA-ZF-AA4V-01A-11R-A38M-13	2.889128595	2.956100787	2.912300197	2.746231307	2.91232433	3.051406116	2.846217442	2.563416466	2.547718781	2.517919012	2.177870316	2.722540695	2.665029224	2.997532414	2.707435822	3.433554258	2.547718628	3.66224931	2.588083291	3.520623385	3.57184576	4.785156152	2.038057022	3.016889039	3.180033162	3.129977294	2.243571734	3.345892797	3.611103439	2.417472577	2.514398518	2.111642667	2.067223502	2.382263137	4.774690718	0	4.785156152	2.091134149	3.167548571	3.225579393	2.765288896	3.136063018	2.500155858	2.787369801	3.167228674	4.294136288	3.922970213	4.772113295	4.27083521
BLCA_Caner TCGA-ZF-AA4W-01A-12R-A38M-13	3.04726566	2.921278626	2.974679385	3.027991665	3.191146504	3.139294945	2.96809531	2.948796137	2.835794115	2.819132957	2.509959448	2.78543456	2.906828807	2.909636473	2.803080815	3.332950708	2.776886084	3.597559777	3.24369335	3.859042811	3.746763794	4.795880017	2.381533612	3.444754361	3.370427316	2.991528858	2.703515145	3.784468182	3.358393043	2.618787598	2.587131391	2.252716868	2.192800225	2.578885588	4.785156152	4.769551079	4.488116639	2.230792141	3.057063797	3.048935094	2.7837066	3.048890376	2.601230066	3.037400081	3.24330381	3.966266719	4.305394801	4.600326279	3.194084076
BLCA_Caner TCGA-ZF-AA4X-01A-11R-A38M-13	3.1381873	3.247290237	3.09243172	2.971870586	3.314224236	3.211607466	3.211591207	2.822939609	2.723237511	2.674155662	2.232744592	2.40228968	2.32163233	2.453026833	2.409438464	2.519665015	2.664326911	3.200445114	2.940149293	3.158079563	3.101373533	3.377096215	2.362559307	3.757371622	3.73958513	3.78219506	3.893846514	4.087777943	7.003926346	2.435299738	2.398159274	2.054764233	1.993857339	2.379011087	7.055517328	7.159266765	4.189767482	2.032730473	3.152140579	3.122869484	2.77697859	3.254113618	2.493290451	2.772724822	3.555034477	4.782516056	4.782516056	4.785156152	3.647017188
BLCA_Caner TCGA-ZF-AA51-01A-21R-A39B-13	2.803148709	2.73244157	2.767621738	2.434889337	2.51311322	2.744183038	2.499989379	1.747578324	1.691021422	1.693143166	2.080131531	2.448046464	2.315599569	2.942625679	2.4355303	3.624277875	1.695597762	2.903754444	2.108224833	2.923234346	2.914249677	3.943804313	1.3363146	3.149007203	3.23174235	3.281559764	2.646396097	3.34649516	4.450996738	2.754321789	2.717447896	2.423240109	2.385010243	2.726665318	4.603800653	0	5.370590401	2.412371974	4.022733788	4.046723663	3.591960263	3.939339926	2.680299458	3.441813616	4.462180905	4.347753659	4.610833916	4.829738285	3.828367142
BLCA_Caner TCGA-ZF-AA52-01A-12R-A39B-13	2.875417857	2.875422095	2.896876294	2.737969169	2.919364856	2.875520882	2.887420132	2.505420089	2.390551269	2.458292982	2.147182583	2.729294851	2.696353892	2.957416219	2.548370737	3.107021561	2.376099136	3.587736064	2.811369018	3.672520502	3.603514706	4.076755981	1.772962953	3.83419795	3.68130239	3.642059439	3.092752606	3.960363833	4.903089987	2.576170924	2.586947133	2.185403577	2.106338087	2.616012386	6.055024092	6.197910742	4.974694135	2.20375026	3.726901457	3.748797509	3.339631685	3.566673485	2.612686004	3.237722162	3.850854816	4.701146924	5.995678626	3.954414959	3.748807251
BLCA_Caner TCGA-ZF-AA58-01A-12R-A42V-13	3.211409564	3.151400192	3.098725898	2.756342221	3.040726728	3.211412391	2.886936149	2.621640442	2.437370896	2.479983503	2.162846705	2.910429035	2.957058464	2.999358153	2.72901133	3.046194901	2.416246409	3.76742569	3.092569827	3.864193363	3.901920705	3.902083591	2.455252754	3.909523267	4.037630664	3.735175096	3.444421927	4.539102157	4.8569852	2.498636427	2.541759315	2.151220029	2.084885109	2.513083638	4.935542011	7.147520006	4.341035157	2.218640265	3.419312184	3.406366193	3.068673862	3.506431821	2.472583046	2.9984255	3.983242358	4.334419009	4.238072162	7.076755981	3.871655668
BLCA_Caner TCGA-ZF-AA5H-01A-11R-A39B-13	3.265501802	3.186431687	3.140731374	2.798552348	3.140728972	3.48692097	2.936754109	2.28079214	2.23804068	2.196656867	2.136826372	2.873748748	2.678633379	2.979475887	2.751829506	3.061600373	2.199130945	3.487014263	2.487875238	3.961884755	3.441400617	6.226213555	2.175002091	3.160205303	3.235149404	3.210912379	3.747494058	3.155360072	4.054531415	2.449461146	2.436235173	2.237599654	2.06152771	2.491739829	6.2915791	4.447331784	4.139063379	2.257275104	3.205528684	3.15728532	2.856357645	3.289719276	2.561141341	2.802704552	3.394469783	3.536699907	3.485777758	4.436518915	3.711100491
BLCA_Caner TCGA-ZF-AA5N-01A-11R-A42V-13	3.18836803	3.156733576	3.196663766	2.899513314	3.269333982	3.381531417	3.067407531	2.512495529	2.417993372	2.484026995	2.435030627	2.585849751	2.565834602	2.581697383	2.535590046	2.707978866	2.466556264	3.450577368	2.79834811	3.591229366	3.407665548	4.012333735	2.600887244	2.846122663	3.093117317	2.611200473	3.374622718	3.364885359	4.359518563	2.197729459	2.147229639	1.845452117	1.823725015	2.190147219	4.935542011	0	4.216096421	1.841318027	2.932823839	3.025295382	2.533120225	2.897244295	2.023581099	2.571656697	3.444339765	4.130181792	4.211124884	3.986623405	3.62764963
BRCA_Caner TCGA-3C-AAAU-01A-11R-A41G-13	3.593846599	3.513437765	3.651921107	3.309905858	3.607644287	3.71898255	3.470508048	2.732178256	2.620017547	2.649883065	2.106656205	2.309311939	2.264443175	2.379579716	2.272463785	2.376215616	2.622188156	3.701164383	2.983034316	3.70995648	3.701160018	3.968785497	2.561787651	3.912541585	3.976796942	3.847457882	3.418892682	4.044793462	4.015022874	1.995521535	1.991717576	1.533431968	1.502449036	2.000411472	5.105130343	0	4.143875556	1.532893006	3.131137	3.101319237	2.72992284	3.133507084	2.016143909	2.66771852	3.49064288	4.552841969	4.441291429	4.694648631	3.511872504
BRCA_Caner TCGA-3C-AALI-01A-11R-A41G-13	3.22133803	3.495829645	3.3717746	3.02126863	3.221347429	3.275430876	3.173261299	2.462407175	2.378162702	2.39679953	1.867380853	2.861999992	2.647263868	2.896770132	2.862001256	3.45037396	2.393008042	3.131401991	2.829882682	3.222445591	3.306135927	4.419075024	2.296310114	3.38497104	3.185132046	3.107834691	2.94022422	3.380050409	4.057495894	2.465523579	2.513230153	2.146909191	2.026387024	2.470052881	5.772113295	5.928117993	5.718966633	2.144749257	3.270367947	3.085929354	2.804235359	3.146353493	2.723145211	2.748772912	3.490965581	3.557755472	3.557807242	5.821023053	3.640876282
BRCA_Caner TCGA-3C-AALJ-01A-31R-A41G-13	3.083609226	3.11044732	3.070790097	2.853283894	2.986764503	3.197019777	2.904741706	2.514437134	2.455431812	2.468916343	1.957130582	2.665498198	2.581386692	3.305126411	2.642890143	3.220188579	2.486118411	3.35152777	2.471057346	3.376283577	3.527135356	4.127261173	1.94994986	2.885550489	2.886497179	2.705735316	3.072335587	3.062437477	4.684029655	2.442496046	2.460973986	2.062206975	2.010542529	2.452667072	4.769551079	6.496209317	6.326058001	2.077982599	3.845381292	3.775210632	3.453869618	3.899412362	2.469455053	3.208347239	3.96162626	4.375717904	4.591760035	6.406713933	4.203425667
BRCA_Caner TCGA-3C-AALK-01A-11R-A41G-13	2.950077596	2.919850633	2.992322619	2.653624138	2.79388252	2.915788468	2.732780619	2.003471429	1.934794694	1.926661759	1.98563855	2.496036723	2.48666212	3.188289633	2.471558199	3.379903523	1.941324632	3.213218065	2.325221594	3.197184557	3.368859734	3.895830531	1.834913331	3.309115798	3.368223535	3.072651712	3.209868309	3.431822926	6.259637311	2.470148902	2.43969133	2.090939627	2.068316497	2.455375795	4.460923901	6.46470588	4.335358024	2.082856991	3.849667319	3.628982038	3.49865313	3.725408073	2.483892918	3.249349692	3.815510151	4.448550002	4.448550002	6.372634143	4.124360063
BRCA_Caner TCGA-4H-AAAK-01A-12R-A41G-13	3.340486921	3.22998057	3.326685052	2.868568052	3.141892497	3.354685826	2.993397487	2.257325055	2.131825194	2.108255758	2.295955495	2.974920764	3.054019131	3.340480263	2.897792763	3.340512604	2.132688757	3.789208108	2.695684647	4.050609993	6.238072162	4.348721986	2.193633184	3.632558347	3.545780364	3.370638319	2.552730617	3.605418751	4.438898616	2.358302256	2.338099802	1.902378015	1.852603909	2.387299727	4.525783736	6.450996738	4.812479279	1.86287199	3.745580031	3.595043194	3.13612956	3.745609042	2.314783672	3.145026326	3.921035955	4.345823458	4.517126416	6.363512104	4.195179321
BRCA_Caner TCGA-5L-AAT0-01A-12R-A41G-13	3.853902986	3.800713917	3.809139065	3.665487945	3.903893306	4.025028006	4.054039296	3.389720011	3.180388293	3.140283629	2.449078308	3.426911305	3.40621788	3.495609343	3.304654062	3.710582748	3.063545575	4.3400838	3.608276464	4.474955193	4.312471039	4.474955193	1.91443291	3.90661334	3.719257776	3.292716894	3.505589359	4.812479279	4.432973634	2.201810545	2.215446751	1.730608862	1.733641751	2.235701595	5.207608311	5.213248578	5.507239611	1.737870027	4.112945622	4.112945622	3.992179703	4.43062609	2.220982834	3.732701523	4.555955204	5.205511953	5.501689446	5.504455662	4.207608311
BRCA_Caner TCGA-5L-AAT1-01A-12R-A41G-13	3.472006836	3.813343086	3.558979212	3.205659067	3.499113394	3.785293877	3.472017137	3.171539899	2.938216648	2.991248703	2.376596562	2.624104946	2.622226915	2.66729014	2.574842364	2.661332984	2.864225131	3.51377361	3.184861417	3.528507328	3.575719608	3.877538364	2.434523142	3.922679343	4.235077015	3.78103409	3.440223803	4.216096421	4.300162274	2.194016996	2.22830282	1.784822641	1.708751419	2.197537642	4.677780705	6.449771647	4.677780705	1.772157601	3.58670862	3.569666897	3.110323005	3.662105664	2.235973841	3.026411761	4.49757288	4.500312917	4.379863945	4.68613278	4.054531415
BRCA_Caner TCGA-5T-A9QA-01A-11R-A41G-13	3.430657698	3.509909425	3.509909425	3.062299101	3.5857957	3.794587203	3.244782417	2.783420065	2.444802373	2.504089095	2.213444125	2.890286495	2.934214576	2.925032606	2.865913779	3.026518387	2.495587999	4.211831629	3.108086948	3.794608854	3.794608854	4.211831629	2.700677746	4.035269079	4.101274818	3.979460561	3.800291435	4.140261434	4.046723663	2.131101641	2.100495816	1.696563397	1.68479931	2.075783381	4.197910742	0	4.924453039	1.724267987	3.257961015	3.248182981	2.888462946	3.370073837	2.164021875	2.728059237	3.726177241	4.301899454	4.609064893	4.913640169	4.033858267
BRCA_Caner TCGA-A1-A0SB-01A-11R-A143-13	3.463050364	3.547411704	3.547411704	3.350996344	3.517403653	3.848709844	3.438190483	2.478425748	2.318515897	2.360828787	2.435589736	3.040132326	2.873770831	3.188221969	2.743899506	3.202015461	2.331536924	3.652180338	3.04013042	4.092051478	4.217527376	4.217527376	2.60320491	4.474955193	4.312471039	3.72257646	4.000869459	3.53830493	4.133122186	2.279098068	2.269038716	1.531086477	1.548085382	2.301737516	4.690369833	0	4.216096421	1.532300946	3.483443474	3.608465063	3.240325358	3.511480306	2.301735341	3.053935039	4.086186148	4.211124884	4.085128182	4.688246139	4.061980903
BRCA_Caner TCGA-A1-A0SD-01A-11R-A114-13	3.036179602	3.030977554	3.010756254	2.815328155	2.847990672	3.091938222	2.784924766	1.874856053	1.795854205	1.800696461	2.255301239	2.796846855	2.697512355	3.086055349	2.719661833	3.283304008	1.787212418	3.842168637	2.417329391	3.700575515	3.725440383	4.258848401	1.913861609	3.336588387	3.426777852	3.122472014	2.666550106	3.407460186	4.271646218	2.421599431	2.436011703	1.72961987	1.675047149	2.449545261	4.651695137	4.950781977	4.966576245	1.735421128	3.804017369	3.836308012	3.193544608	3.694633581	2.452301457	3.080113721	4.106238238	3.868493612	3.994124829	4.958607315	3.925918973
BRCA_Caner TCGA-A1-A0SE-01A-11R-A085-13	3.364755583	3.364755583	3.268019821	3.046325823	3.239969765	3.402557129	3.10177136	2.211470551	2.110022613	2.128506167	2.361666718	2.78160368	2.952943698	2.900294503	2.831569109	3.082537029	2.114059542	4.438898616	2.736811	4.438898616	3.96523923	4.140261434	2.441521835	3.569531483	3.838512209	4.210419288	2.90608651	4.215382707	6.428291168	2.355785903	2.295565482	1.688089609	1.6511373	2.321308029	6.4867824	6.600326279	4.440093375	1.695873583	3.738432637	3.534762929	3.292047643	3.659405197	2.355790534	3.007045508	4.13430394	3.96253366	3.962545612	6.521433504	3.935250083
BRCA_Caner TCGA-A1-A0SF-01A-11R-A143-13	3.173132523	3.254927552	3.067751051	2.865530591	2.81055994	3.333658956	2.8881775	1.830975613	1.814327831	1.779223796	2.3938709	2.632447666	2.561252023	2.79785075	2.607388859	2.830765666	1.809133496	3.632741014	2.937239071	3.72811427	3.928335194	4.026410377	2.348090489	3.670488222	3.647458613	3.589001881	3.226163841	3.665835875	4.517126416	2.323711525	2.282940601	1.660040284	1.57785154	2.22816759	4.177831921	6.007004902	4.161780778	1.649047774	3.548680337	3.482326509	2.831852391	3.514363738	2.328045113	2.860055774	3.672825041	5.764471553	4.316052869	5.89279003	3.899384802
BRCA_Caner TCGA-A1-A0SG-01A-11R-A143-13	3.28221054	3.361449846	3.423665562	3.307075567	3.45843698	3.634789153	3.692795016	2.476529671	2.258456373	2.335820013	2.495836991	2.79691487	2.781399644	2.717675901	2.685995345	2.903778455	2.289239374	3.759950228	2.914063635	4.238824187	4.238824187	4.238824187	2.668022339	3.275164006	3.934207485	3.22751253	4.244125144	3.613055376	0	2.639239073	2.760506071	2.004942187	1.924898072	2.705274818	0	0	0	1.998526812	3.628850831	3.577587459	3.230494177	4.056011125	2.732010924	3.026248873	4.232844134	0	0	4.528708289	4.031517051
BRCA_Caner TCGA-A1-A0SH-01A-11R-A085-13	3.113566809	5.591760035	3.71017702	2.938113443	3.237796495	5.591760035	3.113566244	2.675480497	2.637733972	2.438373128	2.185839205	2.637707194	2.438380874	2.541152532	2.486646138	2.717113132	2.438373843	3.709671504	2.637693616	3.413187731	3.238764729	5.616184634	2.606149743	3.789045088	5.59345982	3.00837438	3.022884375	3.188827305	3.634985879	2.59710647	2.93220778	1.955639247	1.872688572	2.507059926	5.716698771	5.872895202	5.663540266	1.940663027	3.407217208	3.232686035	2.932452686	5.596879479	2.669526769	2.565408903	5.602059991	5.649751982	5.649751982	5.76700389	3.210460886
BRCA_Caner TCGA-A1-A0SI-01A-11R-A143-13	3.148537397	2.966753618	2.978327869	3.01500579	3.015012533	3.148550848	2.85633799	1.904138945	1.83818275	1.819063262	2.24992604	2.856327383	2.677326175	3.504899897	2.701452128	3.846813412	1.838182661	4.068542129	2.720476552	4.068542129	3.767812277	4.244125144	2.158539164	3.547178936	3.686328889	3.201782484	3.033808972	3.475401384	4.459670525	2.927825495	2.917353195	2.202226285	2.177073745	2.887392318	6.790484985	6.896196279	4.543633967	2.194331777	3.69510036	3.761853494	3.394320092	3.695111121	2.92782623	3.109217499	4.238072162	4.537602002	4.537602002	6.823908741	3.91338394
BRCA_Caner TCGA-A1-A0SJ-01A-11R-A085-13	2.701590829	2.826575372	2.810776746	2.544693205	2.722215728	2.922163891	2.573657284	1.710924679	1.658359813	1.658359675	1.868713149	2.624466968	2.386720166	2.766563977	2.512323122	3.11190816	1.629489501	3.30374324	2.06290141	3.216464441	3.272642584	3.693373421	1.652901384	3.171856538	3.216957291	3.192705862	2.985095738	3.166910288	4.050122296	2.501239805	2.450360852	1.860448961	1.803780636	2.483609944	4.732828272	4.723538196	0	1.884617012	3.553464386	3.729913046	3.11645496	3.5534473	2.498671476	2.936774759	3.688248257	4.43062609	4.253365801	0	3.860508175
BRCA_Caner TCGA-A1-A0SK-01A-12R-A085-13	2.734927576	2.706688503	2.768614014	3.049203014	3.154578221	3.190035133	3.208951796	3.029613602	2.801392667	2.805181342	2.786544403	2.857768573	2.677385264	3.023250306	2.809009515	3.305881132	2.741510939	4.261219442	3.260125574	4.386158178	0	4.563837353	2.611370645	3.544498861	3.558924156	3.224855768	1.979681237	3.707256729	0	2.652034331	2.633436037	2.06726092	2.035277934	2.674312582	0	0	4.562249437	2.091212635	3.902530976	4.078833949	3.203014461	3.710339711	2.722626216	3.324797434	4.078833949	0	4.860120914	4.8569852	4.133712661
BRCA_Caner TCGA-A1-A0SM-01A-11R-A085-13	3.187481697	3.15529859	3.046158191	2.870071118	3.046157708	3.301419298	3.070980298	2.091935915	2.102793994	2.161572946	2.046181666	2.733253619	2.553263594	2.921223198	2.648240981	2.939707942	2.053480827	3.82423893	2.125360844	3.523255297	3.602426691	4.301029996	2.028264581	3.20552729	3.396006281	2.699649555	3.529050284	3.335313845	4.217527376	2.704471164	2.682750686	2.0780589	2.083355583	2.704471164	4.295849483	7.829738285	7.70333481	2.122355837	3.51731932	3.59648999	2.994501608	3.341319065	2.682750686	2.953106233	3.596498565	3.693553526	3.994467731	7.761953897	3.668886643
BRCA_Caner TCGA-A1-A0SN-01A-11R-A143-13	3.437604821	3.40550469	3.296538377	3.296542676	3.321304115	3.70564181	3.250805732	2.345524755	2.234301947	2.238500807	2.091494929	3.25082198	3.046910866	3.405508004	2.95006753	3.375533291	2.226030517	4.246416941	3.033570554	4.071604148	4.246416941	4.07211659	2.653753265	3.289586434	3.799705032	2.515680084	3.110674762	3.671920224	6.274088368	2.559650354	2.564139555	1.955431118	1.904033987	2.542099037	4.542118103	6.457174573	6.299296283	1.944437668	3.39977879	3.504225395	2.933604742	3.766430289	2.60688671	2.893155602	4.240332155	4.242603971	4.069560405	4.548213564	4.041436117
BRCA_Caner TCGA-A1-A0SO-01A-22R-A085-13	2.810716074	2.741173622	2.806304791	2.463343726	2.584335838	2.909903206	2.496447632	1.617617385	1.545264215	1.575659005	1.984206753	2.393576605	2.20299256	2.768516902	2.291242503	3.031317695	1.530596492	2.931903233	1.818988254	3.001942158	3.069040277	3.1350827	1.642228406	2.799004579	2.778838065	2.908427296	3.605180725	2.827531639	0	2.391071949	2.404977793	1.956385472	1.890063805	2.396236576	4.084600165	0	4.200659451	1.942162836	3.252166533	3.239889023	2.822793458	3.264709367	2.434189004	2.746684049	3.304344115	4.097997109	4.197226275	0	4.078313525
BRCA_Caner TCGA-A1-A0SP-01A-11R-A085-13	2.913384652	3.075627661	2.951972489	2.811537825	2.961077566	3.046758002	2.921722302	2.113581024	2.017176569	2.031471756	2.3141211	2.762529153	2.596088856	2.901275306	2.578656563	3.024987523	2.016137193	3.618321875	2.410793018	3.795719901	3.508495433	4.477555766	1.995434372	3.027589324	3.011946974	2.682199409	3.025627875	3.105469613	4.573488739	2.522607685	2.477672116	1.837925511	1.80724195	2.499561249	0	0	4.987162775	1.855030593	3.612437558	3.679810079	3.140712759	3.759548104	2.462677795	3.06375325	4.342944147	4.469800302	0	4.974694135	4.218244625
BRCA_Caner TCGA-A1-A0SQ-01A-21R-A143-13	3.157181152	3.492171104	3.270852226	3.157112552	3.040772044	3.571005571	3.316508983	2.531168273	2.445481403	2.39651385	2.396522399	2.970246215	2.824222994	3.124997805	2.739983499	3.316580997	2.37394741	4.263603498	2.727375512	3.966564181	4.263603498	4.2644011	2.311554726	3.871458575	4.35753548	3.562181287	3.498093526	3.742465414	4.1837587	2.446181394	2.384939427	1.836029521	1.828025148	2.426882638	6.21395879	6.350665141	6.170053304	1.831213603	4.258060922	3.786020304	3.089356922	3.26586692	2.533299756	2.964540643	4.258060922	6.15864053	4.263603498	6.257274869	6.122053048
BRCA_Caner TCGA-A2-A04N-01A-11R-A114-13	3.285031007	3.17160179	2.985251873	3.139374556	3.109594632	3.330617097	3.139391916	2.554143543	2.389030087	2.389030406	2.25334253	2.523300215	2.570579784	2.571113458	2.454265234	2.624789386	2.411584187	3.976554106	2.823825943	3.976558221	5.76700389	5.790484985	2.573631575	3.518890028	3.599534543	3.508852704	3.983355194	3.514186331	4.194499142	2.128904759	2.157312395	1.481075675	1.5259595	2.122822287	5.906578315	6.083019953	4.004803708	1.528280602	2.821254355	2.885457401	2.390188071	2.836758992	2.2517542	2.347551551	3.03015839	4.276544328	5.829738285	4.051587034	3.085778526
BRCA_Caner TCGA-A2-A04P-01A-31R-A035-13	3.510213023	3.543711418	3.640853487	3.328488373	3.640836392	3.711663566	3.52662399	2.883984003	2.588605411	2.791631749	2.612411939	3.409893009	3.24218203	3.38503638	3.162928225	3.619615075	2.773526664	3.863339668	3.114964057	3.98907704	3.662808387	4.4710833	2.62766603	3.909117943	4.038104526	3.061657431	4.045757491	4.322393047	4.565431096	2.905594562	2.863070578	2.442082758	2.328443129	2.885751079	0	0	4.337242168	2.302358535	3.61336194	3.790187515	3.895502646	3.937057194	2.758801543	3.634940905	4.240332155	4.333482019	4.333482019	0	4.135488919
BRCA_Caner TCGA-A2-A04Q-01A-21R-A035-13	3.846215614	3.720762088	3.544130804	3.367672307	3.623494215	4.023191663	3.367678383	2.698068477	2.488750503	2.457930206	2.348102686	3.544039599	3.321797669	3.47701226	3.117460663	3.544146007	2.446187461	4.023650021	3.32179038	4.327902142	3.846380231	0	2.818423928	3.80132917	0	3.029981526	4.028724151	4.403402904	0	2.702623413	2.489253438	2.150938182	2.184963997	2.522949251	0	0	0	2.201353152	3.538141461	4.321481621	3.274450158	3.71486594	2.591085536	3.471111568	4.321481621	4.319664487	0	0	3.815552751
BRCA_Caner TCGA-A2-A04R-01A-41R-A108-13	3.44917139	3.402771163	3.477259817	3.365353479	3.671577581	3.862244067	3.539545695	2.837075225	2.645687913	2.718105265	2.410965166	3.834779423	3.821699468	3.699708933	3.407697749	4.076238039	2.634709177	4.358525889	3.052908555	4.278189385	4.515700161	5.084072788	2.502436938	3.915573875	4.195179321	3.652207634	3.928062789	4.661543506	4.809668302	2.296240181	2.305256814	1.982080852	1.968933369	2.328854753	0	0	0	1.970022376	4.236572006	4.173925197	3.803376205	3.96803438	2.309219523	3.483084042	4.118615343	5.078313525	5.078313525	4.872895202	4.373659633
BRCA_Caner TCGA-A2-A04T-01A-21R-A035-13	3.666464062	3.666466077	3.514605127	3.329544474	3.843453877	3.902038531	3.791932362	2.3336686	2.182468476	2.19950528	2.440433646	3.252983043	3.267214747	3.346624415	2.995789149	3.329540764	2.173025326	3.568924252	2.944582293	3.969797112	3.120004909	4.048662481	2.190791634	3.74713969	3.761667809	2.938923922	3.574811527	4.126098402	0	2.395229584	2.387403354	1.922031548	1.870730785	2.443209193	0	0	4.769551079	1.8778644	3.896250997	3.896250997	3.508691546	4.04383157	2.339680293	3.396362047	4.04383157	0	4.764471553	0	4.424812155
BRCA_Caner TCGA-A2-A04U-01A-11R-A114-13	2.76800239	2.796624112	2.813599737	2.597149065	2.608936918	2.937308986	2.657160005	1.629424593	1.545200903	1.561026498	1.882072388	2.445863385	2.262937108	2.737945177	2.342876521	3.39761875	1.566433284	2.870095269	2.038895653	2.883467965	2.949375901	4.329754147	1.485790039	2.785140528	2.777573589	2.787572401	3.304896745	2.853364447	4.392544977	2.351500939	2.332425929	1.738302103	1.694847721	2.366555684	3.841408357	4.527243551	4.049148541	1.731152269	3.376769323	3.292641062	2.815314814	3.398676762	2.390148078	2.674480642	3.297843569	4.260427656	4.260427656	5.20481541	3.964002248
BRCA_Caner TCGA-A2-A04V-01A-21R-A035-13	3.61844092	3.762453749	3.65322272	3.537348987	3.954536192	4.36552273	3.596711287	3.030299001	2.857070505	2.921459086	2.716476252	3.931016808	3.867276158	3.69103882	3.528208258	4.005682847	2.880876135	4.432973634	3.352036403	4.512861625	4.432973634	5.221125528	2.488448968	4.034798299	4.350665141	3.774757936	4.518557371	4.441291429	4.829738285	2.773558635	2.726182096	2.294811765	2.268800663	2.760827449	0	0	0	2.303477091	4.090443971	4.359518563	3.999878415	4.427128398	2.790009934	3.612505173	4.730487056	5.21395879	4.906578315	0	4.580044252
BRCA_Caner TCGA-A2-A04W-01A-31R-A114-13	3.092382828	3.18938445	3.178660748	2.985133927	2.978397284	3.247413821	2.985132668	2.123662976	2.038295734	2.016592088	2.318378921	2.822750431	2.818108128	3.075357919	2.786900802	3.11926756	2.002941864	3.615868898	2.503357856	3.615867105	4.015022874	4.804100348	1.954915088	2.996319791	3.046934091	2.883745014	2.736345708	3.074079188	4.411168274	2.438876902	2.434980845	1.870844961	1.818107814	2.389019876	4.307153081	4.473660723	4.01188716	1.861944209	3.370640358	3.507115345	2.979157034	3.530596286	2.39251967	2.739908568	3.672130431	4.185086819	3.939657293	0	3.859168399
BRCA_Caner TCGA-A2-A04X-01A-21R-A035-13	3.367435413	3.492346487	3.793441257	2.991765726	3.668382425	3.571503984	3.793443956	2.492378063	2.378433237	2.378433237	2.530168709	3.229108977	3.316293911	3.425415504	2.991765726	3.571503984	2.514650154	3.969501477	2.714216152	3.793438558	3.793438558	4.27083521	2.126279009	3.174597253	3.76295166	2.541479086	4.276544328	3.567627272	7.860120914	2.438541902	2.472230426	2.034170602	1.974586271	2.5242575	7.906578315	8.005682847	7.879426069	2.041904968	3.787514087	3.56565309	3.118498368	3.48642685	2.532222057	2.8666866	3.78751675	4.2644011	7.872895202	7.93930216	3.762959209
BRCA_Caner TCGA-A2-A04Y-01A-21R-A035-13	2.867454078	2.862793105	2.895055959	2.537059024	2.560067289	2.905765824	2.537654869	1.569391245	1.542536801	1.535107598	1.938440468	2.661391729	2.414479489	3.044084822	2.620943344	3.713105863	1.535326416	3.273053662	1.854518334	3.319853115	3.365911855	4.077793723	1.908862536	2.847838292	2.794784806	2.818420212	3.493853645	2.820374397	4.088842391	2.210274712	2.18605465	1.554976209	1.556374329	2.200980258	4.982966661	5.189095719	5	1.555570103	3.9952961	4.013676223	3.905476466	4.298432015	2.193146307	3.457612822	4.401209493	4.598599459	4.910094889	5.777283529	4.206209615
BRCA_Caner TCGA-A2-A0CK-01A-11R-A22I-13	2.937093262	2.906646266	2.961385798	2.577412294	2.779993695	3.033860145	2.791064431	2.180918242	2.183686434	2.122768987	2.05465532	2.560467419	2.394502851	2.885099249	2.519387624	3.108928865	2.070424348	3.297213729	2.525419256	3.334764331	3.561581075	4.190440285	1.851090825	3.376160677	3.448174427	3.59899602	2.877021744	3.794211194	4.279840697	2.634325047	2.547978986	2.124194068	1.965283811	2.55455678	5.987162775	6.135488919	4.647817482	2.080914321	3.523685835	3.523688736	3.048162408	3.466187284	2.55128008	3.069219526	3.714438191	4.07007044	4.07007044	6.033858267	3.741338777
BRCA_Caner TCGA-A2-A0CL-01A-11R-A114-13	3.204733988	3.303508188	3.270660231	2.989543573	3.141641489	3.431520182	3.010739337	2.575977843	2.437642294	2.484182698	2.159816154	2.309739135	2.220867629	2.333638169	2.272455652	2.328050012	2.438806398	3.479617356	2.803803911	3.631404476	3.564243202	3.806791892	2.541773679	3.511806172	3.828332041	3.400255531	3.473027838	3.542651084	4.025028006	2.066962475	2.064963256	1.424138736	1.392774667	2.044483885	4.530177984	4.692503962	4.725842151	1.434301519	3.448891716	3.402988598	2.837235518	3.413967732	2.072507374	2.656165593	3.513604946	4.049635146	4.160521953	5.029653124	3.835792925
BRCA_Caner TCGA-A2-A0CM-01A-31R-A035-13	3.337078867	3.363438892	3.613690132	3.288726058	3.723106414	3.790286649	3.526367073	3.035781396	2.834777641	2.826807028	2.562788043	3.187156804	3.205643028	3.120155508	2.965174692	3.20561932	2.741069775	3.869762752	3.22495709	4.575118363	4.575118363	0	2.645620116	3.950189105	4.36552273	3.735437164	4.274905479	3.740482571	4.184422252	2.328128404	2.346286985	1.838482417	1.823926924	2.3034432	0	0	0	1.860414004	3.863764719	4.086716098	3.30626426	3.6076918	2.313144226	3.199722936	4.086716098	0	0	0	0
BRCA_Caner TCGA-A2-A0CO-01A-13R-A22I-13	3.384735054	3.293485334	3.286066148	3.132739986	3.316514384	3.413368818	3.211886096	2.98890767	2.824155201	2.923587502	2.257232384	2.31614963	2.227983654	2.355836945	2.277703198	2.363798853	2.792350286	3.286559021	2.898759669	3.279275241	3.244571859	3.436120401	2.337892397	3.738482578	4.149353765	3.464275597	3.01758674	4.283996656	4.954677021	2.282020526	2.273245903	1.781640743	1.698432854	2.299346723	4.453457337	4.761953897	4.453457337	1.782808606	3.449057789	3.603629759	3.159093208	3.573788131	2.273255028	3.060026224	3.795283273	4.098541679	4.446116973	6.59345982	3.795752462
BRCA_Caner TCGA-A2-A0CP-01A-11R-A035-13	4.024108864	3.628632855	4.322393047	4.322393047	4.322393047	6.194499142	4.024568191	3.374114699	3.006582729	2.913898331	2.613013507	3.482959895	3.073458462	3.425066338	3.287072641	3.374095172	3.182515944	4.024108864	3.374054065	4.321481621	4.321481621	4.322393047	2.57474627	6.195860568	6.196542884	3.444262449	3.634555072	6.196542884	4.241845378	2.503686547	2.537884086	2.013623654	1.969145685	2.431164434	6.296708622	6.434152181	4.330683119	2.05843103	4.316052869	6.19859629	3.543842053	3.719555945	2.523888785	3.477089118	4.018634491	6.240332155	6.241088108	6.339134522	6.204119983
BRCA_Caner TCGA-A2-A0CQ-01A-21R-A035-13	3.989555868	3.513150307	4.289882635	3.291415951	3.446214033	3.813832209	3.446215247	2.949129378	2.760097183	2.786425669	2.735273294	3.145367297	3.291422748	3.337181749	3.177529197	3.688994617	2.773055631	6.730487056	3.212268265	6.730487056	6.730487056	6.742321425	2.361242961	4.369572125	4.084072788	3.75922368	3.995523856	6.730487056	6.749579998	2.705899441	2.794307194	2.321922604	2.155384791	2.652226938	6.804100348	6.913640169	6.769551079	2.294486344	3.68319753	3.68319753	3.983748258	4.283162277	2.767167479	3.440323145	4.283162277	6.761953897	4.28567024	6.835647144	6.735182177
BRCA_Caner TCGA-A2-A0CR-01A-11R-A22I-13	3.30833689	3.260439522	3.177962752	3.092818747	3.334518448	3.536904696	3.159464217	3.125126392	3.009002654	3.02186835	2.492112029	2.374302309	2.258351729	2.418198771	2.359755751	2.452611903	2.868698352	3.310161252	3.108639307	3.199423815	3.393722921	3.403534862	2.421971868	4.575118363	4.139661993	3.528008993	3.114466906	4.289882635	4.142667504	2.611099537	2.586013119	2.010738091	1.941403556	2.52689304	5.754487332	5.931814138	5.692503962	2.006866117	3.357670043	3.627146888	2.944187591	3.453659725	2.510258582	2.990753126	3.455307021	4.496209317	4.49757288	4.542118103	3.898637915
BRCA_Caner TCGA-A2-A0CS-01A-11R-A114-13	2.884901292	2.83136671	2.83136671	2.649025147	2.665902677	2.850682335	2.632789862	1.507344874	1.434174994	1.454042239	1.999965475	2.410140281	2.274011557	2.877835912	2.371363439	3.369255927	1.434680052	3.138752426	1.951705718	3.101999246	3.17885673	4.369572125	1.543745668	2.911538224	2.938693818	2.796010054	3.773157885	2.847829115	0	2.647283917	2.630888831	2.022827658	1.95418549	2.651481158	0	0	3.824746289	2.022827658	2.983064388	3.159150217	2.719811714	3.120255172	2.691187245	2.777824263	3.284106914	4.187086643	4.061980903	3.963994253	3.338799922
BRCA_Caner TCGA-A2-A0CT-01A-31R-A057-13	3.890391084	3.951733037	4.023191663	3.677571881	3.706544629	3.913868056	3.657028875	3.342681163	3.160102944	3.139315894	2.851626274	3.530350264	3.35584611	3.691807083	3.424490019	3.670530931	3.22671394	4.35753548	3.177476259	4.42945706	4.774690718	4.774690718	2.663940321	3.764696333	4.167491087	3.877636651	3.348512644	4.70333481	4.48148606	1.75314047	1.746177561	1.064504841	1.06828743	1.746094317	5.480172006	0	5.48945499	1.070399649	4.066512712	4.084072788	3.756463419	4.032920266	1.737427586	3.223077368	4.288192771	5.171340103	4.863279433	0	4.116906641
BRCA_Caner TCGA-A2-A0CU-01A-12R-A035-13	3.793195704	3.571827936	3.968720833	3.157397	3.668580802	3.968680424	3.793252358	2.824356005	2.572608518	2.740070377	2.458681161	3.157401368	3.192152555	3.192139035	2.970436048	2.992764035	2.608818686	4.26760624	3.1574126	3.793144453	3.96853498	6.438898616	2.485602085	4.048662481	4.361510743	3.642025154	3.799234291	6.424812155	6.444905551	2.4803791	2.593577862	2.037846918	1.925295218	2.420615909	6.501689446	6.614393726	6.467245621	2.020223385	3.566075031	3.566076631	3.151515294	3.787325087	2.517514312	3.089408142	4.262012674	6.458420756	3.790817536	6.537602002	3.938547521
BRCA_Caner TCGA-A2-A0CV-01A-31R-A114-13	3.379725451	3.238834724	3.132563745	3.017370622	3.114174763	3.263616248	3.032079196	2.434317906	2.453613069	2.339711626	2.211784878	2.415878849	2.345848399	2.449835634	2.38785301	2.391570249	2.307541388	3.792341401	2.989451583	3.538824238	3.414683683	3.889612334	2.573465967	3.967901253	3.885809504	2.832842822	3.798553713	3.422607019	4.395773947	2.484796254	2.455701344	1.699693751	1.694779584	2.443812603	6.053056729	6.183096161	6.012333735	1.725843306	3.312208045	3.312210718	2.781544061	3.057869865	2.480509995	2.66310159	3.374619632	4.472370099	6.001304842	6.093664958	3.350611588
BRCA_Caner TCGA-A2-A0CW-01A-21R-A114-13	3.056069924	3.162202671	3.064329527	2.737207068	2.977633499	3.167453407	2.848548938	3.0169649	2.836022704	2.988036881	2.018404485	2.838467596	2.681922258	2.866698102	2.745108152	2.981162662	2.864041543	3.665230696	2.809688196	3.589121584	3.575477703	4.173925197	2.826647624	3.470635103	3.376173069	2.762887252	2.986888792	3.532522128	4.510041521	2.558550432	2.489185918	2.064674299	1.990890512	2.483596984	4.236572006	5.055517328	4.761953897	2.028937593	3.304590128	3.421920347	2.917334167	3.367731044	2.349915511	2.657579885	3.597803982	3.448905146	3.57624638	6.337242168	3.559426209
BRCA_Caner TCGA-A2-A0CY-01A-12R-A035-13	3.408442359	3.651901622	3.408442359	3.253355683	3.856457493	3.856529274	3.513277728	2.554093297	2.318537058	2.398737018	2.414194566	3.600533959	3.651798367	3.600591089	3.253342453	3.600615328	2.358168487	4.560667306	3.408384523	4.256490235	0	0	2.60233264	4.034328029	4.048662481	3.847577106	3.782803048	4.15490196	0	2.618773335	2.684891335	2.292881043	2.078311704	2.634381559	0	0	0	2.258114268	3.947929674	3.947929674	3.771232751	4.554395797	2.661712874	3.293254062	4.251037139	4.249491605	4.554395797	0	0
BRCA_Caner TCGA-A2-A0CZ-01A-11R-A035-13	3.42968127	3.728369786	4.197910742	3.604750511	5.815308569	3.902083591	3.604720796	3.208941256	2.887386286	3.063183262	2.358814524	3.095188737	3.095192522	3.167671229	2.867185626	3.167914731	2.867184347	3.902177191	3.429830808	3.431407587	3.902201461	5.844663963	2.743563699	4.274088368	3.995004059	5.818156412	3.908730595	5.818156412	5.8569852	2.35926601	2.347035587	1.916546761	1.840740832	2.41192021	5.954677021	6.126679398	5.896196279	1.94189203	3.599569086	4.191114133	3.299753311	3.723253355	2.371875201	3.089726801	3.427138849	4.205511953	5.879426069	6.010550182	5.829738285
BRCA_Caner TCGA-A2-A0D0-01A-11R-A010-13	2.740052475	2.773954851	2.754793914	2.660909063	2.740128147	3.000038654	2.673140024	1.753071523	1.607359034	1.623115113	2.065486551	2.554407471	2.349310524	2.819383598	2.367335531	3.358174035	1.610035813	3.033431694	2.014885414	2.894063224	3.026312083	4.227678293	1.62708923	2.638814804	2.620935179	2.590297773	3.192360808	2.681633391	0	2.451519555	2.493129421	1.999569437	1.956418036	2.478811949	4.335358024	4.818156412	4.35261703	2.027115188	3.670110131	3.639914254	3.07342966	3.702534953	2.603829084	2.974783051	4.123205024	4.218244625	4.53313238	4.322393047	4.325138859
BRCA_Caner TCGA-A2-A0D1-01A-11R-A035-13	3.692204552	3.554188817	3.595540896	3.215747268	4.292429824	3.895697298	3.449634652	2.50987978	2.280300299	2.312965096	2.517063134	3.18103551	3.198030635	3.104703451	2.89718054	3.294887548	2.329091426	4.2915791	3.064601069	6.450996738	4.588380294	4.588380294	2.62009269	3.772190396	4.210419288	3.489892185	3.901886056	3.970774545	6.468521083	2.476426375	2.54113849	2.071870235	2.000437381	2.463264467	6.528708289	6.643974143	6.492144128	2.094838383	3.635413362	4.110698297	3.192214074	3.98624456	2.541143926	2.977511417	4.110698297	6.482804102	6.482804102	6.563837353	3.786888837
BRCA_Caner TCGA-A2-A0D2-01A-21R-A035-13	3.643949272	3.263062759	3.497520986	3.063325437	3.497503235	3.388202369	3.26305878	2.66979754	2.387596158	2.535682476	2.337511137	2.773723939	2.77372626	2.836781061	2.634315317	2.864773818	2.387596158	3.741171229	3.086806785	4.04383157	3.866620788	0	2.381798619	3.577830543	3.961495082	3.81170726	4.35261703	4.4225082	4.262012674	2.422102129	2.455110923	2.030536514	1.826672827	2.497083823	0	0	0	2.04142336	3.491517416	3.63798336	3.035055752	3.735264795	2.406489421	2.921047905	4.037630664	4.3400838	0	0	4.316952962
BRCA_Caner TCGA-A2-A0D3-01A-11R-A114-13	3.619298644	3.205199764	3.319029376	2.939265152	3.115158208	3.319028471	3.06407124	2.444641789	2.370339378	2.282318681	2.209170092	2.395464865	2.422091799	2.390414981	2.290385539	2.520529065	2.351241207	3.473721476	2.90454017	4.014573526	3.619291414	3.840902243	2.211833892	3.444591134	3.413297949	3.310127546	3.625306631	3.490758487	3.932806353	2.227524043	2.296829811	1.602949973	1.507735367	2.264656483	6.244887734	6.364516253	6.208309351	1.616683623	3.083360266	3.234332935	2.670435554	3.31330565	2.245700219	2.558048761	3.53466177	4.01188716	3.618489629	6.281498311	3.984480977
BRCA_Caner TCGA-A2-A0D4-01A-11R-A038-13	3.707267795	4.310691141	3.941699271	3.672444911	4.310691141	3.941710663	3.83232238	2.799183142	2.552929612	2.595598741	2.322008466	3.142582463	3.194986722	3.152540247	3.142583669	3.338917429	2.604089232	4.185752404	3.15257357	4.790484985	4.790484985	0	2.724104296	3.96394229	4.183096161	3.100316809	3.838108165	3.959041827	4.707743929	2.603901477	2.595300012	2.091561523	2.124846329	2.6010172	0	0	0	2.162984602	4.179798541	4.003050752	3.701325916	3.935706774	2.584084421	3.458045279	4.179142011	4.301899454	0	0	3.978021416
BRCA_Caner TCGA-A2-A0EM-01A-11R-A035-13	4.008330993	4.150580586	3.771448229	3.628978342	4.185086819	4.185752404	3.941080739	2.731474446	2.575896055	2.614263636	2.555763875	3.800392903	3.455961737	3.599658912	3.392854991	3.628974645	2.621166751	4.311580178	3.261947574	4.363512104	4.311580178	4.57024772	2.538022273	4.345823458	4.665546249	3.871054975	3.90713555	4.261219442	4.89279003	2.345512534	2.386382674	1.96985679	1.890713207	2.384041326	0	0	0	1.968733644	4.35753548	4.415668776	4.054039296	4.35753548	2.389905533	3.725306543	4.663540266	0	0	0	4.539102157
BRCA_Caner TCGA-A2-A0EN-01A-13R-A085-13	3.474022786	3.463790143	3.666258593	3.036142314	3.372857494	3.553313745	3.18846789	2.39166024	2.289122481	2.318509115	2.507851545	3.088281634	2.972972256	3.233645906	2.906455749	3.270900035	2.291836608	3.717364294	2.84149337	4.057495894	3.952405859	4.403402904	2.523465439	3.575510385	3.50159019	3.298041067	3.173348681	3.58156612	4.542118103	2.187042949	2.127824374	1.506240641	1.475897311	2.151151564	4.4867824	5.096910013	4.806875402	1.501070033	3.790970487	3.600023589	3.198869439	3.836877403	2.165350319	3.045529305	4.093126465	4.394694954	4.187086643	0	3.988886504
BRCA_Caner TCGA-A2-A0EO-01A-11R-A035-13	3.968530941	4.065501549	0	3.822368283	4.366531544	4.66756154	3.667377761	3.135826637	3.044039158	3.076233898	2.694144754	3.968510744	4.190440285	4.66756154	3.625983424	4.366531544	3.004524515	0	3.553434875	4.669586227	4.366531544	0	2.719700095	4.27083521	4.460923901	0	3.770174867	0	0	2.396531057	2.396531273	1.940364875	1.917057738	2.441244523	0	0	0	1.959782881	4.663540266	0	4.184422252	4.663540266	2.389509543	3.707227957	0	0	4.360513511	0	0
BRCA_Caner TCGA-A2-A0EP-01A-52R-A22V-13	3.195909659	3.106828236	3.143340578	2.897065052	3.079683581	3.217957583	3.004363051	2.713124483	2.625075773	2.618205027	2.066413969	2.044030699	1.92427578	2.026517925	1.995614906	2.048011188	2.531882877	3.158905317	2.788643946	3.187424857	3.170906026	3.222753023	2.640217812	3.937828063	4.063989204	3.823306936	3.18075886	3.932899373	3.885866268	2.343718244	2.328669673	1.859710825	1.770628698	2.339451065	4.591760035	7.565431096	5.19859629	1.873596959	3.285844664	3.129923402	2.884728737	3.230570975	2.370241067	2.826996232	3.731805949	5.190440285	4.115204636	4.716698771	3.526403558
BRCA_Caner TCGA-A2-A0EQ-01A-11R-A035-13	3.595019264	3.595019264	3.418857362	3.331651363	4.072629637	4.373659633	3.331651363	3.011264508	2.816659251	2.895857183	2.409159948	3.373064554	3.896199699	3.259097542	3.094235951	3.373065579	2.841492466	3.771163512	3.142560753	4.373659633	4.373659633	4.072629637	2.253516663	3.754482397	0	3.598377199	3.90199001	4.148130399	0	2.634645506	2.581708654	2.208669144	2.157514452	2.491969367	4.366531544	0	0	2.211694148	3.668323739	4.368556231	3.325748953	3.890394458	2.528183198	3.36713796	3.890360717	4.367542708	0	0	0
BRCA_Caner TCGA-A2-A0ER-01A-21R-A035-13	3.822397135	7.016373713	4.665546249	3.822414446	3.82240579	4.064996849	4.064996849	3.23639982	3.044538353	3.236400569	2.450356932	3.52155472	3.588489723	3.412437192	3.220612771	3.667626184	3.111482416	4.665546249	3.626234968	7.019542108	4.36552273	4.665546249	2.774049315	4.048176965	7.017728767	3.415805645	7.015472687	4.739928612	7.03574037	2.482967818	2.525221703	2.108062161	2.023456076	2.455123556	7.088309841	7.19314197	7.056505484	2.115401047	3.962529676	3.962529676	3.383085687	3.816519468	2.531613378	3.515627547	4.359518563	7.048176965	4.360513511	7.120330794	7.022733788
BRCA_Caner TCGA-A2-A0ES-01A-11R-A114-13	3.492990613	3.597619955	3.525110955	3.27743353	3.316927734	3.860744479	3.296701742	2.60984945	2.443346225	2.50891326	2.300796061	2.486960684	2.355954127	2.477893683	2.42706442	2.471964603	2.427060356	3.597637151	2.923222337	3.793746367	3.639064057	4.161150909	2.760023449	4.019996628	4.255707017	3.262304154	3.79969134	3.935751721	4.552841969	2.387833068	2.385372615	1.773614434	1.686411049	2.415857803	7.064492734	7.166215625	7.034328029	1.761781243	3.633149497	3.354478503	2.833996101	3.42915246	2.448655173	2.855173072	3.787961627	7.026410377	3.934659344	7.095284455	3.60877546
BRCA_Caner TCGA-A2-A0ET-01A-31R-A035-13	3.431865186	3.651993208	3.825893653	3.431941499	5.744727495	3.527984091	3.826175875	3.053331624	2.831937323	2.752851203	2.108224108	2.553552155	2.790567295	2.434862739	2.685997663	2.510891123	2.735126006	5.752026734	3.353261124	3.825695916	3.825704638	4.122628654	2.818026715	5.747146969	4.211831629	3.721150408	4.127843727	4.193820026	5.785156152	2.437357223	2.34948189	1.89979807	1.7603552	2.342316023	5.879426069	6.042871802	5.821023053	1.846668859	2.924939794	3.127967329	2.897007491	3.522881641	2.525414451	2.712809398	3.428394806	4.126679398	5.806875402	5.931814138	4.090979146
BRCA_Caner TCGA-A2-A0EU-01A-22R-A057-13	3.215516083	3.384622374	3.364423774	3.138659183	3.308915854	3.530709768	3.073405489	2.868035065	2.738406242	2.606524652	2.583040295	2.606530093	2.454045266	2.545548926	2.567019011	2.702605238	2.677504086	3.803716015	2.951011982	4.40560745	3.928589347	4.007888512	2.794429456	3.832670848	4.801342913	3.300046998	3.934382944	4.304518324	4.621602099	2.304797553	2.331780004	1.518867982	1.488808975	2.346887868	7.438898616	7.539102157	4.40560745	1.509266835	3.621718411	3.554792914	3.156918659	4.001740662	2.324420068	3.077725675	3.855805772	4.701146924	4.701146924	4.701146924	3.831367005
BRCA_Caner TCGA-A2-A0EV-01A-11R-A035-13	5.790484985	3.701723456	3.526905897	3.402909518	3.526983344	3.998378768	3.701917989	2.860442347	2.575482442	2.664353578	2.243609326	2.608886445	2.608865799	2.575679717	2.529772733	2.416431949	2.626602631	3.307051787	2.964919439	3.403373219	3.701579251	3.999106274	2.492390613	4.077274542	5.793174124	3.596757619	3.408885285	4.07211659	5.823908741	2.237795068	2.377878236	1.82227251	1.630210307	2.329057793	5.903089987	6.048662481	5.853871964	1.848955793	3.397318327	3.300943145	2.796929019	3.521297899	2.329074933	2.854716557	3.398209355	3.707586636	5.841637508	5.946921557	3.49820703
BRCA_Caner TCGA-A2-A0EW-01A-21R-A114-13	3.095935573	3.333349131	3.144249525	2.943308158	3.032259723	3.596685549	3.374750331	2.529537026	2.4301505	2.440134892	2.396908807	2.511308161	2.435111993	2.523359051	2.523373978	2.517267299	2.370304839	3.897926641	3.119420761	4.074172425	3.529677729	4.074172425	2.620365667	3.756049651	4.4710833	3.843254037	3.339170557	3.672005928	3.989997026	2.351678345	2.331288112	1.709742018	1.675860227	2.419325072	0	0	4.375717904	1.767735415	3.523775765	3.222621758	2.86357847	3.414535886	2.395589249	2.85021421	3.766917547	0	4.369572125	4.367542708	3.566218969
BRCA_Caner TCGA-A2-A0EX-01A-21R-A035-13	3.920117211	3.716506548	3.841119077	4.141462802	4.614393726	4.316052869	3.665431658	3.222223852	3.018182299	3.101709879	2.807392687	3.473799047	3.443912287	3.619727238	3.143070619	3.665445729	2.976804764	6.573488739	3.774502048	4.614393726	3.920323217	4.614393726	3.013427102	4.395773947	4.410050399	4.386158178	3.370617927	4.390405591	6.59345982	2.850988228	2.781936856	2.260377505	2.192885467	2.843566555	6.655607726	6.779891912	4.617982957	2.352025365	3.914427597	4.135488919	3.500128794	4.609064893	2.858543955	3.467960694	3.914812923	4.610833916	6.609064893	6.694648631	6.576754126
BRCA_Caner TCGA-A2-A0EY-01A-11R-A035-13	3.137395807	3.204283308	2.903438605	2.72739058	2.868683266	3.283384899	2.7039237	2.33928105	2.292539604	2.329523512	2.258468422	2.41453521	2.567722927	2.535590195	2.4642054	2.640341685	2.258467319	3.680829374	2.660461907	3.505116626	6.453457337	6.46470588	2.065746641	3.108488188	2.901179132	3.149690182	6.448550002	3.358654809	6.469800302	2.32362624	2.277877332	1.873055402	1.698110756	2.397046932	6.525783736	6.634512015	6.492144128	1.815493737	3.277644181	3.674931997	2.698086246	3.499147659	2.277880873	2.897556689	3.27784917	3.976488276	6.484126156	6.557520231	6.457174573
BRCA_Caner TCGA-A2-A0ST-01A-12R-A085-13	3.049954167	3.132499514	3.15928306	2.958369702	3.072017129	3.315502931	3.055403341	2.222401524	2.092280657	2.096442638	2.418972903	2.759545608	2.693348984	2.879054117	2.717624896	2.905076644	2.076589396	3.659014842	2.674857424	3.637690976	3.681421246	4.367542708	2.132831259	3.66016909	3.535668461	3.5528854	3.446508986	3.734875447	4.280668713	2.276253883	2.287396424	1.57377397	1.539534608	2.263611307	4.995678626	0	5.004364805	1.558237958	3.573524525	3.611524017	3.16733528	4.054531415	2.258288278	3.066017454	4.361510743	4.673664139	4.673664139	0	3.889784146
BRCA_Caner TCGA-A2-A0SU-01A-11R-A085-13	2.911640617	2.984134561	3.025491071	2.594415125	3.095967532	3.326058001	2.782646627	2.062090116	2.0504467	1.988458228	2.233457851	2.879490889	2.594394131	2.724716063	2.602502502	2.946404554	2.000574865	3.480645921	2.475569733	3.547454596	3.371847186	4.021819483	2.185326245	3.560365774	3.341358141	3.192487296	3.290633351	3.4011023	6.15864053	2.249119953	2.227585135	1.732203197	1.577532078	2.252809125	4.025028006	6.336299075	3.728244332	1.744693766	3.116660573	3.090349848	2.718905927	3.416971349	2.308146751	2.52864623	3.366191312	3.546400377	3.844345192	6.254925208	3.450730599
BRCA_Caner TCGA-A2-A0SV-01A-11R-A085-13	2.881061037	2.94108036	2.957492216	2.853914465	2.941088323	3.071481252	2.910045813	2.107493458	1.964064054	2.062678237	2.27541327	2.700298151	2.616494493	2.816095838	2.573022326	2.881045846	1.992095256	3.293369256	2.648097258	3.771450795	3.527811283	3.771032759	2.354811546	3.453049144	3.866180168	2.965596167	3.299260814	3.545200858	4.292429824	2.397938054	2.252459321	1.647048786	1.597002712	2.255811886	4.368556231	0	0	1.625227283	3.765490309	3.065437924	2.743191846	3.412624705	2.379644562	2.810172376	3.765465001	4.370590401	3.8892218	4.060480747	3.564316455
BRCA_Caner TCGA-A2-A0SW-01A-11R-A085-13	2.676164419	2.705278783	2.652674864	2.353543632	2.469013648	2.672112264	2.397814516	1.436339574	1.327916816	1.354889208	1.829340061	2.38122196	2.137875422	2.63041144	2.28798908	2.985439562	1.354314561	3.294689767	1.505695336	3.367352429	3.431148494	3.594862042	1.583958516	2.696158167	2.724787266	2.592230379	3.511892264	2.767581809	4.634512015	2.554513492	2.468181572	1.817184737	1.779397151	2.507820921	4.709965389	0	4.718966633	1.795725165	3.927320066	4.104025268	3.10179881	3.860105179	2.507815747	3.013628269	3.75042012	4.714442691	0	0	4.079354999
BRCA_Caner TCGA-A2-A0SX-01A-12R-A085-13	2.97249546	2.850697733	2.804926292	2.901913082	3.225387427	3.273761137	3.10613453	2.466438278	2.307946282	2.270846878	2.400054734	3.026916502	2.804969806	2.972505244	2.704569477	2.947637387	2.23666876	3.462891463	2.813744805	4.029188389	3.601452404	3.902902412	2.34380958	3.584789525	3.754482397	3.428508952	2.555463698	3.50055212	3.573752323	2.321825733	2.285724908	1.691037115	1.662840495	2.330604544	0	0	0	1.745848697	3.352085247	3.117731105	2.92980951	3.294027728	2.333562989	2.825873584	3.653605946	4.504455662	4.504455662	0	4.175223538
BRCA_Caner TCGA-A2-A0SY-01A-31R-A085-13	3.498762672	3.475261252	3.536544511	3.203756717	3.191678948	3.549917249	3.306841346	2.545771819	2.485597036	2.462793755	2.816936958	3.347467448	3.498759934	3.674929943	3.442269092	3.94136523	2.430687903	4.152427341	3.055004867	4.210419288	4.453457337	4.100726813	2.597797445	4.021363052	4.070581074	3.545578974	3.613761511	4.28567024	4.272458743	2.142165339	2.119109213	1.410256084	1.408763357	2.137881387	5.05207638	0	5.058488567	1.399709613	3.935339886	3.97022675	3.6342257	4.007888512	2.166512856	3.229539029	3.935280016	5.053056729	4.749579998	0	4.122053048
BRCA_Caner TCGA-A2-A0T0-01A-22R-A085-13	3.269771035	3.193906894	3.249545606	2.875453717	3.114611637	3.193900106	3.023397864	2.104001484	1.941783429	1.979399797	2.365881398	2.771823006	2.646813782	2.948062211	2.651782394	2.989463027	1.953629913	3.4784775	1.72477314	3.895898872	3.387973111	3.591392058	2.281690589	3.257111548	3.154765489	3.143499491	2.984588686	3.269227411	3.729442271	2.506130854	2.464721201	1.931025775	1.848002577	2.506131689	4.103473783	4.578396073	4.609064893	1.913102724	3.284901264	3.472608576	2.983509032	3.330771475	2.474706096	2.877898856	3.742755937	4.292429824	3.984401364	0	3.608107324
BRCA_Caner TCGA-A2-A0T1-01A-21R-A085-13	3.344493724	3.496247439	3.212903125	2.902068339	2.940727471	3.29605638	3.069225129	2.095215719	1.954667279	2.02970488	2.351124607	2.795913405	2.676350511	2.911393356	2.833736294	2.858014039	2.069987314	3.799078402	2.044831068	3.731649062	3.799078402	3.976282621	2.393603478	3.332832935	3.524035508	3.153406841	3.581327562	3.474501689	4.507239611	2.424915774	2.369250033	1.749592783	1.676836748	2.447365848	4.266000713	0	4.59345982	1.760285324	3.4902761	3.364810909	3.012002779	3.725705878	2.424910113	2.914980718	3.527884498	3.867999812	4.09420412	4.258060922	3.642282355
BRCA_Caner TCGA-A2-A0T2-01A-11R-A085-13	2.719397503	2.68159521	2.693831335	2.368651522	2.389678037	2.652401683	2.431706262	1.133730766	1.055891812	1.067910203	1.788408321	2.246661425	2.043369225	2.538910749	2.151522435	3.076649753	1.042532227	2.915414429	1.854959433	3.123837605	2.982399942	3.693662913	1.410223436	2.975651867	2.827231321	2.946508213	3.431184828	2.942014567	4.459670525	2.72017205	2.681812867	2.210813434	2.128194452	2.700569412	0	0	4.238072162	2.20261694	3.387120821	3.533417062	3.070725182	3.579237511	2.533045974	2.953300808	3.630340795	4.537602002	0	4.225483034	3.554444054
BRCA_Caner TCGA-A2-A0T3-01A-21R-A114-13	3.421422673	3.32450395	3.421422673	3.275258947	3.245269531	3.307424489	3.231037963	2.368140704	2.237942644	2.287676647	2.203726725	2.684841095	2.717957106	2.768017918	2.684841936	2.974118053	2.300638959	3.877925085	2.595158418	3.944927618	4.246416941	4.42365865	2.335724039	3.656656408	3.641155612	3.678975623	3.406087317	3.71876204	0	2.551989572	2.528827443	1.865673817	1.837797666	2.520446139	4.1123827	4.714442691	4.245651664	1.838372218	3.60273454	3.60273454	2.896816018	3.512450159	2.564059648	2.917038794	3.813803921	4.721246399	4.417936637	0	3.914409766
BRCA_Caner TCGA-A2-A0T4-01A-31R-A085-13	3.257908317	3.119789124	3.206851756	2.746457256	3.161167274	3.315870378	2.90606412	2.629969769	2.369114272	2.617393366	2.217041968	2.714271257	2.656290164	2.799695448	2.642942246	2.799752408	2.445485764	3.461916632	3.047299558	3.558501244	3.461924181	4.158015195	2.682646314	3.762966757	6.296708622	3.027497241	3.467625317	3.933200896	4.075204004	2.298305458	2.29231539	1.696270628	1.65051276	2.274828196	6.375717904	6.490797478	4.160521953	1.699296912	3.114182671	2.925371136	2.512304755	2.900620155	2.483499662	2.431473029	3.155890795	3.855877444	4.153662888	6.411168274	3.0903183
BRCA_Caner TCGA-A2-A0T5-01A-21R-A085-13	2.539979597	2.574712667	2.463684022	2.612297025	2.912893611	2.724312113	2.808357592	2.122465392	1.981881571	1.955014572	2.292145837	2.539793822	2.632448225	2.724186905	2.612262877	2.808512656	1.981881405	5.777283529	2.410782618	3.649560081	3.649563957	3.947290671	2.015942834	3.188772971	3.44487168	3.324315124	3.114617292	3.549604611	5.801342913	2.369218426	2.380784959	1.747764956	1.593156515	2.380784959	5.876148359	6.013676223	5.829738285	1.711123134	2.994708782	2.907910558	2.393137415	3.248998194	2.305598134	2.417814552	3.170911819	5.818156412	3.947079161	5.91721463	3.620286673
BRCA_Caner TCGA-A2-A0T6-01A-11R-A085-13	3.248447623	3.103698704	2.836597384	3.10351071	2.908444883	3.248563839	2.949515067	2.570562657	2.503714387	2.535836818	2.14519787	2.395012008	2.203299421	2.350143328	2.288695156	2.272076504	2.382871592	5.391473966	2.695180645	3.346843466	3.469307356	3.483559824	2.524768121	3.546058192	3.732152706	3.239936561	3.473718891	4.002613616	3.58094184	2.377244328	2.401304239	1.669331549	1.503348749	2.401304348	5.571865206	5.779891912	5.494850022	1.593649367	3.100948672	3.043631283	2.831361703	3.634665543	2.302172563	2.644938121	3.248512269	5.473660723	5.473660723	5.642065153	3.321274993
BRCA_Caner TCGA-A2-A0T7-01A-21R-A085-13	2.4324515	2.617776491	2.482368046	2.772113552	2.815537699	3.139043041	2.663215767	2.696510839	2.663140579	2.589439884	2.197262182	2.302537439	2.395807763	2.451605299	2.295572859	2.515537153	2.550563412	3.393506851	2.793223491	3.785702011	3.785707314	3.49536877	2.347137572	3.568173235	3.408028776	3.122328093	3.099264833	4.151810883	5.665546249	2.318162379	2.356569434	1.628296556	1.659416081	2.243975072	5.756961951	5.91721463	5.70333481	1.679247559	3.184994383	3.088806157	2.612189966	3.134456029	2.282880452	2.641902894	4.072629637	5.688246139	3.795191122	5.809668302	3.46091637
BRCA_Caner TCGA-A2-A0YC-01A-11R-A108-13	3.489507269	3.740152976	3.614792459	3.168034295	3.596984203	3.765108312	3.313068046	2.560767442	2.279343569	2.405987651	2.240071808	3.633239078	3.47603644	3.614781726	3.304084246	3.955166367	2.388390006	3.996892907	2.832472659	4.153044675	4.153044675	4.527243551	2.775774445	3.930476199	4.050609993	3.633978834	3.887703403	4.377785977	4.440093375	2.470539616	2.447399306	1.993835373	1.969847471	2.467908011	5.015472687	0	5.026410377	2.015975049	3.759051584	4.147520006	3.386394938	3.843790179	2.458803678	3.386427715	4.037157319	5.020907099	4.701146924	0	4.368556231
BRCA_Caner TCGA-A2-A0YD-01A-11R-A108-13	3.808825748	3.941733449	3.745099217	3.301794157	3.786535371	4.008773924	3.443751789	2.750518893	2.545373409	2.55675548	2.658828506	3.786503493	3.507464497	3.67243674	3.463983501	3.911697316	2.587271566	4.243363892	3.057652585	4.243363892	4.243363892	4.614393726	2.716074921	4.022276395	4.583359493	4.15864053	4.191114133	4.386158178	4.707743929	2.669402604	2.648051678	2.186695687	2.150573092	2.640110282	0	0	0	2.233442016	4.08249449	4.128427064	3.759390853	4.127843727	2.672779858	3.468491705	4.040481623	4.785156152	0	0	5.068033885
BRCA_Caner TCGA-A2-A0YF-01A-21R-A108-13	3.407789922	3.203657445	3.152489652	2.735670088	3.203657445	3.504652735	2.960610075	2.468246159	2.478341467	2.468246159	2.425493353	3.046023457	3.177300497	3.152489652	2.916405658	3.407789922	2.425493353	4.106793247	2.930638681	3.930672369	4.407823243	0	2.326902476	3.34179393	3.502303407	2.886986029	4.112945622	3.579966647	4.324221658	2.521036617	2.526787562	1.934984301	1.904921249	2.384821427	0	0	0	1.995310879	4.100726813	3.62371693	3.059423256	3.799762541	2.56299948	2.845551072	3.702878821	0	4.100726813	0	4.377785977
BRCA_Caner TCGA-A2-A0YG-01A-21R-A108-13	3.605035524	3.650914887	3.605035524	2.970468912	3.604998794	3.760522834	3.156957306	2.728731715	2.524548338	2.664249325	2.227087556	3.206219391	3.141686624	3.282081637	2.941162274	3.428483325	2.586710129	3.760555363	3.112684335	3.827838008	4.131355562	4.13076828	2.97019512	3.538878305	3.523245155	1.96169739	3.287868226	3.601065727	0	2.285970661	2.222960808	1.948384708	1.905753728	2.298876034	0	4.583359493	0	1.900485203	3.166449392	3.452416032	2.907659793	3.150572601	2.330556476	2.86546145	3.452022343	4.122053048	4.610833916	4.286509457	3.797007932
BRCA_Caner TCGA-A2-A0YH-01A-11R-A108-13	3.367961006	3.500940073	3.605995102	2.846692871	3.284826785	3.568102543	2.983388214	2.487522396	2.237588996	2.33197966	2.253129494	2.955937913	2.875216117	3.089950055	2.819959902	3.215042679	2.346998122	3.744874697	2.88264318	4.048176965	4.048176965	4.663540266	2.866203146	3.728121236	4.14327111	3.000317585	3.808702721	4.42945706	3.961272569	2.435801972	2.469674772	2.000390476	1.97335983	2.444026843	0	0	0	1.991515698	3.410183275	3.641589214	2.82701052	3.385236677	2.481573059	2.807450666	3.526705768	4.164943898	4.657577319	0	3.57479358
BRCA_Caner TCGA-A2-A0YI-01A-31R-A10I-13	3.346965101	3.492839286	3.492839286	3.07849248	3.346977652	3.714107536	3.289118002	2.559258216	2.511511753	2.529979285	2.147487618	2.400388392	2.263383378	2.354022052	2.25329218	2.422071138	2.460358055	3.889144408	2.913827099	3.589639552	3.492927103	3.715028145	2.377220312	3.793913863	3.587163283	2.706794836	4.194499142	4.262807357	4.105683937	2.496654731	2.354381949	1.574160919	1.544479081	2.329556996	6.32330639	6.438898616	4.190440285	1.577350256	3.145307214	3.186677263	2.825073922	3.145343627	2.3673414	2.607147994	3.341577411	6.279014256	6.279014256	6.358525889	3.684075814
BRCA_Caner TCGA-A2-A0YK-01A-22R-A108-13	3.703626631	3.61912335	3.850174531	3.070719049	3.850128396	3.703641995	3.205525198	2.784274424	2.46484594	2.56087566	2.4093154	2.807341683	2.811313327	2.755209948	2.67842663	2.848588469	2.51825605	3.808655197	3.124629629	3.850168379	3.808646811	3.80697285	2.421159846	3.851243149	3.830840089	3.363067004	4.078833949	4.023191663	4.469800302	2.287575416	2.261740432	1.805248318	1.741616209	2.244966662	4.853871964	0	0	1.797351536	3.802722199	3.462864985	3.086969113	3.697610621	2.286358278	2.997702589	3.890033562	0	0	0	4.042392713
BRCA_Caner TCGA-A2-A0YL-01A-21R-A108-13	3.316240834	3.450723243	3.713644593	3.130723093	3.537816207	3.79259994	3.23710097	2.721755508	2.413471318	2.558127884	2.313689395	3.492169755	3.170195308	3.346158697	3.06112068	3.316253428	2.519512723	6.488116639	3.191363721	3.792618798	3.889157866	4.189095719	2.584770494	4.567030709	4.581698709	2.950143801	4.195179321	4.263603498	6.505845406	2.542259461	2.552238564	2.052209431	1.969583141	2.491122581	6.563837353	6.677780705	6.528708289	2.022885474	3.58304678	4.007888512	3.106417428	3.883375655	2.522966337	3.05527064	4.183096161	6.519993057	6.519993057	6.598599459	3.983426254
BRCA_Caner TCGA-A2-A0YM-01A-11R-A108-13	3.759340944	3.43083685	3.787503437	3.162482267	3.531220068	3.684413766	3.19844812	2.696627668	2.453504717	2.558272352	2.351733885	3.371094312	3.00741379	3.418220954	3.2137044	3.54767525	2.558272195	3.732715604	2.837670128	3.787407598	3.817599615	0	2.981542924	3.721271543	4.018634491	3.168635811	4.274088368	4.040958608	4.906578315	2.532172509	2.502089457	2.041017408	2.016843573	2.511367227	4.661543506	0	4.490797478	2.055542202	3.753348803	3.701885197	3.09831451	3.55846039	2.500549645	2.991763596	3.655336623	4.671620397	4.671620397	0	4.15864053
BRCA_Caner TCGA-A2-A0YT-01A-11R-A108-13	2.794788055	2.792319055	2.81242993	3.285200149	3.523155334	3.325105806	3.342228247	2.782808579	2.508887887	2.596353494	2.556081293	3.067612494	3.116517429	3.234787582	2.873231424	3.369122807	2.537949876	3.897490831	2.775668723	4.14327111	4.350665141	4.764471553	2.579316799	2.523160549	3.290284946	1.85472411	3.649835359	4.079354999	4.675717545	2.678463498	2.667128068	2.197413848	2.154698138	2.636526227	0	0	5.089375595	2.18679583	3.891590593	4.085128182	3.354001347	3.861343693	2.667117978	3.44446664	4.137272472	4.130181792	4.440093375	0	4.171340103
BRCA_Caner TCGA-A2-A1FV-01A-11R-A13P-13	3.453568392	3.261613497	3.453568392	3.140581874	3.310856364	3.504731867	3.310856364	2.535563662	2.396992977	2.420941709	2.538484516	2.976371863	2.845433314	2.916367326	2.759365648	3.009784613	2.470698772	4.408935393	3.085517743	4.709965389	4.106793247	4.408935393	2.974682663	4.187086643	4.326979093	3.699976562	4.238072162	4.308034897	0	2.266663317	2.294586546	1.690834435	1.637995588	2.265075738	0	0	4.709965389	1.717849796	3.748687927	3.661525577	3.049628816	3.623727886	2.296289322	3.01265153	3.924971582	4.70333481	4.70333481	0	4.202040356
BRCA_Caner TCGA-A2-A1FW-01A-11R-A13P-13	3.132382862	2.956479754	2.983632393	3.027768457	2.918708153	3.173699682	3.076931186	2.407057183	2.364667076	2.441808692	1.85833094	2.759107695	2.682754869	2.930953085	2.655612443	2.983662925	2.479584073	3.774062996	2.426018187	3.870136167	3.695212289	3.994737958	2.212163418	3.09268056	3.489375913	2.611171201	3.22526047	3.319367201	6.171984936	2.487059984	2.534813071	1.806667129	1.766134495	2.460734284	6.232844134	6.351639989	6.196542884	1.811413071	3.564848702	3.564848702	2.825818909	3.6891899	2.545028527	2.736920469	3.622881425	3.772442353	4.458420756	6.270025714	3.489909628
BRCA_Caner TCGA-A2-A1FX-01A-11R-A13P-13	3.189511418	3.207968504	3.171782355	3.352097947	3.490317733	3.615161121	3.279585985	2.592078578	2.50162603	2.50162603	2.33304336	3.092584877	2.921388415	3.408174374	2.921393126	3.569428339	2.524483239	4.170053304	3.051197909	4.565431096	4.390405591	4.391473966	2.01915691	4.171340103	4.2644011	4.460923901	3.514630693	4.244887734	6.723538196	2.24590574	2.243823453	1.61505407	1.583949119	2.317216412	6.779891912	6.896196279	4.863279433	1.637355374	3.688500435	3.864139363	3.346258934	3.864158421	2.264030831	3.13249539	4.019088062	4.8569852	4.560667306	6.815308569	4.236572006
BRCA_Caner TCGA-A2-A1FZ-01A-51R-A14C-13	3.400497921	3.24080674	3.333539118	3.13725877	3.193371713	3.541898742	3.42537965	2.256033839	2.08985871	2.129366951	2.346079006	2.907538676	2.810632665	3.002534541	2.726302793	3.11168288	2.092226896	4.054039296	2.810632665	4.054039296	4.179142011	4.355561411	2.477943414	3.434944783	3.709113226	2.933622633	3.360571288	3.408792879	0	2.503675743	2.563446028	1.986094124	1.887116081	2.585348818	0	0	3.956445182	1.915796553	3.473752503	3.473752503	2.959607738	3.371067775	2.632774946	2.89392781	3.951003058	0	4.649751982	4.649751982	3.847332578
BRCA_Caner TCGA-A2-A1G0-01A-11R-A13P-13	3.46551064	3.32053122	2.991455609	2.991397274	3.16671006	3.262917934	3.320636616	2.229239642	2.182019242	2.219369072	2.186529233	2.705819135	2.636859231	2.806375416	2.54522951	2.912649542	2.186519758	3.387565838	2.383340304	3.561459233	3.465855812	3.688585233	2.279755914	3.544736286	3.356971955	2.959405966	3.691397174	3.930283815	5.596879479	2.455139657	2.582727813	1.981148149	1.902944262	2.630960123	4.169411331	5.850780887	5.634512015	1.964338687	3.161796537	3.257929552	2.883443059	3.381545008	2.781962354	2.819878428	3.67871648	4.148130399	5.619788758	5.739928612	3.655071576
BRCA_Caner TCGA-A2-A1G1-01A-21R-A13P-13	2.622539296	2.659149148	2.675832823	2.340235972	2.373722369	2.71947057	2.322267978	1.525419373	1.442492028	1.440619501	2.009321614	2.195477371	2.015018693	2.524266795	2.169998699	3.25312226	1.444262232	2.578421572	1.560550347	2.624741063	2.61636862	4.089375595	1.425557332	2.190615048	2.133428247	2.182491945	1.947058131	2.166828272	4.493494968	2.566340873	2.468189358	1.878965796	1.833451574	2.505348896	4.119186408	4.53165267	4.76700389	1.858370212	3.804725961	3.514721609	3.087653573	3.653789858	2.419913189	2.978904601	3.9574363	4.032452024	4.260427656	5.087246696	4.319664487
BRCA_Caner TCGA-A2-A1G4-01A-11R-A13P-13	3.167318043	3.100368791	3.401460078	2.831459207	3.167316766	3.20514195	2.904034997	2.530395333	2.482966234	2.433484849	2.139168257	2.468245393	2.420315045	2.565156874	2.322104647	2.61291767	2.401290234	3.769798953	2.389058701	3.769798953	3.64465769	4.247951552	2.150278037	3.212701088	3.563058549	2.994527767	3.775433272	3.280404404	0	2.395385632	2.383143503	1.880631328	1.781070054	2.365413616	4.240332155	0	4.247183569	1.894112126	3.286373394	3.03636798	2.778105044	3.286368355	2.500130167	2.638430427	3.638731248	3.76318069	4.241845378	0	3.739382508
BRCA_Caner TCGA-A2-A1G6-01A-11R-A13P-13	3.488184795	3.488184795	3.374348068	3.585050038	3.533989957	3.643062508	3.488195487	2.696062602	2.488467022	2.675550857	2.315289703	2.455045783	2.381266051	2.501720193	2.402118634	2.544021968	2.569384027	3.48820618	3.145972847	3.64305678	3.585035004	3.789274938	2.775556033	4.266000713	4.280668713	3.053565422	6.806875402	4.560667306	6.826813732	2.491341964	2.523518208	1.957535221	1.906241832	2.482564976	6.876148359	6.978810701	6.847711656	1.992620035	3.440953243	3.368425354	2.914330962	3.227245682	2.643704467	2.719144025	3.252112205	6.838631998	6.838631998	6.910094889	3.457975458
BRCA_Caner TCGA-A2-A259-01A-11R-A16E-13	3.719792805	3.962103603	3.719792805	3.134394477	3.661964059	4.559090918	3.486180666	3.662097685	3.486261825	3.719970535	3.034300769	3.07441308	3.009481337	2.884756048	3.361400935	3.074624987	3.719970535	4.086186148	3.662039842	4.086186148	4.261219442	6.474955193	3.484580549	3.866588844	4.355561411	3.789925053	4.565431096	4.632644079	4.477555766	2.93669104	2.926466402	2.398680786	2.436186202	2.897196307	6.549750892	6.677780705	6.510041521	2.378208661	3.559868939	3.780934422	3.237716907	3.65657565	2.887875468	3.128626162	3.860347561	6.498940738	6.498940738	6.588380294	3.836242476
BRCA_Caner TCGA-A2-A25A-01A-12R-A16E-13	3.90191724	3.968434006	4.025949097	3.499220311	3.886745383	4.200659451	3.544205303	4.069560405	3.934267208	4.04769199	3.012527692	3.53741784	3.426252564	3.687304424	3.493048726	3.587277443	3.642577847	4.735182177	3.934084332	5.301899454	4.735182177	4.643974143	2.631794588	4.718966633	4.397940009	3.807351716	4.149353765	5.095284455	6.37161107	2.813945097	2.826898558	2.428368836	2.306743909	2.801363254	6.473660723	6.647817482	5.305394801	2.433128195	4.261219442	4.195860568	3.896274938	4.299296283	2.836240391	3.742023999	4.436518915	6.396855627	6.397940009	5.334419009	3.876713636
BRCA_Caner TCGA-A2-A25B-01A-11R-A168-13	2.954612078	3.006233655	3.052468254	3.024978782	3.256144662	3.334160198	2.957952025	2.527692554	2.392226932	2.453164163	2.450104652	3.002693579	2.814541426	3.218827905	2.861636031	3.703420361	2.403931856	4.044793462	2.802953335	4.086716098	4.185086819	4.392544977	2.194938416	2.332887425	2.819693159	2.011840921	3.885966457	3.394131706	4.534617149	2.625421374	2.58992985	1.988112346	1.967992784	2.601442343	5.126098402	0	0	2.012209318	3.558340992	3.508405811	3.098183275	3.614681564	2.633186074	2.840069944	4.080921908	0	0	5.119758224	3.730386666
BRCA_Caner TCGA-A2-A25C-01A-11R-A168-13	3.268617554	3.184156046	3.71711517	2.909144366	3.415066384	3.300858049	3.135788638	2.516466048	2.397027755	2.380634277	2.349589793	2.54485459	2.368715163	2.500165612	2.431777149	2.628623252	2.414064175	3.46077205	2.834461	3.512118161	4.424812155	3.56848024	2.82627193	3.541395385	3.430464577	3.33906341	3.466652533	3.490524617	4.339134522	2.271362517	2.240757746	1.694555719	1.626289795	2.223377984	0	0	4.113509275	1.709077263	2.945468144	2.902648968	2.515826196	2.960672352	2.314667318	2.374477656	3.294219222	4.109020403	3.930257924	0	3.686341544
BRCA_Caner TCGA-A2-A25D-01A-12R-A16E-13	2.873144506	2.897506266	2.975042529	2.960330535	3.136446965	3.190302949	3.033762029	3.312551306	2.857659035	3.115249936	2.52183942	2.817642135	2.744290766	2.885160921	2.793984934	3.01692471	2.980064518	4.07007044	3.182212582	3.635933283	3.873569854	4.616184634	2.824483548	4.092051478	4.232102384	3.146001414	3.401961682	4.145693958	4.832682665	2.616373647	2.643812699	2.041739082	1.885361431	2.639118919	4.609064893	0	4.215382707	2.016520306	3.547012094	3.461536865	3.209708501	3.653525753	2.586409741	3.082584825	3.586447111	4.609064893	4.431798276	4.910094889	3.503884379
BRCA_Caner TCGA-A2-A25E-01A-11R-A168-13	3.296040924	3.436533154	3.296040924	3.104945047	3.124708911	3.37839483	3.156164488	2.299850058	2.147045652	2.273426899	2.179062179	2.647219532	2.561887095	2.720328494	2.564649909	2.770901276	2.212409257	3.983321758	2.640551952	4.062983893	3.857369674	4.468521083	2.305804986	3.333423057	3.361644546	2.873769856	4.292429824	3.418841412	0	2.73075729	2.774246311	2.125447101	2.107349745	2.706610703	0	0	4.46470588	2.113296184	3.607092105	3.607090347	3.128925855	3.712319173	2.743349592	3.027796699	4.462180905	4.774690718	4.774690718	4.759450752	3.88485898
BRCA_Caner TCGA-A2-A25F-01A-11R-A168-13	3.213613482	3.277382528	3.233838581	2.573273271	3.158030193	3.194269482	2.729538715	3.352020774	2.831400584	3.024308612	2.143877431	2.669121739	2.348691354	2.70430472	2.616074818	2.792109117	2.883605139	3.653928821	3.037326717	3.556594619	3.712162453	3.440102946	2.987555504	3.522887431	4.051587034	2.691201536	3.520951863	4.032452024	0	2.541050024	2.536812753	2.143048644	1.906112364	2.595431044	0	0	4.567030709	2.111834496	3.15170494	3.169465221	2.736638795	3.294651249	2.646596227	2.704474023	3.435997126	0	0	0	3.622956154
BRCA_Caner TCGA-A2-A3KC-01A-11R-A214-13	3.212162781	3.067097733	3.130929116	3.080969002	3.205815996	3.328606825	3.080972665	2.671993887	2.624957643	2.704450712	2.268267595	2.934241078	2.854518614	3.238476589	2.830024191	3.701572697	2.610350257	4.088309841	2.838026205	4.196542884	4.042871802	4.197226275	2.503816485	3.8228388	3.882828172	3.609319188	2.649348121	3.942273053	4.651695137	2.215634086	2.227530864	1.753989832	1.701636162	2.197753835	4.562249437	6.657577319	6.505845406	1.766559131	3.591278506	4.036684489	3.695692621	4.036684489	2.222876782	3.348459356	4.257274869	4.434152181	4.434152181	6.578396073	3.616441338
BRCA_Caner TCGA-A2-A3KD-01A-12R-A214-13	3.304977377	3.486634552	3.304977377	3.293691108	3.393362863	3.605698947	3.261546871	3.033658303	3.039826147	3.168867681	2.274392562	2.187859372	2.13379941	2.194956445	2.187854687	2.188865544	2.872129703	3.738161626	3.128993067	3.680236228	3.738166379	3.771143	2.916816051	4.185086819	4.074687909	4.050609993	3.459182687	3.88009777	4.793174124	2.324071422	2.288102295	1.879166294	1.768916961	2.358017329	6.659555885	6.769551079	4.872895202	1.870568216	3.431752501	3.623306274	3.059506924	3.310874134	2.404937407	3.003998661	3.799204202	4.869666232	4.869666232	4.406713933	4.074687909
BRCA_Caner TCGA-A2-A3XS-01A-11R-A22V-13	3.067554141	3.087513301	3.119302426	2.794216061	2.899654962	3.171808156	2.804756434	2.111690911	2.028388584	2.020436057	2.047531632	2.430355882	2.353247116	2.738186818	2.391631774	2.873931614	2.037396956	3.292676846	2.585575546	3.344850035	3.539787952	4.062482108	1.878909237	3.222009468	3.40386273	3.32377019	1.988148857	3.393188853	3.97871558	2.373545273	2.359760026	1.876543257	1.789364638	2.340790935	4.166215625	4.709965389	4.171984936	1.877181477	3.408916463	3.398256073	3.037884116	3.563816673	2.389864074	2.907223932	3.834907095	4.312471039	4.312471039	5.009661145	3.588629496
BRCA_Caner TCGA-A2-A3XT-01A-11R-A22V-13	2.452290751	2.461180286	2.493827919	2.71454959	2.745469807	2.83403344	2.735733183	1.825095899	1.75641682	1.755405428	1.883375655	2.292373284	2.164519906	2.829635005	2.267869712	3.319356328	1.729075351	3.13608797	2.024765208	3.164365859	3.278864013	4.454692884	1.830642676	3.071086683	2.943827209	2.960848917	2.004621598	3.068192394	4.367542708	2.552909445	2.508666746	1.970929596	1.964053019	2.525675759	4.374687549	4.787812396	4.701146924	1.956864164	3.796317246	3.796317246	3.41165657	3.782426574	2.524159194	3.286536339	4.010105436	4.444905551	4.286509457	5.334419009	3.75718536
BRCA_Caner TCGA-A2-A3XU-01A-12R-A22V-13	3.185968939	3.172171471	3.185968939	2.807927612	3.033791602	3.133225461	2.978249376	2.67712335	2.553263594	2.563173533	2.155931091	2.647737965	2.409922139	2.681476724	2.530984312	2.851070822	2.563173374	3.636457588	2.677128513	3.473442338	3.501514385	4.68613278	2.514487397	2.937770106	3.023576651	2.812920284	1.633260581	2.95999176	3.446341457	2.693514068	2.650026799	2.189720626	2.100615926	2.621998051	0	4.671620397	4.075720714	2.093665012	2.832227633	2.767947409	2.693458104	2.98991385	2.3189804	2.790400279	3.273315978	3.972809459	4.195860568	4.064492734	3.066675223
BRCA_Caner TCGA-A2-A3XV-01A-21R-A23A-13	2.918160699	2.928381594	2.87950109	2.564755113	2.719054865	3.089330781	2.592479252	1.857736648	1.759069663	1.771864483	2.00492734	2.313438175	2.178562594	2.444252182	2.308450235	2.688175386	1.797114406	3.04632389	1.96262582	3.019942516	2.92808303	3.774099137	2.139630665	2.899309022	2.782697445	2.386124471	3.177379548	2.945532884	0	2.637158966	2.54561955	2.045878096	2.020519187	2.524425122	3.841354103	4.540607512	0	2.043137781	3.432166996	3.369912982	2.965926495	3.130684364	2.549983348	2.774786636	3.399749352	3.26354772	3.311994201	4.061980903	3.219937722
BRCA_Caner TCGA-A2-A3XW-01A-11R-A23A-13	2.64751879	2.625732576	2.687613589	2.426962376	2.550604302	2.731829604	2.493258132	2.763902546	2.698181824	2.720261212	2.068421418	2.095370078	2.02751436	2.098160789	2.035257727	2.136867914	2.560893514	3.501561245	3.108627594	3.525001836	3.603861703	3.701701603	2.367732867	3.8591056	3.873608808	3.1350501	3.882026445	4.153662888	3.420582279	2.222512424	2.237358417	1.716764735	1.653959223	2.27273958	4.472370099	4.774690718	4.472370099	1.718285938	2.982917388	3.011847437	2.753981772	3.093942004	2.272746009	2.661243986	3.29807126	4.294136288	4.759450752	4.76700389	3.107841371
BRCA_Caner TCGA-A2-A3XX-01A-21R-A23A-13	2.875118703	2.866708327	2.919929723	2.776512626	2.623680776	2.883730394	2.633336333	2.164429526	2.077582912	2.07623131	1.941264689	2.370539634	2.226709036	2.386845562	2.344686441	2.533530245	2.051255278	3.167717874	2.475513133	3.091396505	3.468609228	3.582694417	2.125554887	3.083043613	3.172048181	2.708533688	2.680061976	3.06688592	4.196542884	2.527600345	2.551505315	2.008626378	1.929446202	2.486914707	7	4.578396073	4.105683937	1.991366193	3.297994487	3.297994487	2.895569569	3.275726589	2.57680395	2.713497274	3.40061152	4.573488739	3.974567143	4.101274818	3.376266018
BRCA_Caner TCGA-A2-A3XY-01A-11R-A23A-13	1.934973495	1.957715677	1.957714337	2.340583098	2.461157805	2.342583469	2.340592422	2.106480357	2.032084573	2.025663765	1.862840478	2.152752505	2.093535174	2.335029232	2.11537363	2.441835238	1.983197984	3.147850733	2.432304583	3.147854395	3.135969163	3.625090427	2.065294046	2.820570874	2.953582883	2.770137005	3.129945075	3.116503798	4.610833916	2.421791631	2.455204935	2.027100719	1.90799692	2.460190363	6.444905551	6.557520231	6.411168274	2.019759491	3.179639569	3.235682614	2.865685164	3.193034257	2.5192472	2.885236939	3.521642766	6.402304814	4.392544977	4.400116928	3.527174829
BRCA_Caner TCGA-A2-A3XZ-01A-42R-A23A-13	2.774498689	2.687774815	2.738479962	2.782893134	2.934095153	2.872436194	2.778648107	2.715950033	2.621258978	2.590117406	2.097850246	2.247526843	2.165248964	2.308781607	2.242588103	2.36521158	2.550975726	3.468942809	2.606823829	3.286327209	3.411051881	3.677762093	2.723230622	3.439897209	3.408540253	3.499537103	2.36602634	3.661794593	3.533079023	2.447200299	2.431550447	1.93016214	1.864515792	2.374041014	4.777283529	6.649751982	4.312471039	1.922952864	3.06973324	3.086780796	2.910564392	3.069770467	2.491179098	2.910538943	3.370697459	4.086186148	4.007888512	4.095825632	3.33005956
BRCA_Caner TCGA-A2-A3Y0-01A-11R-A23A-13	2.416012502	2.380664117	2.456507094	2.362508169	2.536201492	2.425245973	2.359248232	2.425498906	2.301944105	2.334243263	2.190267612	2.596017753	2.585034169	2.776342624	2.543616808	3.003997346	2.326690028	3.358197814	2.460731147	3.198069008	3.374635066	4.319664487	1.980404422	2.873564336	2.991620864	2.769420554	2.63363626	3.116355596	3.471948896	2.415810736	2.434866995	1.976940278	1.969543016	2.410252074	4.075720714	0	4.49757288	1.939883597	3.203573463	3.160000609	2.778821884	3.170430585	2.303114915	2.932082222	3.291708303	4.311580178	4.085128182	4.478861916	3.29595249
BRCA_Caner TCGA-A2-A4RW-01A-21R-A25Z-13	3.962438055	3.865979165	3.927849402	3.361976237	4.3400838	4.041436117	3.452024803	3.511600185	3.244001731	3.335674931	2.486143551	3.243986497	3.295086277	3.344300804	3.180038421	3.280084797	3.01816509	4.137868621	3.551584337	4.041436117	4.3400838	4.436518915	2.477459398	3.975670345	4.528708289	4.07007044	3.726202672	4.804100348	4.649751982	2.441264557	2.487618488	2.120819851	2.108373295	2.45014824	6.524328812	6.661543506	6.480172006	2.13962204	3.758321558	3.639607309	3.457576699	3.639700128	2.490088664	3.27418634	4.132532512	4.437707136	4.342944147	6.567030709	3.899112745
BRCA_Caner TCGA-A2-A4RX-01A-11R-A25Z-13	3.402495682	3.523061187	3.42964623	2.887623264	3.473871458	3.415882583	3.007236234	3.196769651	3.028937175	3.094967638	2.492917645	3.29778063	3.352810745	3.329948138	3.063697927	3.44391108	2.838263154	4.318758763	3.287546449	4.142667504	3.879580731	7.536107011	2.515026033	3.745824266	4.1123827	3.712471469	3.565091138	4.694648631	4.058985756	2.322974533	2.329688822	1.964297162	1.930172198	2.317454853	7.590066877	7.688246139	4.619788758	1.987265416	3.500153522	3.483752929	3.144291904	3.592915164	2.356441724	3.006666072	4.07007044	7.552841969	7.552841969	4.913640169	3.611902352
BRCA_Caner TCGA-A2-A4RY-01A-31R-A25Z-13	4.14327111	4.363512104	4.709965389	3.765212	4.317854924	4.614393726	4.064996849	4.173925197	3.874131783	3.998582174	2.732922653	3.85879488	3.741829823	3.802951127	3.558645837	3.97828986	3.859002002	4.277366077	4.089909454	4.317854924	4.277366077	5.274905479	2.611434188	4.356547324	4.266802735	4.159266765	4.211124884	6.375717904	4.920818754	2.73286419	2.751329723	2.41289163	2.368156722	2.704425424	6.511449283	6.681936665	5.282329497	2.411269584	3.854598464	3.869785277	3.51759096	3.812338297	2.793444766	3.447721242	4.465973894	6.437707136	6.437707136	5.311580178	4.507239611
BRCA_Caner TCGA-A2-A4S0-01A-21R-A25Z-13	3.646316455	3.754768728	3.371449645	2.745755334	3.646385708	3.600873384	2.886942174	3.084173468	2.810588299	2.949660078	2.254977155	2.803648584	2.745694877	2.839635028	2.733813241	2.825109341	2.832133202	3.820908023	3.425795049	3.820910898	3.697428825	4.580044252	2.733817711	3.567245506	3.79078266	2.983151693	3.606840866	4.069050969	4.039053804	2.298595403	2.334977103	2.010850376	1.919837778	2.314141958	6.063486258	6.205511953	4.583359493	2.062131504	3.199403881	3.15034047	2.740242993	3.120603603	2.44205187	2.552380311	3.450851997	4.289882635	3.760525337	4.598599459	4.087777943
BRCA_Caner TCGA-A2-A4S1-01A-21R-A25Z-13	3.880559344	3.97786043	3.907553068	3.164856286	3.977802654	4.061980903	3.283797094	2.869588387	2.666257385	2.66519393	2.250295833	3.049171399	2.90315531	3.0401671	2.851251474	3.16806563	2.637423476	3.654073704	3.099562407	3.680829374	3.524837481	4.199282922	2.869486439	3.997475415	4.19859629	3.762936563	3.441261438	4.428291168	5.562249437	2.573690155	2.55241316	2.25097854	2.17942958	2.548279711	5.30980392	5.638272164	5.665546249	2.256195344	3.526854761	3.551060367	3.097746292	3.526783179	2.597434804	3.096354472	3.88286465	5.655607726	4.991399828	5.653647026	4.602059991
BRCA_Caner TCGA-A2-A4S2-01A-12R-A25Z-13	3.79720664	3.84700879	3.815209232	3.349725512	4.064996849	3.959354154	3.443082684	2.925877596	2.739057556	2.778354982	2.672826268	3.70237297	3.827551785	3.726734757	3.427737301	3.910890057	2.726876448	4.368556231	3.386971524	4.59345982	4.237321436	5.404503778	2.74839706	3.689344916	3.841969387	3.500535619	3.820945404	4.346787486	4.68613278	2.492344462	2.512005339	2.171973966	2.154520631	2.497103331	0	0	0	2.182564409	4.027797162	4.027797162	3.630728467	4.105130343	2.512612154	3.461185058	4.714442691	4.548213564	4.548213564	5.391473966	4.742321425
BRCA_Caner TCGA-A2-A4S3-01A-21R-A25Z-13	3.688729428	3.765452347	3.732549004	3.395279435	3.753230685	3.744180146	3.418400739	3.202657659	3.023956015	3.072176585	2.85443443	3.585028322	3.634955896	3.750205051	3.346483586	4.180456064	3.047696353	4.35753548	3.36834928	4.408935393	4.279840697	5.659555885	2.683060602	3.620167121	3.711312676	3.171354279	4.578396073	4.316952962	4.625251654	2.739098519	2.712084786	2.355103722	2.328052046	2.704078133	5.651695137	0	5.229884705	2.351809641	4.18243463	4.067526235	3.781782323	4.150580586	2.739085182	3.726579691	4.402304814	5.225483034	5.01188716	5.447331784	4.583359493
BRCA_Caner TCGA-A7-A0CD-01A-11R-A010-13	3.353846335	4.039053804	3.573140792	2.754987552	4.039529222	3.449731278	3.100408739	2.593863816	2.443679645	2.375293205	2.043969951	3.151333114	2.976078296	3.275351453	2.90934946	3.449728831	2.324188492	3.745879903	3.013740767	5.512861625	3.745901676	4.040005162	2.659042373	4.115204636	4.127843727	3.814956735	3.360039631	3.819083133	3.964526234	2.326583797	2.258532687	1.901751125	1.793321404	2.334831832	5.659555885	5.841637508	5.595166283	1.92062644	3.444787014	5.511449283	2.936050733	3.444951524	2.302716243	3.008069432	4.031517051	4.04769199	5.576754126	5.718966633	4.008330993
BRCA_Caner TCGA-A7-A0CE-01A-11R-A010	3.463757293	3.64014176	3.338701392	3.213612061	3.719526346	3.338696655	3.573064411	2.625085481	2.413122962	2.498377206	2.293576938	2.92620909	2.986229413	2.912392477	2.611291673	2.970371138	2.519830443	3.942147593	3.116625919	4.4225082	3.81675294	0	2.697429474	3.544033519	4.518557371	3.643498019	3.72520273	3.795061059	4.338187314	2.390317994	2.350805385	1.896939044	1.830561583	2.347042637	0	0	4.11577123	1.871155743	3.411917743	3.457732421	2.964446596	3.411890834	2.390313833	2.855252732	3.936130204	4.415668776	4.415668776	0	0
BRCA_Caner TCGA-A7-A0CE-11A-21R-A090-13	3.99356391	3.821834878	3.821840641	3.351427286	3.264838809	3.525780821	3.459666771	3.103288641	2.876727369	3.351926034	2.354648088	2.252309836	2.144839028	2.284510513	2.24100625	2.196706732	2.8609642	3.604906108	3.131074155	3.267304751	3.267359406	3.242595619	3.467618944	5.568636236	5.568636236	3.147321813	5.562249437	4.350665141	4.205511953	2.384077185	2.31645858	1.730472766	1.577457088	2.257987681	5.725842151	5.913640169	5.659555885	1.678052079	3.301906417	3.397691446	2.723854726	3.157521193	2.325543777	2.723582317	3.076694832	5.642065153	4.287350298	5.787812396	3.326838039
BRCA_Caner TCGA-A7-A0CG-01A-11R-A038-13	3.831885713	3.558793622	3.655676511	3.143720737	3.780664387	3.889962767	3.303433069	2.800246468	2.541609505	2.579404675	2.484316069	3.203312598	3.243438436	3.154983863	2.902237869	3.287614659	2.555762782	4.036212173	3.588713718	4.036212173	4.036212173	4.258060922	2.243692741	4.037157319	3.984527074	3.236857387	4.440093375	4.510041521	0	2.339645355	2.346795883	1.926040015	1.775537539	2.359596485	0	0	0	1.875723872	3.774747594	3.826018739	3.386477412	4.127261173	2.35406425	3.427867559	4.127261173	4.428291168	0	0	4.102922997
BRCA_Caner TCGA-A7-A0CH-01A-21R-A038-13	3.521709174	3.857917277	4.034328029	3.204110949	3.857892228	4.159893906	3.273780715	2.163985952	1.983024125	1.968752073	2.283098596	3.40510162	3.293074079	3.521706287	3.1440861	3.635783061	1.958576244	4.336299075	2.721517575	0	0	4.640164518	2.452591831	3.871184086	4.031984286	3.664728695	3.38608316	3.933498901	0	2.339323642	2.480158492	1.941827641	1.898574643	2.459111934	4.326058001	0	4.15739076	1.950838168	3.931472776	3.784978763	3.453633805	3.931472776	2.422538418	3.453637507	3.851999235	4.634512015	4.634512015	0	0
BRCA_Caner TCGA-A7-A0CJ-01A-21R-A010-13	2.986377118	3.004556551	3.012591618	2.91616462	3.362891696	3.421081281	3.076569451	2.162451584	1.998315602	2.004898789	2.167815332	2.97146982	2.872977855	3.133308099	2.737763737	3.270546857	2.016461753	3.690084654	2.536942525	3.84267623	3.842673207	4.387216143	2.476124824	3.360762604	3.463820468	3.066966478	3.593236769	3.517824133	4.872895202	2.333940892	2.327674336	1.792210897	1.744055101	2.330512225	4.435333936	0	4.381951903	1.799357428	3.613142689	3.524465367	2.972764588	3.551997467	2.362392006	2.783338308	3.696810425	4.007446482	4.135488919	4.507239611	4.048662481
BRCA_Caner TCGA-A7-A0D9-01A-31R-A057-13	3.378253691	3.429445386	3.429445386	3.031397053	3.378251616	3.730557109	3.101991007	2.451555546	2.228559587	2.363885577	2.170993	2.660274155	2.651139479	2.688921197	2.336726702	2.60806135	2.264179778	3.730554774	2.841028114	4.031984286	3.730554774	4.031984286	2.443396131	3.810810175	3.582046947	2.987698173	3.493243393	3.629673843	0	2.04313615	2.036405382	1.490116895	1.432679661	2.10895811	0	0	4.332547047	1.508215383	3.047674057	3.150348451	2.758237422	3.326533041	2.101130516	2.594045234	3.247206589	3.848863144	0	0	3.347705299
BRCA_Caner TCGA-A7-A0D9-11A-53R-A090-13	3.25637423	3.402749206	3.361310115	2.822316067	3.171952026	3.528010457	3.101298398	2.507116881	2.287999616	2.42196372	2.224393484	2.642349442	2.547690884	2.673613133	2.582453744	2.634704495	2.335625452	3.59024942	3.040514041	3.424842187	3.44839144	3.800823719	2.689151474	4.008330993	3.799625627	3.359012016	4.723538196	3.82627193	3.663660364	2.425220422	2.407022369	1.82368424	1.705774179	2.432246417	0	0	0	1.798277413	3.22014748	3.299512619	3.007067579	3.299472805	2.482232108	2.85829913	3.584025589	0	4.403402904	4.390405591	3.224946155
BRCA_Caner TCGA-A7-A0DA-01A-31R-A114-13	3.290114659	3.389982173	3.419023733	3.190860643	3.580744972	3.450155953	3.404232704	1.889310144	1.820213719	1.789920716	2.303092311	2.747171232	2.604195709	2.801515016	2.645132785	2.835334921	1.795956026	3.841565132	2.753605574	3.626606124	3.48346066	4.284832642	2.055960435	4.009661145	4.13430394	3.912055398	3.146444752	3.541965295	4.505845406	2.343174365	2.311164593	1.792908261	1.742996954	2.282461969	4.896196279	4.378823718	0	1.793989501	3.318804004	3.283985799	2.774296671	3.428187555	2.356138292	2.609782071	3.83545681	4.585026652	4.585026652	4.89279003	3.810801747
BRCA_Caner TCGA-A7-A0DB-01A-11R-A27D-13	3.43405542	3.46236977	3.50173081	2.849702958	3.701529009	3.723857715	2.937550768	2.880355532	2.703870111	2.688829332	2.495010062	3.108149896	3.016787008	3.189185675	3.007884974	3.309006083	2.598289532	4.049148541	3.348981865	4.100179498	4.179798541	4.335358024	2.096244749	3.510336773	3.811001248	3.459743122	3.402392559	4.301029996	4.443697499	2.309961269	2.297900826	1.965960787	1.912160751	2.291278512	4.777283529	4.610833916	4.886056648	1.970442418	3.861208009	4.112945622	3.587126355	4.027334408	2.316266382	3.500394012	4.059483515	4.474955193	4.359518563	5.505845406	3.591142961
BRCA_Caner TCGA-A7-A0DB-11A-33R-A090-13	3.223014221	3.242362595	3.223014221	2.751777025	3.262568005	3.329646515	2.982394938	2.231956631	2.062977767	2.09982209	2.081685629	2.444285038	2.289668673	2.319219178	2.289657757	2.358636361	2.070899606	3.741128156	2.75822896	3.408811804	3.808493095	3.739983499	2.375273521	3.821736917	3.836206733	3.702053559	4.116906641	3.546799425	3.721985328	2.226011882	2.249821655	1.676707072	1.530884884	2.164881679	4.588380294	0	4.598599459	1.70137227	3.433032485	3.256443202	2.897150038	3.500165887	2.226005816	2.800183412	3.625392777	0	0	0	3.71044672
BRCA_Caner TCGA-A7-A0DC-01B-04R-A22P-13	3.130561159	3.161930822	3.157872745	2.753117519	3.322403996	3.46778596	3.182764608	2.713735794	2.300292582	2.515912234	2.565484428	2.827326443	2.816185138	2.829157657	2.693920615	2.997881908	2.220815201	3.612681375	3.12304068	4.019542108	3.832210221	4.424812155	2.708339276	3.842757863	4.293282218	3.317405512	3.877194537	4.431798276	4.835647144	2.322030891	2.270928399	1.95582276	1.61427718	2.299389467	0	0	4.239577517	1.963844976	2.985845448	3.044747724	2.636855844	2.996923523	2.394491864	2.614138408	3.235092686	4.498940738	4.416801226	4.910094889	3.273329017
BRCA_Caner TCGA-A7-A0DC-11A-41R-A090-13	3.110389078	3.066899599	3.185068862	2.897716231	3.486273801	3.389286618	3.046692229	2.776267896	2.673046119	2.664771243	2.18218305	2.425226781	2.4112922	2.475179658	2.459599066	2.444474616	2.610892239	3.486233884	3.008910882	3.43501691	3.486231222	3.54374787	2.755354071	4.170053304	4.4867824	3.505471128	4.094743951	3.863136805	3.526307245	1.883380768	1.90594719	1.488761597	1.315633604	1.937466298	4.382999659	0	3.688392341	1.453657504	2.490774486	2.59049902	2.095183978	2.569949306	1.999254609	2.130157704	2.780705799	0	0	0	2.814141801
BRCA_Caner TCGA-A7-A13D-01A-13R-A27D-13	2.972115703	2.981123989	3.021674742	2.651233433	2.96331722	3.237297434	2.798109317	2.418593236	2.124400545	2.304186163	2.149483705	2.709289084	2.692573712	2.759503919	2.627430231	2.976561101	2.267906651	3.673039778	2.693744219	3.620375452	3.610511417	4.229147988	2.012927901	3.434813568	3.572903567	3.541393875	3.058570067	3.667290948	3.596531153	2.609577875	2.612528662	2.219232278	2.145933402	2.606648406	4.171984936	4.978810701	4.580044252	2.219632995	3.1770112	3.166242372	2.913664021	3.239270754	2.655032324	2.804209073	3.666893443	4.220403509	4.220403509	4.477555766	3.386563074
BRCA_Caner TCGA-A7-A13E-01A-11R-A27D-13	3.476490249	3.374500287	3.26766415	2.767542393	3.463887443	3.463887443	2.846722469	2.936190942	2.843727444	2.831987464	2.249954611	2.477911825	2.41815782	2.500276086	2.399585951	2.571989354	2.770042365	3.627730713	3.053816059	3.545562196	3.576626315	3.894111888	2.48341677	3.519869401	3.801271453	3.697959275	3.615798965	4.237321436	4.22475374	2.597363137	2.583890788	2.202173639	2.116277768	2.638574009	5	5.002176919	4.40560745	2.191298072	3.286206313	3.339393469	2.960794154	3.330082776	2.59736434	2.956861412	3.797778772	4.698970004	4.698970004	5	3.676556069
BRCA_Caner TCGA-A7-A13E-11A-61R-A12O-13	3.215855054	3.572330539	3.291603747	3.02275072	2.970343555	3.312729731	3.001023099	2.31935959	2.208991497	2.248335515	2.193868887	2.437734027	2.289538806	2.493245557	2.391107859	2.429137178	2.22643083	3.534538328	2.873455933	3.65949838	3.335021624	3.835670942	2.74965808	3.79081217	3.930232034	3.07130772	4.619788758	3.484937243	3.626799177	2.403795046	2.387805489	1.741628403	1.588800686	2.380026133	4.307153081	7.764471553	7.63638802	1.732855551	3.265497	3.377479281	2.801733404	3.10276395	2.403795266	2.644130479	3.43175837	4.306273051	4.607303047	7.694648631	3.2823919
BRCA_Caner TCGA-A7-A13F-01A-11R-A12O-13	3.485055322	3.280906646	3.246135928	3.318705384	3.405883806	3.547224868	3.485055322	2.242808335	2.157316824	2.226541227	2.182543118	3.017667699	2.989027493	3.246135928	2.835032131	3.405883806	2.185439252	4.184422252	2.897684661	4.184422252	4.058985756	4.360513511	2.355306522	3.565229962	3.801507866	3.097939968	3.490892952	3.69501428	4.578396073	2.625814035	2.568838793	2.049893511	1.959716932	2.576017925	4.353596274	0	0	2.074275422	3.655201134	3.576013998	3.150063672	3.655201134	2.629897528	3.031952966	4.178486472	4.354577731	0	0	3.931799291
BRCA_Caner TCGA-A7-A13F-11A-42R-A12O-13	3.249877473	3.3958928	3.354489309	3.117302462	3.05364158	3.492702866	3.35449815	2.14820401	2.065762406	2.061723558	2.246949911	2.504060676	2.451675086	2.532848921	2.451677175	2.618033778	2.028823503	4.093664958	2.697162329	3.696624644	3.550719122	4.093664958	2.563789631	3.434659942	3.490401012	3.386966231	3.556502322	3.471100004	3.710132457	2.426470024	2.337182315	1.838827085	1.728467689	2.440863824	4.389339837	6.8569852	4.393618635	1.866530137	3.486871666	3.134948168	2.799170834	3.243994114	2.445767495	2.597884324	3.486950289	6.71219827	6.71219827	6.782516056	3.462570056
BRCA_Caner TCGA-A7-A13G-01B-04R-A22P-13	3.143757018	3.219228465	3.246454474	2.523455872	3.562628421	3.489333029	3.140999882	2.646299528	2.400532216	2.448643825	2.442539358	2.632416553	2.618977747	2.698610991	2.610771346	2.732618218	2.32283176	3.963610671	2.82207382	3.963614665	3.810902891	3.927191505	2.671221966	3.768984311	3.857444733	3.553801578	3.622373247	3.913323463	4.677780705	2.204950035	2.0460744	1.847729425	1.394718415	2.209503019	4.565431096	4.863279433	4.195179321	1.858664914	2.836974363	2.864218142	2.434037958	2.77120608	2.347194852	2.43797922	3.101903135	4.442492798	4.260427656	4.322393047	3.243588323
BRCA_Caner TCGA-A7-A13G-11A-51R-A13P-13	3.503932881	3.570743648	3.570743648	3.094232714	3.307950165	3.649720962	3.270131672	2.72642283	2.510857045	2.480487411	2.270562161	2.42545194	2.296671472	2.34548357	2.341146221	2.463345114	2.372005895	3.570774359	3.048480349	3.395104655	3.395107892	3.50504715	3.238614993	6.393618635	6.393618635	4.116338565	4.052566278	3.724909881	3.488858914	2.25749427	2.226584911	1.749478024	1.673626406	2.213529044	6.469800302	6.580044252	6.435333936	1.780387264	3.113337283	2.982176046	2.752775002	3.264431438	2.3993481	2.573024926	3.139898674	4.041914151	3.867557791	4.346787486	3.089326513
BRCA_Caner TCGA-A7-A13H-01A-11R-A22I-13	3.453920255	3.423995157	3.48594127	3.161384484	3.409871805	3.753555586	3.278308894	3.038648683	2.928963481	3.009939218	2.441474544	2.729084404	2.623554081	2.781793622	2.614528861	2.785291228	2.849095956	3.396895701	3.138383159	3.439437046	3.723979608	3.7571506	2.40893517	4.023191663	4.211124884	3.439940262	2.573706591	4.191789027	3.865787819	2.426724599	2.386024318	1.902276534	1.772098982	2.374125491	4.591760035	4.899629455	4.866461092	1.921618519	3.515115325	3.552807847	3.179973345	3.74793864	2.452509463	3.163571438	3.893051364	4.411168274	6.109020403	4.602059991	3.790836316
BRCA_Caner TCGA-A7-A26E-01A-11R-A27D-13	3.336336759	3.38177822	3.474991494	2.794274471	3.634822872	3.819203408	3.036605104	2.906617893	2.797236045	2.816387128	2.390505266	2.551557737	2.50933654	2.588950975	2.58653661	2.593388635	2.590297942	3.434372925	3.082241445	3.408291111	3.408337814	3.517542338	2.135716271	3.525783736	4.172630727	3.74915567	3.897096577	4.294992041	5.718966633	2.272404988	2.28677692	1.86286233	1.724013031	2.311859622	5.829738285	6.010995384	4.860120914	1.880490406	3.332249214	3.365652735	2.893626853	3.428330757	2.311904329	2.824462965	3.553385176	4.591760035	4.591760035	5.88941029	3.512899821
BRCA_Caner TCGA-A7-A26F-01B-04R-A22P-13	3.165283721	3.185427471	3.183374304	2.609322721	3.276913101	3.325296813	3.147953908	2.569165754	2.327554568	2.392188251	2.446936598	2.748090582	2.70171384	2.871804355	2.653691435	3.054601833	2.353175712	3.596845149	2.789144764	3.624310786	3.672236594	4.262012674	2.637457776	3.599816152	3.681567254	3.107032119	3.272620617	3.741784288	4.66756154	2.442112686	2.233833	2.06491953	1.501655972	2.413625056	4.671620397	5.050122296	4.438898616	2.051202599	3.066815508	3.057343224	2.69753811	3.048005707	2.482837632	2.639139731	3.304300355	4.473660723	4.278189385	4.928117993	3.510660374
BRCA_Caner TCGA-A7-A26G-01A-21R-A168-13	3.238730112	3.180878061	3.480770722	3.005277783	2.90847619	3.305481669	3.12995269	2.150632496	2.080832389	2.080832442	2.130896005	2.880528007	2.762553034	2.829439077	2.553483026	2.970611352	1.991745443	3.480812768	2.441573813	3.2391344	3.305817018	5.872895202	2.029854601	3.31866558	3.698765934	3.154423879	3.785770955	3.380334946	5.882728704	2.331005193	2.499303258	1.90031059	1.824022541	2.455874508	5.950781977	6.080398976	5.910094889	1.894595353	3.124428885	3.474995383	2.874751722	3.773333087	2.488043817	2.82362278	3.599237582	4.073657553	5.896196279	5.991399828	3.276246417
BRCA_Caner TCGA-A7-A26H-01A-11R-A168-13	3.412763989	3.608267653	3.453978309	3.176161403	3.578428975	3.608239459	3.357530533	2.699695882	2.677441674	2.739536731	2.211515643	2.336918173	2.330318075	2.366168808	2.305082222	2.386296731	2.66671539	3.500108188	3.084039585	3.578810825	3.712388595	4.147520006	2.800614295	3.71981103	3.846993523	3.594153541	3.399557507	3.827960733	3.829128353	1.960135757	1.936214302	1.632436469	1.561537524	1.927004462	6.063486258	6.2069084	4.725842151	1.651003213	3.159988055	3.035509845	2.858818098	2.973675966	1.989204535	2.709649026	2.989577915	4.147520006	3.854514575	6.108462542	3.579512855
BRCA_Caner TCGA-A7-A26I-01A-11R-A168-13	2.954620293	2.980981385	3.011693043	2.600865242	2.779141963	3.011663152	2.701195812	1.835259308	1.722900366	1.716806363	2.169161475	2.584723253	2.46647896	2.766873367	2.538644811	2.959256873	1.711727159	3.253488012	2.417245045	3.307717237	3.253471664	4.334419009	1.94105503	3.061144177	3.125260233	2.909220824	3.164385516	3.108619787	4.247951552	2.469718447	2.493511203	1.933212402	1.877098772	2.462065109	4.217527376	4.747146969	4.279014256	1.897479581	3.388778172	3.261768997	2.877945414	3.296609734	2.346844141	2.834755674	3.488940575	4.274088368	4.326979093	4.370590401	3.706763442
BRCA_Caner TCGA-A7-A26J-01A-11R-A27D-13	3.419083004	3.479723511	3.451700276	3.054204586	3.501888026	3.644659606	3.08804913	3.164812487	3.003064747	3.027858282	2.344187683	3.232834483	3.131127015	3.303853382	3.118374579	3.318658344	2.950849841	3.89517842	3.266902289	3.97760875	4.000869459	4.214670165	2.835114122	3.905371673	4.028260409	3.879821062	3.140192456	4.184422252	4.68613278	2.304795625	2.30675447	1.944107815	1.885314405	2.316702099	4.772113295	6.600326279	4.93930216	1.96375008	3.536317493	3.512047555	3.195609745	3.562184456	2.339973387	3.148693943	3.908860846	4.349692477	4.472370099	6.510041521	3.605466021
BRCA_Caner TCGA-A7-A2KD-01A-31R-A21U-13	2.891395066	2.933725895	2.881412237	2.843556861	2.891335546	2.993315368	2.86205436	2.29202901	2.150302039	2.127118217	1.773847455	2.401199538	2.310214389	2.956550086	2.302366202	3.109624816	2.163322262	3.620292108	2.017264772	3.620295731	3.823078585	3.92066316	1.889652956	3.489902919	3.388131244	3.232912439	2.858496923	3.452994911	6.108462542	2.726566039	2.638212122	2.086193457	2.003297709	2.555284908	6.177831921	6.308918508	4.051098239	2.122959051	3.404384749	3.342524405	3.013736284	3.139100469	2.643973186	2.755726591	3.672416313	4.505845406	6.125518182	6.218244625	3.889349695
BRCA_Caner TCGA-A7-A3IY-01A-21R-A21U-13	3.105312398	2.960939806	3.092323736	2.684061336	2.867784511	3.092314067	2.883302949	2.122421981	1.979030716	1.961655363	2.112935539	2.153637029	1.997110975	2.103550838	2.084377798	2.134753555	1.927985847	3.393648736	2.533641974	3.243567016	3.510377561	3.5442494	2.162414781	3.50044625	3.542976948	2.986416683	2.897113711	3.337591633	3.939136027	2.41348167	2.369616879	1.852625778	1.781855431	2.402755793	4.138465589	4.614393726	4.326979093	1.850393183	3.073603013	2.945416819	2.639828212	3.037815883	2.513815998	2.517157275	3.387504356	4.628932138	4.14327111	4.623423043	3.177918265
BRCA_Caner TCGA-A7-A3IZ-01A-11R-A214-13	3.771771648	3.637630637	3.558840799	3.383254646	3.513215429	3.734128404	3.383252546	3.637924867	3.416685581	3.609990962	2.303635572	2.708209494	2.627909332	2.705003245	2.663143778	2.755058706	3.352397982	3.81313121	3.258531663	3.813136859	3.610263503	3.816451158	2.805048808	4.869666232	4.4225082	3.305374622	3.541380278	6.149966742	6.175874166	2.32256826	2.391370219	1.877721326	1.777877175	2.389721929	6.249491605	6.388276692	4.216811309	1.87066929	3.553374306	3.362351192	3.061293188	3.486822368	2.334044345	2.952251757	3.853056876	4.500312917	4.785156152	6.293282218	3.670740466
BRCA_Caner TCGA-A7-A3J0-01A-11R-A214-13	3.420702399	3.458305958	3.458305958	3.086274604	3.458353371	3.797827847	3.386298739	2.72377287	2.632786506	2.644659414	2.020891241	2.368741353	2.408784196	2.449395014	2.391660775	2.515925625	2.604413807	4.015922966	2.868265561	3.797677913	3.893183788	4.018181393	2.617911242	3.579000228	3.746744402	3.569249506	2.939210779	3.793732862	4.109020403	2.222319128	2.215438477	1.763287897	1.681574473	2.154084767	4.488116639	6.068033885	4.480172006	1.727854726	3.291397261	3.291401509	2.797422599	3.349042978	2.224645544	2.772025931	3.590770429	4.188424994	5.853871964	4.501689446	3.567263143
BRCA_Caner TCGA-A7-A3J1-01A-11R-A214-13	3.692409839	3.606997214	3.974735108	3.46322825	3.63921731	3.974718718	3.607004242	3.591872016	3.261990443	3.290915841	2.356372161	2.791995307	2.77568971	2.811436533	2.782602134	2.864165409	3.179340834	4.053547735	3.441496628	3.823573016	3.939940853	4.01278077	2.779262641	4.655607726	4.244887734	3.353764926	3.335900762	4.649751982	4.124938737	2.239701338	2.274069266	1.78305705	1.719998523	2.24855745	5.042392713	7.078313525	4.575118363	1.802576824	3.633315611	3.747212482	3.358211685	4.269217724	2.256200358	3.340858999	4.144480844	4.568636236	5.041436117	4.573488739	3.722927396
BRCA_Caner TCGA-A7-A3RF-01A-11R-A22I-13	3.635083338	3.589418454	3.413743605	3.0851974	3.385761049	3.889245356	3.267862067	2.631571969	2.486842619	2.522452622	2.137390504	2.497230632	2.417488817	2.676833942	2.561250284	2.603995693	2.533725085	3.635079589	2.927686121	3.385960624	3.686073753	4.576754126	2.584011757	3.272345711	3.237626825	2.757903529	2.757544296	3.409874037	6.241088108	2.543346608	2.535511198	2.085120574	1.874708434	2.630456133	4.284832642	6.419075024	4.578396073	2.054610452	3.242023528	3.380029571	2.765233752	3.329059646	2.752145261	2.584856976	3.408289999	3.98281218	4.106238238	6.337242168	3.329873873
BRCA_Caner TCGA-A7-A425-01A-11R-A24J-13	3.94768705	3.94768705	3.858283774	3.205938092	3.973287008	3.986657096	3.438478842	3.12976528	2.890499748	2.944930678	2.543527229	3.398121364	3.470356657	3.405163437	3.22906261	3.500310169	2.849998323	3.810316023	3.357993759	4.130181792	4.111820506	4.129596095	2.245383448	3.752259892	3.815390894	3.397428928	4.155522824	4.869666232	4.366531544	2.259424637	2.273057001	1.944696836	1.894575013	2.268817438	5.494850022	0	5.503070352	1.951755305	3.81359182	3.822954343	3.61643236	3.883681218	2.29071545	3.378390679	4.230622674	4.886056648	5.01188716	5.493494968	3.661481753
BRCA_Caner TCGA-A7-A426-01A-22R-A24J-13	4.322393047	4.446116973	4.322393047	4.148130399	4.524328812	4.913640169	4.081969663	4.148741651	3.998378768	4.08249449	2.825864568	3.79799147	3.83131988	4.024108864	3.906749965	3.867753122	3.724492854	4.910094889	4.148741651	4.910094889	4.742321425	4.913640169	2.8425795	4.987162775	4.71219827	4.218244625	4.386158178	5.266802735	4.669586227	2.994478451	2.967272075	2.614208253	2.582392642	3.040179009	6.555955204	6.73754891	5.209714836	2.646217019	3.90307609	4.077793723	3.644901116	4.181774106	3.018117997	3.562024423	4.735182177	6.474955193	5.19859629	6.614393726	4.590066877
BRCA_Caner TCGA-A7-A4SA-01A-11R-A25Z-13	3.701443829	3.821869457	3.794998751	3.183888013	3.821860812	3.962732905	3.350585301	2.917127062	2.689981058	2.713124483	2.387557145	3.205731596	3.300446696	3.286719515	3.043236744	3.382982875	2.45519614	3.812572352	3.106118449	4.017276612	3.81256389	4.015922966	1.665393267	3.466526638	3.542848089	2.97144176	3.474171577	4.795880017	3.931087211	2.139527652	2.155208121	1.807228688	1.789289	2.154401197	5.514278574	0	5.519993057	1.818156869	3.470443893	3.483161981	3.195269185	3.661599291	2.161922751	3.116448146	4.210419288	4.71219827	5.019088062	4.882728704	3.972193909
BRCA_Caner TCGA-A7-A4SB-01A-21R-A25Z-13	3.937012112	4.070581074	3.980132137	3.422832319	3.872360765	3.984661205	3.493591037	3.253449088	3.089679281	3.150941932	2.65620298	3.812961783	3.726577377	3.97561286	3.499564542	4.199282922	3.059284343	4.735182177	3.600296865	4.924453039	4.68613278	5.066512712	2.292783109	3.938615385	4.199970641	3.892633984	3.806619355	4.739928612	4.159266765	2.138048759	2.147065638	1.800597776	1.792149966	2.132208592	0	0	0	1.808662045	3.855575253	3.92266117	3.668246852	4.007004902	2.141155837	3.746649877	4.185752404	5.186419011	5.118045029	6.010105436	3.457216885
BRCA_Caner TCGA-A7-A4SC-01A-12R-A25Z-13	4.080921908	4.19314197	4.248720896	3.629607205	4.32330639	4.494850022	3.779910226	3.357082625	3.056017054	3.058210887	2.697167303	3.8224837	3.813012604	3.813004134	3.334690176	4.058488567	2.88430896	4.37675071	3.278252844	4.542118103	4.37675071	4.655607726	2.02279841	3.180819445	3.305857417	2.833014569	4.104577454	4.991399828	4.793174124	2.240980531	2.246536293	1.937960979	1.927527349	2.2408965	5.978810701	0	5.987162775	1.943403379	4.260427656	4.179142011	3.977052271	4.297569464	2.252939343	3.702025129	4.628932138	5.482804102	5.663540266	5.978810701	4.625251654
BRCA_Caner TCGA-A7-A4SD-01A-11R-A25Z-13	3.707967781	3.707967781	3.744766101	2.974355845	3.813979337	3.696365548	3.07404159	2.733763598	2.559305915	2.593171578	2.411960016	3.378034809	3.297867713	3.356558181	2.972210611	3.632571392	2.513376151	3.719656139	3.254369417	3.878545213	3.770955864	4.045275209	2.3107582	3.577881476	4.009661145	3.778411036	3.867212176	4.148741651	4.077274542	2.367861307	2.352336981	2.023824553	2.016730856	2.361371392	5.299296283	0	0	2.040938707	3.616620942	3.607039385	3.35584808	3.872603609	2.369491681	3.383245199	4.230622674	4.673664139	4.673664139	0	4.247951552
BRCA_Caner TCGA-A7-A4SE-01A-11R-A25Z-13	3.64779432	3.893160017	3.704952165	3.031823033	3.929958437	3.999375066	3.127581481	2.892896242	2.710906488	2.720300439	2.529387258	3.119588316	3.1059222	3.031767427	2.902408853	3.286875864	2.658453108	3.859011419	3.370325419	3.984527074	3.761672826	4.099086932	2.615024716	3.770292567	3.976525304	3.745870226	3.125428318	4.237321436	4.171984936	2.254043143	2.260677387	1.918041869	1.90755184	2.241077591	0	0	5.001740662	1.93691186	3.590973588	3.590971895	3.255421494	3.56206403	2.265141789	3.079192885	4.311580178	4.995678626	5.18243463	5.508638306	4.257274869
BRCA_Caner TCGA-A7-A4SF-01A-11R-A25Z-13	3.900626719	3.845548637	3.937369137	3.304159478	3.866745392	3.85601459	3.368163717	3.192040356	3.104879244	3.058552176	2.575231687	3.495466614	3.240631355	3.382160205	3.283832157	3.539138225	3.030726701	4.021819483	3.415477683	4.14691047	4.21395879	4.567030709	2.560119651	3.832913168	4.058488567	3.706427532	4.27083521	4.399027104	5.089375595	2.536671662	2.512132424	2.228503429	2.201252909	2.498708582	0	0	0	2.23694656	4.031517051	3.88301059	3.466959158	3.957712012	2.530020194	3.401894841	4.031517051	4.991399828	5.168770306	0	4.438898616
BRCA_Caner TCGA-A7-A56D-01A-11R-A27U-13	3.681598548	3.7053288	3.795421536	3.251256277	3.800431302	3.896357032	3.325947602	2.813293639	2.58436369	2.62533339	2.358549092	3.591478513	3.591459865	3.659078226	3.191271964	4.13430394	2.496081906	4.045275209	3.246998688	4.3400838	4.145086978	4.244125144	1.996801071	3.339884279	3.568798725	3.129243301	3.25000643	4.415668776	4.328827157	2.189763314	2.204872763	1.859307939	1.829392425	2.187756708	0	5.806875402	5.15490196	1.835908633	3.76017018	3.799354664	3.487814742	3.82033046	2.200580802	3.326781815	4.211831629	4.835647144	4.782516056	5.137272472	4.092588639
BRCA_Caner TCGA-A7-A5ZV-01A-11R-A28I-13	3.923712815	3.882337684	4.145693958	3.645152352	3.882347621	4.22475374	3.747804975	2.92408131	2.784210738	2.790552816	2.197390449	2.736579357	2.457243891	2.725460463	2.649949592	2.739455441	2.813497963	4.320572103	3.355810635	4.145086978	4.145086978	4.446116973	2.631433843	4.100726813	4.318758763	4.215382707	3.286408665	4.095825632	7.094743951	2.491694691	2.442537914	2.134304828	2.029469355	2.474161354	4.913640169	4.920818754	4.079876674	2.19229609	3.177889482	3.1939931	2.781520164	3.284771561	2.660516758	2.730710331	3.413143876	4.440093375	3.840032983	4.91721463	3.990302706
BRCA_Caner TCGA-A7-A5ZW-01A-12R-A29V-13	3.873576346	4.144480844	3.845646031	3.652591916	4.048662481	4.202040356	4.007446482	3.873927066	3.708138518	3.845984035	2.488471034	3.078563251	2.994812621	3.219229184	3.022354118	3.232512415	3.427980404	3.709609191	3.728181618	3.904415738	3.637619325	3.911722124	3.009725539	4.812479279	6.26520017	4.337242168	3.358111623	6.266000713	4.366531544	2.372358085	2.331982924	2.020433098	1.848322758	2.384478776	6.391473966	6.552841969	5.025949097	2.000047688	3.898256362	3.868589873	3.568129854	3.930409595	2.334543218	3.613606277	4.139661993	6.322393047	6.322393047	6.442492798	4.412289035
BRCA_Caner TCGA-A7-A5ZX-01A-12R-A29V-13	3.867922906	3.918001379	4.040481623	3.64878172	3.975218883	4.040005162	3.918191994	3.869000823	3.745447089	3.823737952	2.598484869	3.308810611	3.335784068	3.412152147	3.204463385	3.649209453	3.745451923	4.118615343	3.868577037	4.772113295	4.772113295	4.226213555	2.732609536	4.573488739	4.586700236	4.838631998	3.552945902	5.790484985	5.853871964	2.549445453	2.62206335	2.216959223	2.162467178	2.608640163	6.001740662	6.226213555	4.801342913	2.173066468	3.707843651	4.03574037	3.520040516	3.742503819	2.650311884	3.441320223	3.528946042	5.89279003	4.785156152	6.077793723	4.304518324
BRCA_Caner TCGA-A7-A6VV-01A-22R-A33A-13	3.049009472	3.097704956	3.2732402	2.792024093	2.950414921	3.129925159	2.965279321	2.219317544	2.108989981	2.139701231	2.144296808	2.551401108	2.520244503	2.835024111	2.539809476	2.876576007	2.086297701	3.717949166	2.653341562	3.465267153	3.441914525	4.017728767	1.87116801	3.256840791	3.452632714	3.285654311	2.494482927	3.75123493	5.896196279	2.395738297	2.43030558	2.02306634	1.843788694	2.434821959	4.694648631	6.139661993	4.244887734	2.023066477	3.284117775	3.435844265	2.991331709	3.537721824	2.387538806	2.883228596	3.865399009	4.402304814	4.234331445	6.033858267	3.784851723
BRCA_Caner TCGA-A7-A6VW-01A-21R-A33A-13	3.047881066	3.09359761	3.126988805	3.047854396	3.093580371	3.320589366	2.891613601	2.407974995	2.217785091	2.213527411	2.258104983	2.47218508	2.360922298	2.616802238	2.411325567	2.606304615	2.27485232	3.320903857	2.754299096	3.2030408	3.445452696	3.746720163	2.11926636	3.374319275	3.388660187	3.515429701	2.553327254	3.520369993	3.962920279	2.42245834	2.436572433	1.980324142	1.832773581	2.395523058	4.515700161	6.465973894	4.517126416	2.022465788	3.176883265	3.314898086	2.829142126	3.372815479	2.392271082	2.928158112	4.039053804	4.215382707	4.215382707	4.521433504	3.890637473
BRCA_Caner TCGA-A7-A6VX-01A-12R-A33A-13	3.03737168	3.092229742	3.019357708	3.11803192	3.331110184	3.507164209	3.338380377	2.645378205	2.470784151	2.470784151	2.354924617	3.122493894	3.030075999	3.234173549	2.982163125	3.26416007	2.390768864	3.577750047	3.150223224	3.747413936	3.71125236	4.206209615	1.785199345	3.63305247	3.647479829	3.366596188	2.894978885	4.280668713	5.023191663	2.270858465	2.277941734	1.866830175	1.764512914	2.287790792	7.632644079	5.102922997	5.106793247	1.842581586	3.957058464	3.847947217	3.598115456	4.061980903	2.270859032	3.332488211	4.325138859	5.101274818	5.101274818	4.801342913	3.874733495
BRCA_Caner TCGA-A7-A6VY-01A-12R-A33A-13	3.116159207	3.218623811	3.139598501	2.772142078	3.093899411	3.033429349	2.932788868	2.49790993	2.413301661	2.382748806	1.987452205	2.451111952	2.4510879	2.603225637	2.417882524	2.632326769	2.327410743	3.394554881	2.827101511	3.165104566	3.315740973	3.914748678	2.568688998	3.219659641	3.447094629	3.288703261	2.456909722	3.689697622	4.007004902	2.402946201	2.344413762	1.933423002	1.773859865	2.356310697	4.387216143	6.194499142	4.385102784	1.892869704	3.43414038	3.134332342	2.833311814	3.110953906	2.246786133	2.870987852	3.54308613	4.086716098	4.377785977	4.396855627	5.974694135
BRCA_Caner TCGA-A8-A06N-01A-11R-A010	4.15739076	3.689247228	3.689247228	3.469491665	3.862937204	4.15739076	3.56554128	3.024491909	2.966627317	2.828579561	2.372165891	2.431359274	2.481327374	2.57010115	2.528096453	2.529491752	2.940369947	3.863263583	3.266643817	3.863279433	3.863307964	5.761953897	2.980714596	4.233587153	4.247183569	2.98681927	4.164309429	4.228412519	5.774690718	2.718237585	2.822759672	2.326770663	2.19720268	3.085299927	5.89279003	6.084072788	5.823908741	2.246596671	3.857316515	5.732828272	3.463793933	3.684527175	3.018577375	3.318664676	3.858936089	3.597766138	5.806875402	5.954677021	3.836105477
BRCA_Caner TCGA-A8-A06O-01A-11R-A010-13	3.772761366	3.761424531	3.761424531	3.076565307	3.784328075	3.890823201	3.364409703	2.400985184	2.242455258	2.264343704	2.365830271	3.538639557	3.387394135	3.603641964	3.286567423	3.680044929	2.239416646	3.922029226	2.766170641	3.861529933	4.243363892	4.029653124	2.57873805	3.733556619	4.051098239	3.723655402	4.058985756	3.982078102	4.228412519	2.078507518	2.070805739	1.617282075	1.616885418	2.094343926	4.752026734	5.404503778	5.093126465	1.632444741	3.967711719	3.916135619	3.790452817	4.093664958	2.056220022	3.186463711	3.986042645	4.761953897	4.394694954	4.876148359	4.28567024
BRCA_Caner TCGA-A8-A06P-01A-11R-A010	3.644927959	3.528161364	3.479781186	3.436205766	4.061480275	3.914652328	3.679747751	2.396081843	2.171193022	2.277785605	2.535116875	3.612572797	3.644809096	3.503273716	3.167062114	3.503276483	2.312192538	4.159266765	3.124614006	0	4.769551079	4.46470588	2.425141004	3.760205182	4.254925208	3.48637494	4.067019178	3.990328189	4.199282922	2.450839365	2.52144245	2.067010462	1.995216284	2.438001247	0	0	4.772113295	2.019457574	3.606603816	3.673739942	3.195859204	3.753220843	2.511331842	3.108638749	3.798933502	0	4.149966742	0	3.825605801
BRCA_Caner TCGA-A8-A06Q-01A-11R-A035-13	3.585043356	3.807906683	3.807903892	3.222414425	4.111259039	3.682379537	3.740504075	2.546148906	2.282478114	2.396012118	2.53435769	2.798367219	2.812859877	2.732329003	2.669807083	2.851203991	2.376702113	3.682354457	3.092588639	3.887864397	3.808079732	3.886598183	2.455689315	3.888717318	3.903197705	3.478935177	3.636606162	4.061480275	0	2.287514789	2.294253255	1.82778957	1.691591448	2.322288136	0	0	0	1.814845682	3.374167119	3.402315781	2.998056544	3.374119838	2.327135043	3.086641336	3.881774968	3.728288469	4.282329497	0	3.777197719
BRCA_Caner TCGA-A8-A06R-01A-11R-A010-13	2.903428173	2.939109225	2.968702649	2.574200947	2.893065963	3.125547755	2.817708063	1.812087463	1.70184775	1.702676432	2.483285921	2.768716503	2.565700698	2.704119661	2.629456935	2.956563446	1.704339344	3.617196174	2.07965379	3.631042198	3.660131359	3.79933004	2.000121663	3.350479194	3.312913585	3.346806789	4.051587034	3.52526668	4.447331784	2.496788854	2.499942551	1.905500292	1.86408286	2.514962345	4.517126416	5.150580586	5.181114585	1.908731616	3.719091709	3.795315801	3.246253824	3.887793955	2.544307037	2.994501179	3.774698474	4.425968732	4.343901798	4.832682665	4.501689446
BRCA_Caner TCGA-A8-A06T-01A-11R-A010-13	3.16548202	3.165481384	3.497018757	2.91000592	3.086234346	3.497029669	2.979682232	1.754522299	1.691773486	1.703619607	2.328331382	3.137425604	2.89420753	3.643476998	3.111072232	3.195461228	1.669010215	4.347753659	1.782372973	3.564010787	4.04383157	4.348721986	2.313013755	3.422114297	3.322351992	3.458098898	3.56985074	3.417146077	4.262807357	2.289897535	2.352966758	1.585448707	1.603601429	2.335232736	0	0	3.860549125	1.637087157	3.189264906	3.432820657	2.843929017	3.13111703	2.405827194	2.744186894	4.341988603	0	0	0	4.013228266
BRCA_Caner TCGA-A8-A06U-01A-11R-A010	3.360477653	3.485933292	3.398416909	3.200261185	3.662914293	3.639399014	3.43989123	2.227740361	2.038428424	2.105678121	2.264969248	3.29321823	3.137927087	3.217367591	2.961554704	3.5373894	2.083363633	3.742979364	2.625417707	4.146301788	3.967433615	4.970616222	2.850533318	3.566590228	3.670608223	3.166885414	3.845862202	3.501284294	4.879426069	2.637697576	2.713708836	2.081302108	1.985538351	2.733535221	4.122628654	4.2644011	4.454692884	2.063595398	3.708773273	3.873144831	3.247722551	3.83496055	2.679123093	3.097183705	3.834862554	4.318758763	3.827426256	4.958607315	3.988573358
BRCA_Caner TCGA-A8-A06Y-01A-21R-A010-13	3.315530771	3.369505003	3.394872803	2.956532404	3.301284567	3.575786646	3.10216186	2.083946945	1.955606349	1.965208723	2.323628711	3.010528379	2.857674994	3.06393989	2.908537754	3.492006579	1.961343006	3.480821966	2.341711125	3.44023577	3.421280585	4.253365801	2.372250515	3.017818349	2.92969831	2.912854523	2.795798866	3.006705324	5.045275209	2.23636367	2.236978936	1.672707267	1.668054896	2.191024383	4.171984936	0	5.138465589	1.684751603	4.091514981	4.049635146	3.302361845	3.641254465	2.255133892	3.230255009	3.726732442	4.244125144	4.244125144	0	5.100726813
BRCA_Caner TCGA-A8-A06Z-01A-11R-A010-13	3.078463343	3.175497984	3.066211139	2.735823707	2.932226357	3.207686771	2.874209146	1.34730014	1.272876908	1.29397932	2.224283194	3.009746858	2.816224391	3.367702687	2.86655275	3.846346693	1.270745185	3.47663208	1.927542309	3.543834457	3.846325352	3.844278432	1.905708881	3.380824203	3.319341832	3.392241613	3.784698266	3.117696935	0	2.473306452	2.414904231	1.676732942	1.680248623	2.489222356	4.619788758	0	4.142667504	1.70138227	3.617502076	3.470826397	2.993161437	3.503056521	2.385833266	2.963223837	3.714449442	0	4.628932138	4.610833916	4.605548319
BRCA_Caner TCGA-A8-A075-01A-11R-A085-13	3.444116313	3.444116313	3.545934521	2.984498996	3.5458872	3.620919394	3.255606084	2.200698263	2.073925931	2.112778358	2.347274265	2.845482604	2.797864929	2.758600965	2.709158129	2.849917777	2.11024597	3.523362529	2.777833116	3.502060478	3.594319039	3.499225794	2.478321608	3.399171893	3.487657198	3.080752409	3.487694576	3.621605733	3.963295269	2.23830718	2.23148488	1.691110894	1.67893583	2.234883566	4.524328812	4.821023053	4.353596274	1.715516184	3.539899345	3.312514738	3.174210499	3.563482744	2.19678516	2.892931538	3.456007654	4.220403509	4.120330794	0	3.680537903
BRCA_Caner TCGA-A8-A076-01A-21R-A010-13	3.360877235	3.38896744	3.403724071	2.951631232	3.636301546	3.544279815	3.133256743	2.360045701	2.183018908	2.196780651	2.462097956	3.059382922	3.149655242	3.149650338	3.026682761	3.24249617	2.19122299	3.868015835	2.706942774	3.720889967	4.024108864	4.171340103	2.754496956	3.771530345	3.848525956	3.505288975	3.970904495	3.766592647	4.310691141	2.147353396	2.148200405	1.636983619	1.645935569	2.143995699	4.562249437	0	4.89279003	1.657238011	3.559380544	3.782387103	3.21630862	3.630235126	2.152433325	2.956320665	3.907981529	0	4.886056648	4.876148359	3.934734076
BRCA_Caner TCGA-A8-A079-01A-21R-A010	3.587991623	3.777715437	3.777712834	3.355498388	3.819234915	3.777744073	3.563063313	2.331463132	2.1377272	2.18673494	2.31748814	3.563014088	3.21560526	3.517223572	3.204885014	3.286234015	2.162982959	4.042871802	2.954103818	4.122628654	4.122628654	4.040958608	2.409714592	4.123782159	4.443697499	3.658529863	4.351639989	4.42365865	4.752026734	2.328321947	2.345820088	1.858407638	1.848363403	2.301986583	4.826813732	0	0	1.874688224	4.036684489	3.969299103	3.533620309	4.116906641	2.338430644	3.364811915	4.521433504	0	0	0	4.496209317
BRCA_Caner TCGA-A8-A07B-01A-11R-A010	3.676098491	3.638115469	3.512696143	2.983317997	3.676036693	3.603258559	3.540777946	1.948123408	1.780766063	1.824847861	2.441222572	3.284792478	3.238917529	3.373972889	3.043687949	3.570924714	1.827652087	3.873826367	2.698459791	3.540636165	4.425968732	4.118615343	2.55023335	3.518252183	3.910561211	3.045589113	3.820678055	3.56182011	4.651695137	2.579164994	2.602302395	1.88263317	1.845439156	2.554154122	4.408935393	0	4.739928612	1.859933924	3.63218021	3.534756978	3.191529744	3.564834351	2.55414681	3.028539059	3.631817284	4.109020403	4.419075024	4.086186148	3.539587817
BRCA_Caner TCGA-A8-A07C-01A-11R-A035-13	3.829729481	4.007004902	3.909357567	3.219874309	3.909276503	3.829770564	3.335201068	2.574869287	2.383703492	2.421816981	2.435295005	3.481605837	3.119285278	3.297981549	3.074429059	3.503971687	2.441213935	3.686082185	2.962353621	3.636591114	3.52692197	4.492144128	2.744932868	3.620172555	3.817836523	3.103882917	5.124360063	4.048176965	5.03574037	2.341061063	2.33946938	1.87309217	1.83988388	2.340266204	0	0	5.127843727	1.838869877	4.485452247	4.179142011	3.498030633	3.875235016	2.33628306	3.207929948	4.039053804	5.122053048	0	5.109578981	4.213248578
BRCA_Caner TCGA-A8-A07E-01A-11R-A035-13	3.788038927	3.788038927	3.736733298	3.400329763	3.913344807	3.788044259	3.576675469	2.584392711	2.383444882	2.342534152	2.58438754	3.44738288	3.500143905	3.423198104	3.17826054	3.544401493	2.335755558	4.698970004	3.357863055	4.216096421	4.148741651	4.519993057	2.734016105	3.896586293	4.13430394	3.886705233	5.013228266	4.469800302	4.614393726	2.561704534	2.533158764	2.127616147	2.004484319	2.594028692	0	0	0	2.103561256	3.706944765	4.084600165	3.538451954	4.210419288	2.550368429	3.46700116	3.839576491	5.005243055	0	0	4.669586227
BRCA_Caner TCGA-A8-A07F-01A-11R-A038-13	3.743344782	3.794649452	3.920026889	3.298705802	3.655896697	4.223298816	3.794581791	2.700614094	2.511510484	2.484008198	2.24899411	3.550870411	3.395723174	3.520914393	3.116687844	3.164955327	2.517227716	4.097453221	2.997407631	4.401209493	3.999839341	4.709965389	2.847746523	3.823781367	4.015022874	3.44491281	4.102372909	4.477555766	0	2.09136756	2.117293814	1.67190686	1.596771022	2.102451364	4.696803943	0	4.707743929	1.673994205	4.395773947	4.091514981	3.737418404	4.091514981	2.13144819	3.348346987	4.70333481	0	4.701146924	0	4.677780705
BRCA_Caner TCGA-A8-A07G-01A-11R-A035-13	3.813382648	3.89266451	3.89266451	3.21103168	3.637116215	4.11463878	3.512159117	2.487340147	2.264796936	2.316978912	2.233198173	3.269015962	3.415172561	3.387139884	2.892195996	3.290213773	2.395237784	3.892691647	2.937971859	3.688299105	3.813391126	4.11463878	2.615019346	3.768558446	4.688246139	3.406307526	3.898369761	3.968018242	4.508638306	2.357334702	2.322764272	1.94374273	1.78381076	2.423855797	0	0	0	1.939793984	3.63125767	3.807413035	3.306569422	3.506201896	2.354770455	3.170332859	4.586700236	4.284832642	0	0	3.862098617
BRCA_Caner TCGA-A8-A07I-01A-11R-A010	3.462733881	3.487633171	3.462733881	3.064177456	3.542075735	3.718750676	3.226233296	2.564823987	2.344147776	2.403205153	2.338659429	2.767804389	2.656441153	2.814078959	2.691845105	2.911011404	2.42481793	3.604360888	2.961434675	3.71878704	3.764799923	0	2.969632261	3.519573346	3.637039009	2.852887543	3.645012333	3.589526457	4.647817482	2.399379908	2.380718794	1.782682699	1.754431396	2.407943884	4.725842151	0	4.735182177	1.799389196	3.53612492	3.249039804	2.80267891	3.192775583	2.49105302	2.742666839	3.535842933	4.728158393	4.728158393	4.721246399	3.573518018
BRCA_Caner TCGA-A8-A07J-01A-21R-A057-13	3.149682826	3.193173138	3.17088414	2.92776849	3.216671813	3.627146888	3.241470364	2.364561092	2.223789744	2.214086467	2.364560389	2.458931352	2.418692877	2.484964703	2.407306839	2.512665741	2.307417173	3.773356281	2.764234523	3.870438998	3.870438998	3.772869472	2.673744655	3.853757202	4.26760624	3.501007519	3.247327846	3.593177194	3.910900669	2.073130699	2.06442825	1.448797083	1.422863099	2.151966333	0	0	4.473660723	1.459792846	3.235442812	3.289864857	2.960741382	3.210611097	2.08924858	2.803109793	3.688131754	4.165579296	0	0	3.295108553
BRCA_Caner TCGA-A8-A07L-01A-11R-A010	3.285577187	3.278932524	3.306161415	3.12041388	3.720004722	3.555397853	3.40863817	2.291977797	2.067638629	2.171622164	2.282556271	2.994142396	2.862265889	3.008013246	2.816712215	3.189717064	2.175244278	3.799946074	2.522362242	3.84614247	3.738715714	4.202732459	2.814681141	3.33356533	3.51254062	2.912586682	3.851341828	3.466637271	5.073143291	2.352733836	2.351153949	1.796554077	1.769245698	2.338694571	4.493494968	0	4.642065153	1.799648735	3.732823577	3.679164377	3.058535279	3.71416825	2.370525771	3.042762523	3.891692111	4.826813732	4.251811973	4.616184634	3.92544319
BRCA_Caner TCGA-A8-A07O-01A-11R-A038-13	3.780782343	3.936441482	3.878138257	3.247999212	3.701295351	4.003926346	3.634111601	2.658491483	2.467259631	2.491216108	2.521342038	3.126134401	3.015824315	3.166566004	2.97988204	3.288100862	2.430700898	3.826647624	3.302414124	4.003926346	3.878112015	4.307153081	2.95235682	4.164309429	3.834248353	3.620065709	3.744881938	3.776859843	3.576677107	2.459169811	2.467689184	1.971611775	1.959439311	2.426674716	0	0	4.17327748	1.992700997	3.569734619	3.341760539	3.040741992	3.139090897	2.346477993	3.129860146	3.309872172	4.790484985	4.297569464	0	3.749440948
BRCA_Caner TCGA-A8-A07P-01A-11R-A010-13	3.282961431	3.499027057	3.468968381	2.77493844	3.800991222	3.604050139	3.167395298	2.614740764	2.470892278	2.453743547	2.098699514	2.513733635	2.416165784	2.470758471	2.453718856	2.488497248	2.426586101	3.075588378	2.530151044	3.075581659	3.212700379	3.279909362	2.811836773	3.549339893	3.484376477	3.283571757	3.95349313	3.574454368	4.573488739	2.234950402	2.221427833	1.752135959	1.676640258	2.200314151	0	0	4.659555885	1.756678239	3.434753292	3.492916294	3.025572135	3.492881166	2.252461108	2.698555668	3.795131505	4.653647026	4.03574037	4.642065153	4.320572103
BRCA_Caner TCGA-A8-A07R-01A-21R-A035-13	3.404805905	3.477635329	3.421896253	3.28787918	3.541554038	3.497966382	3.275256491	2.139653248	1.97428478	2.022268257	2.410014451	3.195843523	3.287803346	3.2752745	2.884097727	3.328148004	2.020881489	3.920536554	2.937836719	3.920536554	3.404391361	4.355561411	2.638112071	3.725645839	3.770389821	3.568624977	3.1171665	4.93930216	4.450996738	2.498483805	2.50486073	2.074255119	1.99268541	2.471891608	4.850780887	4.48148606	4.863279433	2.01357817	3.774757936	3.584180602	3.200399641	3.584145594	2.469902674	2.909495764	4.348721986	3.855024372	3.766118426	0	4.505845406
BRCA_Caner TCGA-A8-A07S-01A-11R-A035-13	3.802025126	4.280668713	3.676793292	3.278341868	3.734929699	3.88140133	3.500428378	2.42372328	2.256824473	2.250663698	2.35116243	3.047742402	3.132100201	3.08786513	2.863146312	3.236882863	2.230738132	3.802044398	2.988123501	4.104577454	3.734922622	4.104025268	2.752288371	4.185086819	4.681936665	3.951927387	3.887130347	4.661543506	0	2.269904824	2.280849016	1.823364824	1.757524044	2.218987725	0	0	0	1.81798887	3.532239511	3.573719773	3.016922452	4.27572413	2.269899811	3.068123293	4.27572413	4.580044252	4.580044252	0	4.251037139
BRCA_Caner TCGA-A8-A07U-01A-11R-A035-13	3.456203785	3.514350962	3.660880618	2.943695194	3.456186403	3.758114981	3.317656331	2.325018045	2.234577118	2.224889442	2.194067712	2.735304458	2.896233213	2.867214415	2.634235615	2.896137807	2.26853034	4.060980224	3.057705159	3.581337499	3.66085476	3.65934573	2.610855897	3.838763804	4.156144577	3.652022442	0	4.441291429	4.279840697	2.348184395	2.28803266	1.86960225	1.794966545	2.245272358	0	0	0	1.841928583	3.311497421	3.398880187	2.921264134	3.450106978	2.348178586	2.847444433	4.359518563	4.05207638	0	0	0
BRCA_Caner TCGA-A8-A07W-01A-11R-A010	3.668516016	4.452225295	3.543227196	3.491889291	3.66847553	3.970851698	3.845180564	2.476770834	2.35532473	2.432408242	2.321369739	2.954087798	3.030531901	3.014116118	2.901349353	3.08376931	2.419939229	4.453457337	3.014134513	4.148741651	3.971075112	4.148130399	2.711244989	3.925948269	0	3.516553925	3.850891785	4.22475374	4.368556231	2.64003368	2.606855093	2.158255655	2.071923687	2.552853447	0	0	0	2.151486361	3.742105531	3.742103133	3.595441652	3.965179101	2.668532212	3.184452799	4.447331784	0	4.446116973	0	4.42365865
BRCA_Caner TCGA-A8-A07Z-01A-11R-A010-13	3.277317551	3.32711927	3.465784725	2.970026064	3.182604548	3.448012347	3.146348018	1.80448084	1.678843773	1.707646201	2.299454544	3.074364114	2.765760187	3.067022725	2.721052153	3.340495482	1.708598468	3.847794241	2.270697813	3.945524839	4.071604148	4.250263684	2.253929348	3.201059461	3.047273408	3.046046634	3.374368635	3.204299296	4.787812396	2.22916271	2.264740366	1.520052396	1.517566076	2.241068966	4.540607512	4.829738285	4.372634143	1.528686428	3.539031534	3.334078648	3.075715544	3.727114555	2.251041242	2.952517967	3.799858407	4.368556231	4.368556231	4.030584088	4.219682688
BRCA_Caner TCGA-A8-A081-01A-11R-A010-13	3.285711324	3.314742972	3.498914708	2.950498228	3.379358084	3.379358084	3.028476451	2.383573327	2.287696694	2.25641232	2.211556427	2.831993954	2.767837722	2.846992302	2.606067506	2.977125191	2.221138391	3.631887984	2.697210338	3.876628634	4.083019953	4.48945499	2.36586143	3.157827146	3.248126843	3.174957711	3.704890525	3.320720225	4.22184875	2.245206893	2.216360864	1.617023794	1.592120903	2.180283171	4.4710833	0	4.804100348	1.636691662	3.773054858	3.49271367	3.137322517	3.625963233	2.237483633	2.97121897	3.540722133	4.07109231	4.170053304	4.782516056	4.150580586
BRCA_Caner TCGA-A8-A082-01A-11R-A010-13	3.432959511	3.202099834	3.391511407	3.034416401	3.478809595	3.832348948	3.228472781	2.432039552	2.398608033	2.338598622	2.111833316	2.375095174	2.206666563	2.29833377	2.214478762	2.291873177	2.304911293	3.588260795	2.580822881	3.735021707	3.256185395	3.389203609	2.573062786	3.336800546	3.165229712	3.180549514	3.83791077	3.228947082	0	2.322269984	2.270724625	1.718460804	1.665608422	2.247079074	0	0	0	1.677839442	3.25034406	3.103914915	2.662585269	3.347451982	2.332648394	2.501683931	3.347085804	0	0	0	3.704226247
BRCA_Caner TCGA-A8-A083-01A-21R-A010-13	3.274826969	3.236937567	3.225008125	2.917648064	3.120905842	3.362215171	2.953897556	1.856753804	1.750465348	1.773970826	2.209121659	2.923493178	2.70617025	3.378649204	2.863241077	3.590364394	1.748890383	3.842020701	2.348301661	3.715986841	3.563695793	4.19859629	1.979030592	3.305286022	3.47353278	3.38680958	2.63995368	3.45410556	0	2.472592329	2.426602338	1.949402764	1.878942232	2.395487969	4.815308569	4.785156152	4.505845406	1.938785128	3.748181773	3.748181773	3.219044319	3.710065622	2.458065603	3.070941433	3.887626282	4.501689446	0	0	3.921401824
BRCA_Caner TCGA-A8-A084-01A-21R-A010-13	3.521362811	3.635799959	3.449421905	3.120182426	3.698178139	3.71541137	3.348444824	2.252886085	2.078169373	2.108627483	2.457665641	2.943864607	2.788829515	2.968123558	2.832323561	2.95870366	2.087126034	3.751732396	2.745531684	3.751727493	3.812925083	4.163043263	2.677926322	3.549218361	3.534884947	3.343239836	3.410201144	3.619852098	4.568636236	2.153444064	2.133502478	1.621927324	1.613167532	2.131187812	4.638272164	4.787812396	4.653647026	1.636011982	3.588043762	3.615350943	3.165912616	3.574937173	2.13721308	2.958975832	3.85284638	3.987580405	4.263603498	0	4.133122186
BRCA_Caner TCGA-A8-A085-01A-11R-A010-13	3.503044074	3.672745309	3.672743265	3.124494825	3.517326466	3.739959634	3.238006046	2.340108604	2.18508356	2.197416585	2.156321193	3.148660305	3.006847807	3.090564863	2.896621206	3.312712777	2.183061471	3.73980216	2.624173488	3.632791354	3.764749388	4.093126465	2.418123811	3.677218554	3.709471242	3.244526099	3.678372576	4.031050319	4.623423043	2.1723794	2.161217569	1.671344289	1.639599354	2.168408737	5.019088062	0	4.707743929	1.684119607	3.876109176	3.813594647	3.334861971	3.91113774	2.217177072	3.19543875	4.147520006	0	4.70333481	0	4.27083521
BRCA_Caner TCGA-A8-A086-01A-11R-A010-13	3.716895606	3.578103352	3.578101708	3.127248365	3.716845823	3.540211098	3.340168386	1.845807327	1.706964914	1.744804179	2.302216457	3.296602856	3.016435502	3.296626931	2.886009546	3.203687988	1.745969348	3.71684356	2.58483143	3.922265189	3.775153695	4.145086978	2.683557433	3.65858724	4.115204636	3.787572667	3.511071555	4.095825632	4.238072162	2.424741934	2.430422219	2.037048049	2.005855235	2.501701165	4.619788758	0	4.319664487	2.042862359	3.572011076	3.769265049	3.311900677	3.769247179	2.4917052	3.25111456	4.014124643	3.91026087	4.316052869	4.610833916	4.602059991
BRCA_Caner TCGA-A8-A08A-01A-11R-A010	3.912144077	3.513901214	3.513901214	3.434654034	3.513896959	4.213248578	3.73582938	2.589427228	2.380156906	2.44181722	2.320571286	2.694170525	2.531429818	2.68118711	2.441813016	2.68116981	2.413324833	3.434612683	3.008602013	3.513865764	3.513864346	3.513505763	2.644474731	3.594058025	3.705438989	3.13687589	4.218963061	3.509916451	4.129596095	2.337515577	2.421426684	1.966196845	1.941929415	2.393840031	0	0	0	1.978860337	3.906186226	3.729924705	3.361761408	4.207608311	2.435898056	3.252630147	0	4.2069084	3.90535421	0	4.183096161
BRCA_Caner TCGA-A8-A08B-01A-11R-A010	3.352396026	3.15286	3.245211476	2.916842947	3.323005688	3.509301462	3.128003484	1.965894214	1.834437476	1.862366757	2.430823148	2.749346566	2.553387351	2.736813843	2.595601651	2.786073641	1.870641045	3.441796801	2.826571294	3.467485122	3.304009027	4.087777943	2.287999616	3.214300104	3.332089644	3.0597655	3.460360688	3.320515776	4.623423043	2.370207249	2.36595008	1.664983077	1.626845265	2.361729942	5.031984286	0	4.210419288	1.645391488	3.448601242	3.388745218	2.855022195	3.388696323	2.370199101	2.697705228	3.680067797	4.288192771	4.137272472	5.026410377	3.70136085
BRCA_Caner TCGA-A8-A08G-01A-11R-A010-13	3.398635436	3.5403226	3.575209803	3.109342615	3.508044709	3.700645265	3.352766711	2.356298268	2.141043027	2.133097108	2.083535313	2.853824815	2.783893504	2.963022372	2.513107134	2.92884365	2.145071208	3.449640767	2.519461156	3.87783329	3.654614505	4.181774106	2.794091426	3.735260074	3.602948598	3.822734839	3.546023072	3.553476813	0	2.232003753	2.250785305	1.741706722	1.674297175	2.296749817	4.344861565	0	4.669586227	1.704455594	3.502016324	3.648737229	3.10334153	3.607121982	2.268582892	3.024083615	3.56884861	0	4.35261703	4.653647026	4.151195299
BRCA_Caner TCGA-A8-A08H-01A-21R-A010	3.230354646	3.257589905	3.230354646	3.115123673	3.317765546	3.427349085	3.243742067	2.203707703	2.008951357	2.124507262	2.263489879	2.718646373	2.604931814	2.698698655	2.658075267	2.818525433	2.092610785	3.636694578	2.739452104	3.75161962	3.574053526	4.056011125	2.534410759	3.55160599	3.767120733	3.00561465	3.120910431	3.873842607	3.620493248	2.343916658	2.279428767	1.76085682	1.732320585	2.315333777	0	0	4.148741651	1.791895944	3.327929864	3.140070722	2.916087645	3.327863335	2.26905316	2.708473092	3.843505366	4.274905479	4.274905479	0	3.462970906
BRCA_Caner TCGA-A8-A08I-01A-11R-A010-13	3.191477096	3.234245042	3.178098858	2.897155178	3.5508349	3.61791989	2.956142005	2.323484259	2.183168593	2.216380734	2.214943501	3.053113167	2.911169949	3.053097952	2.643349361	3.128365777	2.206431218	3.697210338	2.940642987	3.999188628	3.919676615	4.096367484	2.423219854	4.176525771	0	3.92297385	4.709965389	3.818588064	4.619788758	2.290780512	2.28391682	1.778760402	1.813083594	2.25908863	0	0	0	1.840419694	3.691279823	3.64977137	3.275798704	3.577083659	2.411718094	2.891170895	3.737024751	0	4.698970004	4.692503962	4.191789027
BRCA_Caner TCGA-A8-A08J-01A-11R-A010	3.348999325	3.4440982	3.375401325	2.991324898	3.565985494	3.626370899	3.250096799	2.095730769	1.91881751	1.966030543	1.966724091	3.101701097	2.98021346	2.998867535	2.800297742	3.121446036	1.963913113	3.538582517	2.508828317	3.677836547	3.552020688	4.061480275	2.806938602	3.47441493	3.738116474	3.22883894	3.004706234	3.614450921	4.512861625	2.395198186	2.424080939	1.816289791	1.774205045	2.361832839	4.197226275	4.549750892	4.054039296	1.804759177	3.604525081	3.604523334	3.028616519	3.334186447	2.468480466	2.789396326	3.636538451	3.611032496	3.766070272	3.941460102	3.852871139
BRCA_Caner TCGA-A8-A08L-01A-11R-A010	3.657508232	3.683899595	3.632606802	3.45610695	3.847179818	3.934805085	3.535453822	2.88687958	2.647489086	2.679972798	2.550298263	3.464223739	3.389027002	3.464241446	3.224377175	3.555216906	2.731478893	4.289882635	3.142764024	4.150580586	4.416801226	4.148741651	2.752057896	3.838440351	3.765356192	3.201318976	2.97106983	3.943217073	0	2.294116967	2.318420687	1.845908251	1.811999621	2.281913207	5.221125528	0	5.231361899	1.82996905	4.342944147	4.144480844	3.768481987	4.038578906	2.29129983	3.475017425	4.232102384	4.716698771	4.903089987	0	5.193820026
BRCA_Caner TCGA-A8-A08O-01A-21R-A057-13	3.46571238	3.503581017	3.670307267	3.254542635	3.642177551	3.893007232	3.567378605	2.677922598	2.516818234	2.525054064	2.481575034	2.638364886	2.597223789	2.668991813	2.568710555	2.731040316	2.518862632	3.767364682	3.06728176	4.247951552	4.374687549	4.068542129	2.838676028	4.083546051	4.958607315	4.015022874	2.937368009	3.717645297	4.062482108	1.819556867	1.821224025	1.278173142	1.278778397	1.806068142	0	4.823908741	4.863279433	1.279368201	3.477914566	3.459377757	3.37740264	3.561111303	1.818300067	2.861465214	3.693806658	0	4.8569852	0	3.913433751
BRCA_Caner TCGA-A8-A08R-01A-11R-A035-13	3.565403953	3.514153696	3.426810341	3.291892823	3.77007766	3.993102018	3.690646677	2.391897128	2.330710461	2.27709218	2.021782038	3.052749152	2.887828168	2.9235336	2.586664689	3.036288653	2.324417685	3.86767626	2.834111686	4.170696227	3.867673058	3.99258511	2.524132625	3.771189155	4.088309841	3.58462595	3.696393609	3.845865247	3.907086456	2.364583815	2.364584921	1.965929386	1.896805094	2.424086473	0	0	0	1.949588533	3.68478981	3.617570484	3.160835688	3.559402589	2.334375113	2.956516294	3.764168663	4.469800302	4.469800302	0	3.739437326
BRCA_Caner TCGA-A8-A08S-01A-11R-A035-13	3.563145896	3.739857031	3.64255687	3.06157585	3.945000312	3.865472282	3.226604889	2.279262601	2.172627366	2.166758132	2.405485466	3.340707655	3.194344889	3.363066002	3.039276711	3.49600243	2.122453762	3.739826016	2.766082437	3.73982363	3.562874383	3.863821847	2.80332291	4.73754891	3.960788202	3.536454884	3.53396768	0	4.262012674	2.409751519	2.387081851	1.914863861	1.837060691	2.340573394	0	0	0	1.897828631	4.037157319	4.649751982	3.522355013	3.939392804	2.428231442	3.14411636	4.037157319	4.339134522	4.15864053	0	4.625251654
BRCA_Caner TCGA-A8-A08T-01A-21R-A010	3.21135657	3.408047668	3.600456067	3.155772662	3.709938664	3.954489259	3.709909713	2.382964308	2.201009164	2.258734759	2.360092867	3.106490679	2.985315687	3.035031271	2.962439648	3.378015104	2.235133358	3.954763106	2.821007234	4.080921908	4.567030709	3.855684267	2.550347301	3.732389504	3.649490321	3.848008423	4.263603498	3.425245511	3.994167677	2.420184518	2.468126438	1.769794326	1.783799646	2.423437527	0	0	4.565431096	1.789068415	4.074687909	4.253365801	3.317605795	3.851095172	2.4503818	3.149817709	4.253365801	4.560667306	0	0	4.050122296
BRCA_Caner TCGA-A8-A08X-01A-21R-A010	3.436165453	3.328740122	3.386843446	2.935873474	3.371562023	3.386845562	3.161595502	2.344750508	2.29296425	2.210035502	2.287986045	2.602897771	2.449500634	2.651464224	2.541076592	2.651388707	2.227981158	3.53314572	2.716121905	3.533144238	3.533139791	3.880542851	2.456108439	3.38264209	3.238059388	3.187952085	3.248495337	3.265514608	4.053056729	2.452644536	2.434692317	1.702820957	1.696994166	2.42598402	4.844663963	0	0	1.763995983	3.549596914	3.682705713	2.970206474	3.466377899	2.503121115	2.908425538	3.71483666	4.355561411	4.355561411	4.344861565	3.690131462
BRCA_Caner TCGA-A8-A08Z-01A-21R-A010	3.339831089	3.380540388	3.380540388	3.173932976	3.324582804	3.508673331	3.201303787	2.209253898	2.085882512	2.136339176	2.477665332	3.57002982	3.274969278	3.557126879	3.114540962	3.788585755	2.115912201	3.944556682	2.76723278	3.977064629	3.914356277	4.316952962	2.407437214	3.650592301	3.883787551	3.319346362	3.242393708	3.822688641	4.723538196	2.285342882	2.299474536	1.708303465	1.673659345	2.303805125	5.127843727	5.100179498	0	1.696502547	4.006123085	3.828668539	3.721635152	3.971095428	2.265626676	3.303858627	4.243363892	4.488116639	4.388276692	0	4.218244625
BRCA_Caner TCGA-A8-A090-01A-11R-A010	3.403950791	3.331200489	3.384589734	3.122560693	3.57074688	3.570806689	3.214470151	2.020956091	1.910800289	1.895185584	2.244206068	3.21445236	2.960276631	3.112307886	2.821215508	3.268894949	1.930975572	3.747676209	2.645024031	3.971306772	4.455931956	3.969926769	2.700089755	3.57179877	3.586247732	2.996216883	2.837524911	4.047207557	0	2.419210121	2.391040423	1.617052816	1.571955056	2.343129192	4.438898616	0	4.27083521	1.625660358	3.510116018	3.510113206	3.067596763	3.277220515	2.400881872	2.991438576	3.564247979	4.040005162	4.139063379	4.244887734	3.716596995
[truncated: 9,888 more rows]
[truncated: 65 more columns]
