# Supplementary material for: Pan-cancer analysis identifies tRNA modification enzyme CTU2 as a novel tumor biomarker and its role in immune microenvironment
Source: Front Immunol. 2025 May 1;16:1547794. doi: 10.3389/fimmu.2025.1547794 (PMC12078242; doi:10.3389/fimmu.2025.1547794)
Supplement: Supplementary file 3 [file DataSheet3.csv]

	type	p_value	mean_high	mean_low	mean_diff	fold_change
1	GBM	2.79821103877714e-06	-311.765348320881	215.071197010256	-526.836545331137	0.689849587738329
2	OV	0.998005989335768	-517.556802909917	-517.758209650245	0.201406740327229	0.999611002323916
3	LUAD	0.19614852843889	505.682035740614	595.675811136798	-89.9937753961835	-1.17796514219529
4	LUSC	0.436059927377364	66.5516744703129	127.176070747499	-60.6243962771862	-1.91093720420557
5	PRAD	0.0590249399972575	-1112.4051075595	-1022.00833963742	-90.3967679220807	-0.918737546863299
6	UCEC	0.0397979273679146	-562.481475419171	-694.393173941512	131.911698522342	0.810033128964122
7	BLCA	0.146741249198806	-205.507304147563	-335.033512451418	129.526208303855	0.613393277119891
8	TGCT	0.462921998685115	291.329717796584	160.305540928894	131.024176867691	1.81734028723192
9	ESCA	0.169908070522005	-411.860852127492	-263.470107294757	-148.390744832735	-0.639706604630633
10	PAAD	0.105439209172416	170.459265428686	360.563363449062	-190.104098020377	-2.11524649330317
11	KIRP	0.600337666810745	-307.773229844629	-259.017025269661	-48.7562045749686	-0.841583998063828
12	LIHC	0.458189421274898	-290.820546152669	-342.467301379785	51.6467552271159	0.849192156392644
13	CESC	0.420537082704024	-77.4576536602506	-2.26242628933219	-75.1952273709184	-0.0292085569652778
14	SARC	0.0811885483698591	237.669396339426	2.20700775485541	235.462388584571	107.688518908261
15	BRCA	1.22160568945048e-05	-69.4352091963953	-281.944277894247	212.509068697852	0.246272808637881
16	THYM	0.000364025879441807	1442.01380673226	968.077204470867	473.936602261389	1.48956488188402
17	MESO	0.578914755047876	429.052095563106	336.716300871586	92.3357946915199	1.27422430827527
18	COAD	3.10678215519649e-05	-456.62405550278	-223.483882629666	-233.140172873114	-0.489426432831254
19	STAD	0.349906891517577	202.752375752162	281.470432486666	-78.7180567345034	-1.38824727178894
20	SKCM	0.00987070341587925	-40.8169257521469	215.802055292121	-256.618981044268	5.28707273552492
21	CHOL	0.636639396396965	-249.233824438928	-389.779881849508	140.546057410581	0.639421981597181
22	KIRC	0.895033323260483	671.445426254416	663.274676215972	8.17075003844457	1.01231880295063
23	THCA	0.124416960533026	-530.521137694801	-424.923366429416	-105.597771265385	-0.80095463919831
24	HNSC	0.00863538760201219	7.39084639722182	181.405869588709	-174.015023191487	-24.5446678010922
25	LAML	0.448894877529443	2130.07699564083	2195.53759820909	-65.4606025682551	-1.03073156637165
26	READ	0.458053766976932	-478.408565334432	-418.01231509081	-60.3962502436212	-0.873755917807615
27	LGG	0.00526875882956676	-941.235144777268	-774.254158003037	-166.980986774231	-0.822593761292514
28	DLBC	0.192795558245945	2456.34890438521	2618.46329121514	-162.114386829935	-1.06599811066763
29	KICH	0.550535239427559	-844.352546525436	-930.442009437859	86.0894629124233	0.907474660388093
30	UCS	0.148539569612317	-1280.26547416973	-1000.67487839883	-279.590595770899	-0.781615140444041
31	ACC	0.741804984793263	-831.108792586092	-778.211354657812	-52.8974379282801	-0.936353172532704
32	PCPG	0.211397556511843	-984.861106353288	-1070.59010270909	85.7289963557999	0.919923604618737
33	UVM	0.219839982548756	-902.880504286037	-1083.51692394462	180.63641965858	0.833286942117193
