# Supplementary material for: Pan-cancer analysis identifies tRNA modification enzyme CTU2 as a novel tumor biomarker and its role in immune microenvironment
Source: Front Immunol. 2025 May 1;16:1547794. doi: 10.3389/fimmu.2025.1547794 (PMC12078242; doi:10.3389/fimmu.2025.1547794)
Supplement: Supplementary file 4 [file DataSheet4.csv]

	Tissue	.y.	group1	group2	p	p.adj	p.format	p.signif	method	FoldChange	CancerType
1	Step1	Gene	low	high	0.1154526632015	1	0.1155	ns	T-test	0.984651827538206	CESC
2	Step2	Gene	low	high	0.660296078165039	1	0.6603	ns	T-test	1.39220167601634	CESC
3	Step3	Gene	low	high	0.888534441898683	1	0.8885	ns	T-test	1.01772605278446	CESC
4	Step4.T cell.recruiting	Gene	low	high	0.178095005873109	1	0.1781	ns	T-test	0.751098096632504	CESC
5	Step4.CD4 T cell.recruiting	Gene	low	high	0.86408736869686	1	0.8641	ns	T-test	1.02951742086839	CESC
6	Step4.CD8 T cell.recruiting	Gene	low	high	0.0507796068581377	1	0.0508	ns	T-test	0.720543788672061	CESC
7	Step4.Th1 cell.recruiting	Gene	low	high	0.00937105183816785	0.22	0.0094	**	T-test	0.494913005602487	CESC
8	Step4.Dendritic cell.recruiting	Gene	low	high	0.170588197012014	1	0.1706	ns	T-test	0.706160677717661	CESC
9	Step4.Th22 cell.recruiting	Gene	low	high	0.62357225179194	1	0.6236	ns	T-test	0.732582537575472	CESC
10	Step4.Macrophage.recruiting	Gene	low	high	0.0597333642387356	1	0.0597	ns	T-test	0.793468261269549	CESC
11	Step4.Monocyte.recruiting	Gene	low	high	0.123856348354047	1	0.1239	ns	T-test	15.3524590163934	CESC
12	Step4.Neutrophil.recruiting	Gene	low	high	0.602266842411952	1	0.6023	ns	T-test	0.776348859222509	CESC
13	Step4.NK cell.recruiting	Gene	low	high	0.0265987031966486	0.59	0.0266	*	T-test	0.72952971492994	CESC
14	Step4.Eosinophil.recruiting	Gene	low	high	0.813535162578748	1	0.8135	ns	T-test	1.02897600829192	CESC
15	Step4.Basophil.recruiting	Gene	low	high	0.962237308573879	1	0.9622	ns	T-test	1.00651928987869	CESC
16	Step4.Th17 cell.recruiting	Gene	low	high	0.19422592838921	1	0.1942	ns	T-test	7.79295314202688	CESC
17	Step4.B cell.recruiting	Gene	low	high	0.626894656073765	1	0.6269	ns	T-test	2.50257510729614	CESC
18	Step4.Th2 cell.recruiting	Gene	low	high	0.632822389426396	1	0.6328	ns	T-test	0.92883630024827	CESC
19	Step4.Treg cell.recruiting	Gene	low	high	0.133401238973363	1	0.1334	ns	T-test	0.878235934896834	CESC
20	Step4.MDSC.recruiting	Gene	low	high	0.0321481073254037	0.68	0.0321	*	T-test	1.43334483120623	CESC
21	Step5	Gene	low	high	0.17070052810913	1	0.1707	ns	T-test	1.46900714255879	CESC
22	Step6	Gene	low	high	0.50038337192401	1	0.5004	ns	T-test	1.08910368827753	CESC
23	Step7	Gene	low	high	0.248893606695699	1	0.2489	ns	T-test	0.10194346986242	CESC
24	Step1	Gene	low	high	5.26433981863129e-06	0.00011	5.3e-06	***	T-test	0.960457454499489	LGG
25	Step2	Gene	low	high	0.0867766394619427	0.79	0.08678	ns	T-test	0.911364545466276	LGG
26	Step3	Gene	low	high	0.042398604481703	0.51	0.04240	*	T-test	0.951638067689564	LGG
27	Step4.T cell.recruiting	Gene	low	high	0.0788457057829132	0.79	0.07885	ns	T-test	1.20839766261263	LGG
28	Step4.CD4 T cell.recruiting	Gene	low	high	0.00488301640623725	0.078	0.00488	**	T-test	0.170261987469928	LGG
29	Step4.CD8 T cell.recruiting	Gene	low	high	0.081036253160439	0.79	0.08104	ns	T-test	1.12222673208262	LGG
30	Step4.Th1 cell.recruiting	Gene	low	high	0.440528656460617	1	0.44053	ns	T-test	0.971885026222831	LGG
31	Step4.Dendritic cell.recruiting	Gene	low	high	0.0187787035324542	0.28	0.01878	*	T-test	1.31495413305355	LGG
32	Step4.Th22 cell.recruiting	Gene	low	high	0.224503752348352	1	0.22450	ns	T-test	1.02262620289159	LGG
33	Step4.Macrophage.recruiting	Gene	low	high	0.0345419579939112	0.45	0.03454	*	T-test	0.712939854329207	LGG
34	Step4.Monocyte.recruiting	Gene	low	high	0.0488161317767725	0.54	0.04882	*	T-test	0.257908075476454	LGG
35	Step4.Neutrophil.recruiting	Gene	low	high	0.0215979210425501	0.3	0.02160	*	T-test	1.09883988003622	LGG
36	Step4.NK cell.recruiting	Gene	low	high	0.517665343993959	1	0.51767	ns	T-test	1.08777150631887	LGG
37	Step4.Eosinophil.recruiting	Gene	low	high	0.441432967811776	1	0.44143	ns	T-test	0.985704522045219	LGG
38	Step4.Basophil.recruiting	Gene	low	high	0.156153783961522	1	0.15615	ns	T-test	0.960619298911858	LGG
39	Step4.Th17 cell.recruiting	Gene	low	high	0.22333944309632	1	0.22334	ns	T-test	0.251667233116262	LGG
40	Step4.B cell.recruiting	Gene	low	high	7.35950515447307e-06	0.00014	7.4e-06	***	T-test	0.702599890949302	LGG
41	Step4.Th2 cell.recruiting	Gene	low	high	0.761248308127334	1	0.76125	ns	T-test	0.994636045972754	LGG
42	Step4.Treg cell.recruiting	Gene	low	high	0.000197376028040549	0.0034	0.00020	***	T-test	0.953321815033416	LGG
43	Step4.MDSC.recruiting	Gene	low	high	0.00018265441134654	0.0033	0.00018	***	T-test	1.18235262276625	LGG
44	Step5	Gene	low	high	7.03025446179954e-11	1.6e-09	7.0e-11	***	T-test	-0.89427226157146	LGG
45	Step6	Gene	low	high	9.72678820218137e-08	2e-06	9.7e-08	***	T-test	1.13787199257583	LGG
46	Step7	Gene	low	high	4.26696308051661e-08	9.4e-07	4.3e-08	***	T-test	1.95024920565471	LGG
47	Step1	Gene	low	high	0.666684888430522	1	0.6667	ns	T-test	1.01108701290817	READ
48	Step2	Gene	low	high	0.144130787308529	1	0.1441	ns	T-test	1.2263739281682	READ
49	Step3	Gene	low	high	0.810580296027488	1	0.8106	ns	T-test	0.988108144169988	READ
50	Step4.T cell.recruiting	Gene	low	high	0.863223057793305	1	0.8632	ns	T-test	0.890448633472755	READ
51	Step4.CD4 T cell.recruiting	Gene	low	high	0.458553246178281	1	0.4586	ns	T-test	-0.429251406317611	READ
52	Step4.CD8 T cell.recruiting	Gene	low	high	0.575304406508196	1	0.5753	ns	T-test	0.51674486329073	READ
53	Step4.Th1 cell.recruiting	Gene	low	high	0.859323702158652	1	0.8593	ns	T-test	3.2972972972973	READ
54	Step4.Dendritic cell.recruiting	Gene	low	high	0.809811876861592	1	0.8098	ns	T-test	0.360203775846569	READ
55	Step4.Th22 cell.recruiting	Gene	low	high	0.0928181893332413	1	0.0928	ns	T-test	15.1295336787565	READ
56	Step4.Macrophage.recruiting	Gene	low	high	0.779726866160431	1	0.7797	ns	T-test	0.807674943566591	READ
57	Step4.Monocyte.recruiting	Gene	low	high	0.220160524412667	1	0.2202	ns	T-test	-2.31821305841924	READ
58	Step4.Neutrophil.recruiting	Gene	low	high	0.882070818178895	1	0.8821	ns	T-test	1.04384986211397	READ
59	Step4.NK cell.recruiting	Gene	low	high	0.551692653006804	1	0.5517	ns	T-test	-1.99595469255663	READ
60	Step4.Eosinophil.recruiting	Gene	low	high	0.521158161261312	1	0.5212	ns	T-test	0.708567456409662	READ
61	Step4.Basophil.recruiting	Gene	low	high	0.489067483178719	1	0.4891	ns	T-test	2.21490803484995	READ
62	Step4.Th17 cell.recruiting	Gene	low	high	0.0579415451300482	1	0.0579	ns	T-test	0.35461875143976	READ
63	Step4.B cell.recruiting	Gene	low	high	0.452234390846767	1	0.4522	ns	T-test	1.88168273444347	READ
64	Step4.Th2 cell.recruiting	Gene	low	high	0.648302802857504	1	0.6483	ns	T-test	0.924490170861657	READ
65	Step4.Treg cell.recruiting	Gene	low	high	0.40602436605863	1	0.4060	ns	T-test	1.1158422671227	READ
66	Step4.MDSC.recruiting	Gene	low	high	0.52232717028238	1	0.5223	ns	T-test	1.25083325826502	READ
67	Step5	Gene	low	high	0.00115521841830001	0.027	0.0012	**	T-test	2.41893125126749	READ
68	Step6	Gene	low	high	0.113587363634234	1	0.1136	ns	T-test	1.14646184311196	READ
69	Step7	Gene	low	high	0.894190356198156	1	0.8942	ns	T-test	1.04704924950268	READ
70	Step1	Gene	low	high	0.552335593726799	1	0.5523	ns	T-test	0.991052117580288	UCEC
71	Step2	Gene	low	high	0.992177327812883	1	0.9922	ns	T-test	1.00091504680083	UCEC
72	Step3	Gene	low	high	0.0158379087733122	0.29	0.0158	*	T-test	0.825053441023174	UCEC
73	Step4.T cell.recruiting	Gene	low	high	0.0363897454288901	0.62	0.0364	*	T-test	-13.0504710632571	UCEC
74	Step4.CD4 T cell.recruiting	Gene	low	high	0.837845994770211	1	0.8378	ns	T-test	1.12822525775894	UCEC
75	Step4.CD8 T cell.recruiting	Gene	low	high	0.260783017804441	1	0.2608	ns	T-test	0.420794790652386	UCEC
76	Step4.Th1 cell.recruiting	Gene	low	high	0.564469656180925	1	0.5645	ns	T-test	-5.52489905787349	UCEC
77	Step4.Dendritic cell.recruiting	Gene	low	high	0.00417301867031711	0.083	0.0042	**	T-test	-3.46185158125457	UCEC
78	Step4.Th22 cell.recruiting	Gene	low	high	0.616271645810621	1	0.6163	ns	T-test	1.24936043536909	UCEC
79	Step4.Macrophage.recruiting	Gene	low	high	0.00917533407369318	0.17	0.0092	**	T-test	1.61194714131607	UCEC
80	Step4.Monocyte.recruiting	Gene	low	high	0.937757006930634	1	0.9378	ns	T-test	1.06538985495633	UCEC
81	Step4.Neutrophil.recruiting	Gene	low	high	0.241356828497655	1	0.2414	ns	T-test	1.99292008157297	UCEC
82	Step4.NK cell.recruiting	Gene	low	high	0.180570447890149	1	0.1806	ns	T-test	1.58871336746922	UCEC
83	Step4.Eosinophil.recruiting	Gene	low	high	6.08454789032158e-06	0.00014	6.1e-06	***	T-test	0.673211355615995	UCEC
84	Step4.Basophil.recruiting	Gene	low	high	0.0016249140541163	0.036	0.0016	**	T-test	0.698426000145741	UCEC
85	Step4.Th17 cell.recruiting	Gene	low	high	0.507756088555646	1	0.5078	ns	T-test	2.97813267813268	UCEC
86	Step4.B cell.recruiting	Gene	low	high	0.540434822251738	1	0.5404	ns	T-test	2.91388209725618	UCEC
87	Step4.Th2 cell.recruiting	Gene	low	high	0.00286848651330548	0.06	0.0029	**	T-test	0.807368234982176	UCEC
88	Step4.Treg cell.recruiting	Gene	low	high	0.330322391528902	1	0.3303	ns	T-test	0.936626139817629	UCEC
89	Step4.MDSC.recruiting	Gene	low	high	0.633915230144947	1	0.6339	ns	T-test	1.10170837530022	UCEC
90	Step5	Gene	low	high	0.044681841776803	0.71	0.0447	*	T-test	0.477985552728826	UCEC
91	Step6	Gene	low	high	0.298463348848763	1	0.2985	ns	T-test	3.38064330015866	UCEC
92	Step7	Gene	low	high	0.052572966970465	0.79	0.0526	ns	T-test	15.7280701754386	UCEC
93	Step1	Gene	low	high	0.553928811493879	1	0.554	ns	T-test	0.988857534925953	MESO
94	Step2	Gene	low	high	0.221416005152784	1	0.221	ns	T-test	1.12855058949411	MESO
95	Step3	Gene	low	high	0.254393820831454	1	0.254	ns	T-test	0.807866310908367	MESO
96	Step4.T cell.recruiting	Gene	low	high	0.144270070343749	1	0.144	ns	T-test	2.9055292773769	MESO
97	Step4.CD4 T cell.recruiting	Gene	low	high	0.979832375897878	1	0.980	ns	T-test	0.973743392757477	MESO
98	Step4.CD8 T cell.recruiting	Gene	low	high	0.255250741979806	1	0.255	ns	T-test	0.188605640179813	MESO
99	Step4.Th1 cell.recruiting	Gene	low	high	0.150878369531407	1	0.151	ns	T-test	-0.660302153511973	MESO
100	Step4.Dendritic cell.recruiting	Gene	low	high	0.0792032771668307	1	0.079	ns	T-test	1.73468994472963	MESO
101	Step4.Th22 cell.recruiting	Gene	low	high	0.97404859198819	1	0.974	ns	T-test	1.00686355413083	MESO
102	Step4.Macrophage.recruiting	Gene	low	high	0.149456920961368	1	0.149	ns	T-test	1.16119456980489	MESO
103	Step4.Monocyte.recruiting	Gene	low	high	0.122358184730626	1	0.122	ns	T-test	0.469980179112042	MESO
104	Step4.Neutrophil.recruiting	Gene	low	high	0.971063775183988	1	0.971	ns	T-test	0.984954782031833	MESO
105	Step4.NK cell.recruiting	Gene	low	high	0.0616651995430421	1	0.062	ns	T-test	3.43167962537551	MESO
106	Step4.Eosinophil.recruiting	Gene	low	high	0.0761199141641027	1	0.076	ns	T-test	0.572931411586563	MESO
107	Step4.Basophil.recruiting	Gene	low	high	0.926570272327452	1	0.927	ns	T-test	0.975419713014518	MESO
108	Step4.Th17 cell.recruiting	Gene	low	high	0.868359898427023	1	0.868	ns	T-test	1.25433867513478	MESO
109	Step4.B cell.recruiting	Gene	low	high	0.947191950798748	1	0.947	ns	T-test	1.07856198099186	MESO
110	Step4.Th2 cell.recruiting	Gene	low	high	0.81673027888352	1	0.817	ns	T-test	1.02155626868853	MESO
111	Step4.Treg cell.recruiting	Gene	low	high	0.918012661395654	1	0.918	ns	T-test	0.994048520240799	MESO
112	Step4.MDSC.recruiting	Gene	low	high	0.635589017732085	1	0.636	ns	T-test	1.03701725302826	MESO
113	Step5	Gene	low	high	0.81936552445976	1	0.819	ns	T-test	0.973734968080368	MESO
114	Step6	Gene	low	high	0.39624173733528	1	0.396	ns	T-test	0.907987099320153	MESO
115	Step7	Gene	low	high	0.927636621706823	1	0.928	ns	T-test	1.13124617992689	MESO
116	Step1	Gene	low	high	0.959554063995649	1	0.960	ns	T-test	0.999415128470057	SARC
117	Step2	Gene	low	high	0.206490075383545	1	0.206	ns	T-test	0.804711260735668	SARC
118	Step3	Gene	low	high	0.0567165479986271	1	0.057	ns	T-test	0.860336193609975	SARC
119	Step4.T cell.recruiting	Gene	low	high	0.670173167294949	1	0.670	ns	T-test	2.29102031898624	SARC
120	Step4.CD4 T cell.recruiting	Gene	low	high	0.638528170463004	1	0.639	ns	T-test	1.36088761338595	SARC
121	Step4.CD8 T cell.recruiting	Gene	low	high	0.920688179200044	1	0.921	ns	T-test	0.922004776672727	SARC
122	Step4.Th1 cell.recruiting	Gene	low	high	0.620506685518171	1	0.621	ns	T-test	1.79484079000403	SARC
123	Step4.Dendritic cell.recruiting	Gene	low	high	0.479747527214921	1	0.480	ns	T-test	1.76883197677433	SARC
124	Step4.Th22 cell.recruiting	Gene	low	high	0.971872138684776	1	0.972	ns	T-test	0.996367398551558	SARC
125	Step4.Macrophage.recruiting	Gene	low	high	0.218360343426215	1	0.218	ns	T-test	1.18780802183638	SARC
126	Step4.Monocyte.recruiting	Gene	low	high	0.307882850481398	1	0.308	ns	T-test	2.15459487898983	SARC
127	Step4.Neutrophil.recruiting	Gene	low	high	0.139175424316698	1	0.139	ns	T-test	1.17478623566215	SARC
128	Step4.NK cell.recruiting	Gene	low	high	0.592033454680825	1	0.592	ns	T-test	1.26432115471358	SARC
129	Step4.Eosinophil.recruiting	Gene	low	high	0.746864664996905	1	0.747	ns	T-test	0.958657427804702	SARC
130	Step4.Basophil.recruiting	Gene	low	high	0.325697056764454	1	0.326	ns	T-test	1.28876704332235	SARC
131	Step4.Th17 cell.recruiting	Gene	low	high	0.171467868383518	1	0.171	ns	T-test	-1.13454449710374	SARC
132	Step4.B cell.recruiting	Gene	low	high	0.512486622484113	1	0.512	ns	T-test	-4.79678362573099	SARC
133	Step4.Th2 cell.recruiting	Gene	low	high	0.890217172212533	1	0.890	ns	T-test	0.989091434875277	SARC
134	Step4.Treg cell.recruiting	Gene	low	high	0.765466772027835	1	0.765	ns	T-test	1.01900543125426	SARC
135	Step4.MDSC.recruiting	Gene	low	high	0.873709531687244	1	0.874	ns	T-test	1.0109346435877	SARC
136	Step5	Gene	low	high	0.74420643003548	1	0.744	ns	T-test	-1.02948328267477	SARC
137	Step6	Gene	low	high	0.488206605887691	1	0.488	ns	T-test	0.948348945916011	SARC
138	Step7	Gene	low	high	0.384333350033893	1	0.384	ns	T-test	0.686881188118812	SARC
139	Step1	Gene	low	high	0.295049254699522	1	0.2950	ns	T-test	0.993385769392821	HNSC
140	Step2	Gene	low	high	0.00514310668094933	0.11	0.0051	**	T-test	0.874750741514003	HNSC
141	Step3	Gene	low	high	0.0312460853033208	0.53	0.0312	*	T-test	1.20645167291099	HNSC
142	Step4.T cell.recruiting	Gene	low	high	0.0440452603560567	0.7	0.0440	*	T-test	0.79955641572699	HNSC
143	Step4.CD4 T cell.recruiting	Gene	low	high	0.0448193939983714	0.7	0.0448	*	T-test	0.725167801112026	HNSC
144	Step4.CD8 T cell.recruiting	Gene	low	high	0.0016056798705235	0.037	0.0016	**	T-test	0.685382009138128	HNSC
145	Step4.Th1 cell.recruiting	Gene	low	high	0.0102807194328347	0.22	0.0103	*	T-test	0.693760115651933	HNSC
146	Step4.Dendritic cell.recruiting	Gene	low	high	0.093051911688914	1	0.0931	ns	T-test	0.800315388280101	HNSC
147	Step4.Th22 cell.recruiting	Gene	low	high	0.100861051632252	1	0.1009	ns	T-test	7.82312482336893	HNSC
148	Step4.Macrophage.recruiting	Gene	low	high	0.930676079811812	1	0.9307	ns	T-test	1.00750034690542	HNSC
149	Step4.Monocyte.recruiting	Gene	low	high	0.372503791575597	1	0.3725	ns	T-test	-1.13861691779326	HNSC
150	Step4.Neutrophil.recruiting	Gene	low	high	0.613232513621467	1	0.6132	ns	T-test	1.55638002292019	HNSC
151	Step4.NK cell.recruiting	Gene	low	high	0.112187409369952	1	0.1122	ns	T-test	0.851400572095902	HNSC
152	Step4.Eosinophil.recruiting	Gene	low	high	0.146985832985192	1	0.1470	ns	T-test	0.52157787062971	HNSC
153	Step4.Basophil.recruiting	Gene	low	high	0.944723247098797	1	0.9447	ns	T-test	0.734827906930845	HNSC
154	Step4.Th17 cell.recruiting	Gene	low	high	0.0163224390816571	0.31	0.0163	*	T-test	0.327328708273588	HNSC
155	Step4.B cell.recruiting	Gene	low	high	0.621182842425456	1	0.6212	ns	T-test	0.240731249614943	HNSC
156	Step4.Th2 cell.recruiting	Gene	low	high	0.0719009990183475	0.93	0.0719	ns	T-test	1.30095394142208	HNSC
157	Step4.Treg cell.recruiting	Gene	low	high	0.0135274075499959	0.27	0.0135	*	T-test	1.15580897872257	HNSC
158	Step4.MDSC.recruiting	Gene	low	high	0.0578960673396052	0.81	0.0579	ns	T-test	1.99956101798487	HNSC
159	Step5	Gene	low	high	0.673857005470107	1	0.6739	ns	T-test	1.15995741637141	HNSC
160	Step6	Gene	low	high	0.0253897756944237	0.46	0.0254	*	T-test	1.17892285946163	HNSC
161	Step7	Gene	low	high	0.301436922157101	1	0.3014	ns	T-test	1.76311308888392	HNSC
162	Step1	Gene	low	high	0.649637772508716	1	0.650	ns	T-test	1.01697059746896	DLBC
163	Step2	Gene	low	high	0.0713702043391452	1	0.071	ns	T-test	0.656388759380134	DLBC
164	Step3	Gene	low	high	0.0203921188565291	0.47	0.020	*	T-test	3.8411813770094	DLBC
165	Step4.T cell.recruiting	Gene	low	high	0.196194541763278	1	0.196	ns	T-test	0.902153573156961	DLBC
166	Step4.CD4 T cell.recruiting	Gene	low	high	0.209645300482447	1	0.210	ns	T-test	0.665065810383832	DLBC
167	Step4.CD8 T cell.recruiting	Gene	low	high	0.278635980627722	1	0.279	ns	T-test	0.622496826746522	DLBC
168	Step4.Th1 cell.recruiting	Gene	low	high	0.409041243225283	1	0.409	ns	T-test	0.804367703337693	DLBC
169	Step4.Dendritic cell.recruiting	Gene	low	high	0.160601909695023	1	0.161	ns	T-test	0.841602395622388	DLBC
170	Step4.Th22 cell.recruiting	Gene	low	high	0.864698185866247	1	0.865	ns	T-test	1.09592560577372	DLBC
171	Step4.Macrophage.recruiting	Gene	low	high	0.941226611910256	1	0.941	ns	T-test	1.00671021569705	DLBC
172	Step4.Monocyte.recruiting	Gene	low	high	0.476512245669984	1	0.477	ns	T-test	0.457627943179607	DLBC
173	Step4.Neutrophil.recruiting	Gene	low	high	0.124981033135604	1	0.125	ns	T-test	0.756704256303493	DLBC
174	Step4.NK cell.recruiting	Gene	low	high	0.730701531424156	1	0.731	ns	T-test	0.95047397798497	DLBC
175	Step4.Eosinophil.recruiting	Gene	low	high	0.459614474789821	1	0.460	ns	T-test	0.84271448435271	DLBC
176	Step4.Basophil.recruiting	Gene	low	high	0.730185827820406	1	0.730	ns	T-test	1.08123697081462	DLBC
177	Step4.Th17 cell.recruiting	Gene	low	high	0.785044554448562	1	0.785	ns	T-test	0.334568786864339	DLBC
178	Step4.B cell.recruiting	Gene	low	high	0.969309130133688	1	0.969	ns	T-test	1.00440840818731	DLBC
179	Step4.Th2 cell.recruiting	Gene	low	high	0.37040153865559	1	0.370	ns	T-test	-3.71330845771144	DLBC
180	Step4.Treg cell.recruiting	Gene	low	high	0.530991087072047	1	0.531	ns	T-test	1.38822967294451	DLBC
181	Step4.MDSC.recruiting	Gene	low	high	0.178801462121057	1	0.179	ns	T-test	1.16266879886283	DLBC
182	Step5	Gene	low	high	0.301639606422687	1	0.302	ns	T-test	0.846738438780907	DLBC
183	Step6	Gene	low	high	0.216050150090307	1	0.216	ns	T-test	0.797499912949615	DLBC
184	Step7	Gene	low	high	0.884285615195534	1	0.884	ns	T-test	0.908408009315512	DLBC
185	Step1	Gene	low	high	0.387282701167744	1	0.3873	ns	T-test	1.01153157325351	BLCA
186	Step2	Gene	low	high	0.496278503896194	1	0.4963	ns	T-test	1.03559534228233	BLCA
187	Step3	Gene	low	high	0.382649392793533	1	0.3826	ns	T-test	0.945953023018442	BLCA
188	Step4.T cell.recruiting	Gene	low	high	0.118478854737429	1	0.1185	ns	T-test	2.0141735770497	BLCA
189	Step4.CD4 T cell.recruiting	Gene	low	high	0.782986041845081	1	0.7830	ns	T-test	0.91481935548914	BLCA
190	Step4.CD8 T cell.recruiting	Gene	low	high	0.769501378490646	1	0.7695	ns	T-test	3.86591112175259	BLCA
191	Step4.Th1 cell.recruiting	Gene	low	high	0.889694428822223	1	0.8897	ns	T-test	1.7268485567418	BLCA
192	Step4.Dendritic cell.recruiting	Gene	low	high	0.0759305820063231	1	0.0759	ns	T-test	1.92626965024914	BLCA
193	Step4.Th22 cell.recruiting	Gene	low	high	0.463973570493839	1	0.4640	ns	T-test	0.864891170692677	BLCA
194	Step4.Macrophage.recruiting	Gene	low	high	0.0600797064583909	1	0.0601	ns	T-test	1.34312822298386	BLCA
195	Step4.Monocyte.recruiting	Gene	low	high	0.452711930307019	1	0.4527	ns	T-test	0.410204499969624	BLCA
196	Step4.Neutrophil.recruiting	Gene	low	high	0.203103869309061	1	0.2031	ns	T-test	0.586960963740244	BLCA
197	Step4.NK cell.recruiting	Gene	low	high	0.51173982890953	1	0.5117	ns	T-test	1.30897677628192	BLCA
198	Step4.Eosinophil.recruiting	Gene	low	high	0.0261915851747899	0.58	0.0262	*	T-test	0.633915860874737	BLCA
199	Step4.Basophil.recruiting	Gene	low	high	0.00606798142681778	0.14	0.0061	**	T-test	0.694683911879729	BLCA
200	Step4.Th17 cell.recruiting	Gene	low	high	0.430309398936968	1	0.4303	ns	T-test	-3.98030555015587	BLCA
201	Step4.B cell.recruiting	Gene	low	high	0.750953932228948	1	0.7510	ns	T-test	1.15926310945798	BLCA
202	Step4.Th2 cell.recruiting	Gene	low	high	0.280400417617506	1	0.2804	ns	T-test	0.842577766350654	BLCA
203	Step4.Treg cell.recruiting	Gene	low	high	0.763758800629067	1	0.7638	ns	T-test	1.01891409219945	BLCA
204	Step4.MDSC.recruiting	Gene	low	high	0.454091680649822	1	0.4541	ns	T-test	0.901005808011951	BLCA
205	Step5	Gene	low	high	0.314665453965249	1	0.3147	ns	T-test	-0.0808488708448953	BLCA
206	Step6	Gene	low	high	0.716543486864249	1	0.7165	ns	T-test	0.95680148293664	BLCA
207	Step7	Gene	low	high	0.745853037467356	1	0.7459	ns	T-test	2.77532979317098	BLCA
208	Step1	Gene	low	high	8.93650049975747e-07	1.9e-05	8.9e-07	***	T-test	0.904411680778649	THYM
209	Step2	Gene	low	high	0.104282724226242	1	0.1043	ns	T-test	0.650869346381493	THYM
210	Step3	Gene	low	high	0.00179990243265427	0.036	0.0018	**	T-test	0.303791142691826	THYM
211	Step4.T cell.recruiting	Gene	low	high	0.773991446217541	1	0.7740	ns	T-test	1.19345256772304	THYM
212	Step4.CD4 T cell.recruiting	Gene	low	high	0.498307908063527	1	0.4983	ns	T-test	0.43969077680291	THYM
213	Step4.CD8 T cell.recruiting	Gene	low	high	0.0223392188810523	0.38	0.0223	*	T-test	2.64364055151603	THYM
214	Step4.Th1 cell.recruiting	Gene	low	high	0.12273228811957	1	0.1227	ns	T-test	-0.219887611419713	THYM
215	Step4.Dendritic cell.recruiting	Gene	low	high	0.370970804834898	1	0.3710	ns	T-test	1.59776427803951	THYM
216	Step4.Th22 cell.recruiting	Gene	low	high	0.00586678917487259	0.11	0.0059	**	T-test	1.39765255697229	THYM
217	Step4.Macrophage.recruiting	Gene	low	high	0.127617605947544	1	0.1276	ns	T-test	0.688180692099033	THYM
218	Step4.Monocyte.recruiting	Gene	low	high	0.874823190356166	1	0.8748	ns	T-test	0.865574707457209	THYM
219	Step4.Neutrophil.recruiting	Gene	low	high	0.0279141933583021	0.45	0.0279	*	T-test	1.26830492061031	THYM
220	Step4.NK cell.recruiting	Gene	low	high	0.420096053693736	1	0.4201	ns	T-test	0.258565014146882	THYM
221	Step4.Eosinophil.recruiting	Gene	low	high	0.257166134331982	1	0.2572	ns	T-test	0.933765153286029	THYM
222	Step4.Basophil.recruiting	Gene	low	high	0.53369134788618	1	0.5337	ns	T-test	0.952387333393643	THYM
223	Step4.Th17 cell.recruiting	Gene	low	high	0.433268837605601	1	0.4333	ns	T-test	0.811527245898184	THYM
224	Step4.B cell.recruiting	Gene	low	high	0.100260812858827	1	0.1003	ns	T-test	-9.69628831417625	THYM
225	Step4.Th2 cell.recruiting	Gene	low	high	3.19815967438865e-08	7e-07	3.2e-08	***	T-test	0.301348427377833	THYM
226	Step4.Treg cell.recruiting	Gene	low	high	9.4229858744552e-10	2.2e-08	9.4e-10	***	T-test	0.4235621371531	THYM
227	Step4.MDSC.recruiting	Gene	low	high	0.0420347560416034	0.63	0.0420	*	T-test	1.09002910816321	THYM
228	Step5	Gene	low	high	0.0171196988336064	0.31	0.0171	*	T-test	1.65821383088222	THYM
229	Step6	Gene	low	high	0.0424592491920735	0.63	0.0425	*	T-test	0.655268118889058	THYM
230	Step7	Gene	low	high	0.894860072885604	1	0.8949	ns	T-test	1.19700691970683	THYM
231	Step1	Gene	low	high	0.199189619412812	1	0.19919	ns	T-test	0.986366139884219	SKCM
232	Step2	Gene	low	high	0.324039532140994	1	0.32404	ns	T-test	0.699427193395132	SKCM
233	Step3	Gene	low	high	0.0113874125208286	0.16	0.01139	*	T-test	1.20520923394348	SKCM
234	Step4.T cell.recruiting	Gene	low	high	0.0028803606641628	0.046	0.00288	**	T-test	0.603385264010838	SKCM
235	Step4.CD4 T cell.recruiting	Gene	low	high	0.00309848523499193	0.046	0.00310	**	T-test	0.522540163254714	SKCM
236	Step4.CD8 T cell.recruiting	Gene	low	high	0.000174331089004424	0.0033	0.00017	***	T-test	0.070327828182724	SKCM
237	Step4.Th1 cell.recruiting	Gene	low	high	3.9172348179841e-05	0.00086	3.9e-05	***	T-test	0.255488958626212	SKCM
238	Step4.Dendritic cell.recruiting	Gene	low	high	0.00228886173141216	0.039	0.00229	**	T-test	0.568338338525234	SKCM
239	Step4.Th22 cell.recruiting	Gene	low	high	0.139657725001144	1	0.13966	ns	T-test	0.80754930948114	SKCM
240	Step4.Macrophage.recruiting	Gene	low	high	6.80512486244811e-05	0.0014	6.8e-05	***	T-test	0.657248664724679	SKCM
241	Step4.Monocyte.recruiting	Gene	low	high	0.149288914040271	1	0.14929	ns	T-test	-19.5885645364944	SKCM
242	Step4.Neutrophil.recruiting	Gene	low	high	0.407181727966433	1	0.40718	ns	T-test	0.929708332333693	SKCM
243	Step4.NK cell.recruiting	Gene	low	high	3.05276905654967e-05	7e-04	3.1e-05	***	T-test	0.558728955443439	SKCM
244	Step4.Eosinophil.recruiting	Gene	low	high	0.84205432227714	1	0.84205	ns	T-test	0.989464084335811	SKCM
245	Step4.Basophil.recruiting	Gene	low	high	0.881830198347332	1	0.88183	ns	T-test	1.01422276279851	SKCM
246	Step4.Th17 cell.recruiting	Gene	low	high	0.0517102357787425	0.67	0.05171	ns	T-test	-1.85929884062277	SKCM
247	Step4.B cell.recruiting	Gene	low	high	0.449323992800901	1	0.44932	ns	T-test	0.530197137675677	SKCM
248	Step4.Th2 cell.recruiting	Gene	low	high	0.107103040887785	1	0.10710	ns	T-test	1.21906609117299	SKCM
249	Step4.Treg cell.recruiting	Gene	low	high	0.000313479829618388	0.0056	0.00031	***	T-test	1.37424728330804	SKCM
250	Step4.MDSC.recruiting	Gene	low	high	0.273814886598076	1	0.27381	ns	T-test	0.946802305644911	SKCM
251	Step5	Gene	low	high	6.30009787049699e-05	0.0013	6.3e-05	***	T-test	1.35918795564848	SKCM
252	Step6	Gene	low	high	0.662707770639819	1	0.66271	ns	T-test	1.0258115717471	SKCM
253	Step7	Gene	low	high	0.650330557030319	1	0.65033	ns	T-test	0.539763549973386	SKCM
254	Step1	Gene	low	high	0.815269919784924	1	0.81527	ns	T-test	1.00131834249181	BRCA
255	Step2	Gene	low	high	0.944845207253069	1	0.94485	ns	T-test	0.99769622087921	BRCA
256	Step3	Gene	low	high	0.0615544884720961	0.54	0.06155	ns	T-test	0.933967376863216	BRCA
257	Step4.T cell.recruiting	Gene	low	high	1.79110733971131e-09	3.6e-08	1.8e-09	***	T-test	2.3748606090882	BRCA
258	Step4.CD4 T cell.recruiting	Gene	low	high	3.43508876238582e-10	7.9e-09	3.4e-10	***	T-test	1.82445282103779	BRCA
259	Step4.CD8 T cell.recruiting	Gene	low	high	0.000623402598271214	0.0081	0.00062	***	T-test	1.93951696699269	BRCA
260	Step4.Th1 cell.recruiting	Gene	low	high	0.0066427705109311	0.073	0.00664	**	T-test	1.51231225910926	BRCA
261	Step4.Dendritic cell.recruiting	Gene	low	high	0.000105655393657453	0.0015	0.00011	***	T-test	2.12337427566818	BRCA
262	Step4.Th22 cell.recruiting	Gene	low	high	0.0597201177863603	0.54	0.05972	ns	T-test	0.834257177872013	BRCA
263	Step4.Macrophage.recruiting	Gene	low	high	4.45702093702905e-07	8.5e-06	4.5e-07	***	T-test	1.41956233259619	BRCA
264	Step4.Monocyte.recruiting	Gene	low	high	5.00575309530419e-06	8e-05	5.0e-06	***	T-test	-8.97162626698058	BRCA
265	Step4.Neutrophil.recruiting	Gene	low	high	9.93375332817568e-10	2.2e-08	9.9e-10	***	T-test	0.813958510112606	BRCA
266	Step4.NK cell.recruiting	Gene	low	high	6.35128054463074e-07	1.1e-05	6.4e-07	***	T-test	1.66210520372635	BRCA
267	Step4.Eosinophil.recruiting	Gene	low	high	2.7307329138848e-06	4.6e-05	2.7e-06	***	T-test	0.851966524378586	BRCA
268	Step4.Basophil.recruiting	Gene	low	high	1.11106553944266e-09	2.3e-08	1.1e-09	***	T-test	0.806097998714416	BRCA
269	Step4.Th17 cell.recruiting	Gene	low	high	0.751932118889474	1	0.75193	ns	T-test	1.0761924552878	BRCA
270	Step4.B cell.recruiting	Gene	low	high	0.0792801078287032	0.55	0.07928	ns	T-test	1.97923350544885	BRCA
271	Step4.Th2 cell.recruiting	Gene	low	high	0.000798198922029184	0.0096	0.00080	***	T-test	0.814204067213147	BRCA
272	Step4.Treg cell.recruiting	Gene	low	high	0.164019778041038	0.98	0.16402	ns	T-test	0.938105712663618	BRCA
273	Step4.MDSC.recruiting	Gene	low	high	3.72570343047853e-05	0.00056	3.7e-05	***	T-test	0.894197242856803	BRCA
274	Step5	Gene	low	high	0.586203866746914	1	0.58620	ns	T-test	0.944238910385528	BRCA
275	Step6	Gene	low	high	0.830577417324282	1	0.83058	ns	T-test	0.933266812662001	BRCA
276	Step7	Gene	low	high	0.0193508546521374	0.19	0.01935	*	T-test	0.577990943097333	BRCA
277	Step1	Gene	low	high	0.159816463427434	1	0.160	ns	T-test	1.0354374559589	UCS
278	Step2	Gene	low	high	0.819604412657822	1	0.820	ns	T-test	0.936954541111367	UCS
279	Step3	Gene	low	high	0.474742771121818	1	0.475	ns	T-test	0.916139181073922	UCS
280	Step4.T cell.recruiting	Gene	low	high	0.341469635324993	1	0.341	ns	T-test	1.8912552026642	UCS
281	Step4.CD4 T cell.recruiting	Gene	low	high	0.493274317176637	1	0.493	ns	T-test	0.457650226006275	UCS
282	Step4.CD8 T cell.recruiting	Gene	low	high	0.354501317747435	1	0.355	ns	T-test	1.39691004043753	UCS
283	Step4.Th1 cell.recruiting	Gene	low	high	0.383757116070549	1	0.384	ns	T-test	1.33878699143219	UCS
284	Step4.Dendritic cell.recruiting	Gene	low	high	0.985010607469392	1	0.985	ns	T-test	0.975742737223274	UCS
285	Step4.Th22 cell.recruiting	Gene	low	high	0.556161978685946	1	0.556	ns	T-test	1.25836086019367	UCS
286	Step4.Macrophage.recruiting	Gene	low	high	0.654501861187913	1	0.655	ns	T-test	0.71750578384929	UCS
287	Step4.Monocyte.recruiting	Gene	low	high	0.0679069419889858	1	0.068	ns	T-test	-0.333291426330003	UCS
288	Step4.Neutrophil.recruiting	Gene	low	high	0.336649504279911	1	0.337	ns	T-test	1.3508236263681	UCS
289	Step4.NK cell.recruiting	Gene	low	high	0.826162179432327	1	0.826	ns	T-test	1.20487968609373	UCS
290	Step4.Eosinophil.recruiting	Gene	low	high	0.127342223819122	1	0.127	ns	T-test	1.27636507814396	UCS
291	Step4.Basophil.recruiting	Gene	low	high	0.961426908377819	1	0.961	ns	T-test	1.00592213823105	UCS
292	Step4.Th17 cell.recruiting	Gene	low	high	0.428260784572694	1	0.428	ns	T-test	0.213766400854483	UCS
293	Step4.B cell.recruiting	Gene	low	high	0.318059171572725	1	0.318	ns	T-test	-0.62735632183908	UCS
294	Step4.Th2 cell.recruiting	Gene	low	high	0.363502541688137	1	0.364	ns	T-test	1.12539050354599	UCS
295	Step4.Treg cell.recruiting	Gene	low	high	0.360302209900141	1	0.360	ns	T-test	1.104449284622	UCS
296	Step4.MDSC.recruiting	Gene	low	high	0.980238787361337	1	0.980	ns	T-test	1.00379880630175	UCS
297	Step5	Gene	low	high	0.220089505954872	1	0.220	ns	T-test	0.426342622326549	UCS
298	Step6	Gene	low	high	0.167817367213934	1	0.168	ns	T-test	1.24511445515787	UCS
299	Step7	Gene	low	high	0.51401457380319	1	0.514	ns	T-test	1.45774313985092	UCS
300	Step1	Gene	low	high	0.746449175545744	1	0.7464	ns	T-test	1.00344060822811	LIHC
301	Step2	Gene	low	high	0.218863524833191	1	0.2189	ns	T-test	1.06091282247817	LIHC
302	Step3	Gene	low	high	0.112322627886114	1	0.1123	ns	T-test	0.889747057889263	LIHC
303	Step4.T cell.recruiting	Gene	low	high	0.414774506022904	1	0.4148	ns	T-test	0.61780135573239	LIHC
304	Step4.CD4 T cell.recruiting	Gene	low	high	0.0394068542157262	0.87	0.0394	*	T-test	0.496875385945412	LIHC
305	Step4.CD8 T cell.recruiting	Gene	low	high	0.668769331385987	1	0.6688	ns	T-test	1.26164645820038	LIHC
306	Step4.Th1 cell.recruiting	Gene	low	high	0.65077409038732	1	0.6508	ns	T-test	0.309908198797088	LIHC
307	Step4.Dendritic cell.recruiting	Gene	low	high	0.784184384597335	1	0.7842	ns	T-test	0.891468490514735	LIHC
308	Step4.Th22 cell.recruiting	Gene	low	high	0.539755293202576	1	0.5398	ns	T-test	1.42291871590807	LIHC
309	Step4.Macrophage.recruiting	Gene	low	high	0.185995860188296	1	0.1860	ns	T-test	1.27783070789666	LIHC
310	Step4.Monocyte.recruiting	Gene	low	high	0.819839090802547	1	0.8198	ns	T-test	0.910575029007798	LIHC
311	Step4.Neutrophil.recruiting	Gene	low	high	0.921681148783563	1	0.9217	ns	T-test	0.971578374635208	LIHC
312	Step4.NK cell.recruiting	Gene	low	high	0.839441406329286	1	0.8394	ns	T-test	1.06954670710193	LIHC
313	Step4.Eosinophil.recruiting	Gene	low	high	0.927730130723547	1	0.9277	ns	T-test	1.00806268687494	LIHC
314	Step4.Basophil.recruiting	Gene	low	high	0.316948623885999	1	0.3169	ns	T-test	1.24245952627801	LIHC
315	Step4.Th17 cell.recruiting	Gene	low	high	0.00685795081776431	0.16	0.0069	**	T-test	0.621827139338117	LIHC
316	Step4.B cell.recruiting	Gene	low	high	0.798910188848229	1	0.7989	ns	T-test	0.691302791696492	LIHC
317	Step4.Th2 cell.recruiting	Gene	low	high	0.213865248872926	1	0.2139	ns	T-test	0.943781060887792	LIHC
318	Step4.Treg cell.recruiting	Gene	low	high	0.137614979491335	1	0.1376	ns	T-test	0.958544914979483	LIHC
319	Step4.MDSC.recruiting	Gene	low	high	0.139431052429072	1	0.1394	ns	T-test	0.912121811010767	LIHC
320	Step5	Gene	low	high	0.846968595384517	1	0.8470	ns	T-test	0.941215288305481	LIHC
321	Step6	Gene	low	high	0.143680931461331	1	0.1437	ns	T-test	0.91899844364235	LIHC
322	Step7	Gene	low	high	0.394806572632215	1	0.3948	ns	T-test	-0.858907605921389	LIHC
323	Step1	Gene	low	high	0.783053981851279	1	0.78305	ns	T-test	1.00419652996898	TGCT
324	Step2	Gene	low	high	0.047225176301427	0.85	0.04723	*	T-test	0.83531807647384	TGCT
325	Step3	Gene	low	high	0.0327736871336143	0.7	0.03277	*	T-test	0.636275727486923	TGCT
326	Step4.T cell.recruiting	Gene	low	high	0.147571240866172	1	0.14757	ns	T-test	1.30495354264002	TGCT
327	Step4.CD4 T cell.recruiting	Gene	low	high	0.0373322402774494	0.75	0.03733	*	T-test	0.273891980642493	TGCT
328	Step4.CD8 T cell.recruiting	Gene	low	high	0.901453130472897	1	0.90145	ns	T-test	0.927816920329366	TGCT
329	Step4.Th1 cell.recruiting	Gene	low	high	0.331546298340001	1	0.33155	ns	T-test	1.22300137323664	TGCT
330	Step4.Dendritic cell.recruiting	Gene	low	high	0.09934431883663	1	0.09934	ns	T-test	1.37371545370218	TGCT
331	Step4.Th22 cell.recruiting	Gene	low	high	0.999925499429662	1	0.99993	ns	T-test	1.00001313446842	TGCT
332	Step4.Macrophage.recruiting	Gene	low	high	0.394370555562825	1	0.39437	ns	T-test	1.11075189525305	TGCT
333	Step4.Monocyte.recruiting	Gene	low	high	0.736209668476347	1	0.73621	ns	T-test	0.695433035423441	TGCT
334	Step4.Neutrophil.recruiting	Gene	low	high	0.0318339282537922	0.7	0.03183	*	T-test	1.15618278697467	TGCT
335	Step4.NK cell.recruiting	Gene	low	high	0.42461922700295	1	0.42462	ns	T-test	1.12838256822505	TGCT
336	Step4.Eosinophil.recruiting	Gene	low	high	0.426764290705764	1	0.42676	ns	T-test	0.740647278270224	TGCT
337	Step4.Basophil.recruiting	Gene	low	high	0.139761853601807	1	0.13976	ns	T-test	0.355553375784377	TGCT
338	Step4.Th17 cell.recruiting	Gene	low	high	0.0385863269730829	0.75	0.03859	*	T-test	3.24303591925866	TGCT
339	Step4.B cell.recruiting	Gene	low	high	0.857819331130606	1	0.85782	ns	T-test	0.453938584779706	TGCT
340	Step4.Th2 cell.recruiting	Gene	low	high	0.835986171108922	1	0.83599	ns	T-test	0.972182305460217	TGCT
341	Step4.Treg cell.recruiting	Gene	low	high	0.244246926216861	1	0.24425	ns	T-test	0.92190643611866	TGCT
342	Step4.MDSC.recruiting	Gene	low	high	0.000291816787222007	0.0067	0.00029	***	T-test	1.18954099248828	TGCT
343	Step5	Gene	low	high	0.0823722867374866	1	0.08237	ns	T-test	1.75153243642057	TGCT
344	Step6	Gene	low	high	0.241411076590563	1	0.24141	ns	T-test	0.889787945211546	TGCT
345	Step7	Gene	low	high	0.981653817113469	1	0.98165	ns	T-test	1.04331943617232	TGCT
346	Step1	Gene	low	high	0.0717803193096906	1	0.0718	ns	T-test	1.04515263419373	ACC
347	Step2	Gene	low	high	0.0872350272916399	1	0.0872	ns	T-test	1.19952316098262	ACC
348	Step3	Gene	low	high	0.57979321545457	1	0.5798	ns	T-test	0.939568118120203	ACC
349	Step4.T cell.recruiting	Gene	low	high	0.516974420859579	1	0.5170	ns	T-test	1.15327970998074	ACC
350	Step4.CD4 T cell.recruiting	Gene	low	high	0.312536529192643	1	0.3125	ns	T-test	0.165176066573377	ACC
351	Step4.CD8 T cell.recruiting	Gene	low	high	0.193997078147738	1	0.1940	ns	T-test	1.21325826965711	ACC
352	Step4.Th1 cell.recruiting	Gene	low	high	0.70419581153836	1	0.7042	ns	T-test	1.06440838271185	ACC
353	Step4.Dendritic cell.recruiting	Gene	low	high	0.897922111665712	1	0.8979	ns	T-test	1.04336830351248	ACC
354	Step4.Th22 cell.recruiting	Gene	low	high	0.947540066336251	1	0.9475	ns	T-test	0.993503853660429	ACC
355	Step4.Macrophage.recruiting	Gene	low	high	0.632997251463815	1	0.6330	ns	T-test	51.2109032109029	ACC
356	Step4.Monocyte.recruiting	Gene	low	high	0.00670783847946666	0.15	0.0067	**	T-test	-1.0113201299642	ACC
357	Step4.Neutrophil.recruiting	Gene	low	high	0.31193384479601	1	0.3119	ns	T-test	0.90516749648805	ACC
358	Step4.NK cell.recruiting	Gene	low	high	0.779523049079593	1	0.7795	ns	T-test	0.919942496694674	ACC
359	Step4.Eosinophil.recruiting	Gene	low	high	0.708635826648027	1	0.7086	ns	T-test	0.956597509512997	ACC
360	Step4.Basophil.recruiting	Gene	low	high	0.255498132323778	1	0.2555	ns	T-test	0.680029399364667	ACC
361	Step4.Th17 cell.recruiting	Gene	low	high	0.276261544787025	1	0.2763	ns	T-test	3.49142770444546	ACC
362	Step4.B cell.recruiting	Gene	low	high	0.55900418710756	1	0.5590	ns	T-test	0.464017851608504	ACC
363	Step4.Th2 cell.recruiting	Gene	low	high	0.00903882389524463	0.2	0.0090	**	T-test	1.52714623681784	ACC
364	Step4.Treg cell.recruiting	Gene	low	high	0.103857903582498	1	0.1039	ns	T-test	1.22891456011597	ACC
365	Step4.MDSC.recruiting	Gene	low	high	0.712185635051814	1	0.7122	ns	T-test	1.01784235951437	ACC
366	Step5	Gene	low	high	0.574375783881286	1	0.5744	ns	T-test	4.55663336243412	ACC
367	Step6	Gene	low	high	0.531741150244687	1	0.5317	ns	T-test	1.06201282019048	ACC
368	Step7	Gene	low	high	0.645852133741354	1	0.6459	ns	T-test	0.722786095826848	ACC
369	Step1	Gene	low	high	0.043943960541434	0.83	0.0439	*	T-test	1.02915628797456	PAAD
370	Step2	Gene	low	high	0.0155957059286278	0.33	0.0156	*	T-test	0.842560417657147	PAAD
371	Step3	Gene	low	high	0.430334333005943	1	0.4303	ns	T-test	0.95209097108745	PAAD
372	Step4.T cell.recruiting	Gene	low	high	0.309165408283507	1	0.3092	ns	T-test	0.749818470536125	PAAD
373	Step4.CD4 T cell.recruiting	Gene	low	high	0.31057327948027	1	0.3106	ns	T-test	0.904001607756802	PAAD
374	Step4.CD8 T cell.recruiting	Gene	low	high	0.028716056827134	0.57	0.0287	*	T-test	-0.268950350051358	PAAD
375	Step4.Th1 cell.recruiting	Gene	low	high	0.0576379105964821	0.98	0.0576	ns	T-test	2.44292510848579	PAAD
376	Step4.Dendritic cell.recruiting	Gene	low	high	0.0715884056924543	1	0.0716	ns	T-test	0.548539128841901	PAAD
377	Step4.Th22 cell.recruiting	Gene	low	high	0.0795891097040592	1	0.0796	ns	T-test	2.71147948431699	PAAD
378	Step4.Macrophage.recruiting	Gene	low	high	0.542502138341899	1	0.5425	ns	T-test	0.89789957801906	PAAD
379	Step4.Monocyte.recruiting	Gene	low	high	0.239715608675787	1	0.2397	ns	T-test	0.623092028655401	PAAD
380	Step4.Neutrophil.recruiting	Gene	low	high	0.00892603186813364	0.21	0.0089	**	T-test	0.37986426033687	PAAD
381	Step4.NK cell.recruiting	Gene	low	high	0.122161934613819	1	0.1222	ns	T-test	0.191173954721101	PAAD
382	Step4.Eosinophil.recruiting	Gene	low	high	0.983601790848021	1	0.9836	ns	T-test	1.04821598154931	PAAD
383	Step4.Basophil.recruiting	Gene	low	high	0.314855278769533	1	0.3149	ns	T-test	-5.50878923589875	PAAD
384	Step4.Th17 cell.recruiting	Gene	low	high	0.0148744493219982	0.33	0.0149	*	T-test	0.684471377347367	PAAD
385	Step4.B cell.recruiting	Gene	low	high	0.305993990392431	1	0.3060	ns	T-test	3.22990473973833	PAAD
386	Step4.Th2 cell.recruiting	Gene	low	high	0.0473648605517267	0.85	0.0474	*	T-test	7.00544325853123	PAAD
387	Step4.Treg cell.recruiting	Gene	low	high	0.164304111445944	1	0.1643	ns	T-test	1.38385334430434	PAAD
388	Step4.MDSC.recruiting	Gene	low	high	0.20898330744493	1	0.2090	ns	T-test	1.67918217872534	PAAD
389	Step5	Gene	low	high	0.41119473924167	1	0.4112	ns	T-test	1.07255518593825	PAAD
390	Step6	Gene	low	high	0.386302336792289	1	0.3863	ns	T-test	1.11375651650633	PAAD
391	Step7	Gene	low	high	0.976063520330091	1	0.9761	ns	T-test	1.01480210562333	PAAD
392	Step1	Gene	low	high	0.414367035939541	1	0.41437	ns	T-test	1.00591678950698	LUSC
393	Step2	Gene	low	high	0.016704393289917	0.27	0.01670	*	T-test	0.920101081046263	LUSC
394	Step3	Gene	low	high	0.0632864096622089	0.7	0.06329	ns	T-test	1.1870181900222	LUSC
395	Step4.T cell.recruiting	Gene	low	high	0.00022379058053726	0.0049	0.00022	***	T-test	0.723113875259798	LUSC
396	Step4.CD4 T cell.recruiting	Gene	low	high	0.00194185801950808	0.041	0.00194	**	T-test	0.796497154915959	LUSC
397	Step4.CD8 T cell.recruiting	Gene	low	high	0.00805836477224921	0.15	0.00806	**	T-test	0.679258659253279	LUSC
398	Step4.Th1 cell.recruiting	Gene	low	high	0.0261719643468667	0.37	0.02617	*	T-test	0.521699287059457	LUSC
399	Step4.Dendritic cell.recruiting	Gene	low	high	0.0133916000446491	0.24	0.01339	*	T-test	0.755399175214127	LUSC
400	Step4.Th22 cell.recruiting	Gene	low	high	0.879519403823457	1	0.87952	ns	T-test	1.07124548770049	LUSC
401	Step4.Macrophage.recruiting	Gene	low	high	0.0389105525068111	0.51	0.03891	*	T-test	0.86204934593333	LUSC
402	Step4.Monocyte.recruiting	Gene	low	high	0.108773408225796	1	0.10877	ns	T-test	0.808473558265752	LUSC
403	Step4.Neutrophil.recruiting	Gene	low	high	0.0492088767420538	0.59	0.04921	*	T-test	0.561348046848415	LUSC
404	Step4.NK cell.recruiting	Gene	low	high	0.0234843333755326	0.35	0.02348	*	T-test	0.775163146800173	LUSC
405	Step4.Eosinophil.recruiting	Gene	low	high	0.373804506879073	1	0.37380	ns	T-test	1.6322508358182	LUSC
406	Step4.Basophil.recruiting	Gene	low	high	0.268990261729364	1	0.26899	ns	T-test	-1.23291347789116	LUSC
407	Step4.Th17 cell.recruiting	Gene	low	high	1.93799681171321e-05	0.00045	1.9e-05	***	T-test	0.413203463203463	LUSC
408	Step4.B cell.recruiting	Gene	low	high	0.415738834111236	1	0.41574	ns	T-test	0.284329146031274	LUSC
409	Step4.Th2 cell.recruiting	Gene	low	high	0.400300955987169	1	0.40030	ns	T-test	1.10329178887102	LUSC
410	Step4.Treg cell.recruiting	Gene	low	high	0.64262032628928	1	0.64262	ns	T-test	1.02388244655566	LUSC
411	Step4.MDSC.recruiting	Gene	low	high	0.0139706279055328	0.24	0.01397	*	T-test	1.57257175010633	LUSC
412	Step5	Gene	low	high	0.00240409991002447	0.048	0.00240	**	T-test	2.06400758628259	LUSC
413	Step6	Gene	low	high	0.601508928036115	1	0.60151	ns	T-test	1.06739391782568	LUSC
414	Step7	Gene	low	high	0.443367116241745	1	0.44337	ns	T-test	0.5875318503528	LUSC
415	Step1	Gene	low	high	0.00123018531171333	0.021	0.00123	**	T-test	0.959327902209232	GBM
416	Step2	Gene	low	high	0.784721196252981	1	0.78472	ns	T-test	1.44952908961419	GBM
417	Step3	Gene	low	high	0.191238464936546	1	0.19124	ns	T-test	0.943368719229271	GBM
418	Step4.T cell.recruiting	Gene	low	high	0.0130941192859998	0.2	0.01309	*	T-test	1.51027379837541	GBM
419	Step4.CD4 T cell.recruiting	Gene	low	high	0.548539016984164	1	0.54854	ns	T-test	-16.9304721888756	GBM
420	Step4.CD8 T cell.recruiting	Gene	low	high	0.609927725018353	1	0.60993	ns	T-test	1.31936086610062	GBM
421	Step4.Th1 cell.recruiting	Gene	low	high	0.0871122702218765	0.96	0.08711	ns	T-test	1.49094144754181	GBM
422	Step4.Dendritic cell.recruiting	Gene	low	high	0.0414440023322196	0.5	0.04144	*	T-test	1.62469702097551	GBM
423	Step4.Th22 cell.recruiting	Gene	low	high	6.57288318087418e-06	0.00015	6.6e-06	***	T-test	1.72749835152114	GBM
424	Step4.Macrophage.recruiting	Gene	low	high	5.63834880115341e-05	0.0012	5.6e-05	***	T-test	0.452711844725875	GBM
425	Step4.Monocyte.recruiting	Gene	low	high	0.0337640608686534	0.44	0.03376	*	T-test	0.611802312880588	GBM
426	Step4.Neutrophil.recruiting	Gene	low	high	1.27296873200187e-05	0.00028	1.3e-05	***	T-test	3.09535661388969	GBM
427	Step4.NK cell.recruiting	Gene	low	high	0.174488710372703	1	0.17449	ns	T-test	54.5629054520359	GBM
428	Step4.Eosinophil.recruiting	Gene	low	high	0.0180639774404882	0.25	0.01806	*	T-test	1.12848360626102	GBM
429	Step4.Basophil.recruiting	Gene	low	high	0.00621134873225565	0.099	0.00621	**	T-test	1.21447151983474	GBM
430	Step4.Th17 cell.recruiting	Gene	low	high	0.815841564820872	1	0.81584	ns	T-test	1.49731711037534	GBM
431	Step4.B cell.recruiting	Gene	low	high	0.296942123652635	1	0.29694	ns	T-test	1.16534874761258	GBM
432	Step4.Th2 cell.recruiting	Gene	low	high	0.796955243962615	1	0.79696	ns	T-test	0.987291010362141	GBM
433	Step4.Treg cell.recruiting	Gene	low	high	0.797969710449112	1	0.79797	ns	T-test	0.993311317791567	GBM
434	Step4.MDSC.recruiting	Gene	low	high	0.000343597917391083	0.0065	0.00034	***	T-test	1.58071251562376	GBM
435	Step5	Gene	low	high	0.00114391482652818	0.021	0.00114	**	T-test	2.08036650326469	GBM
436	Step6	Gene	low	high	0.000209220119927574	0.0042	0.00021	***	T-test	1.24678953577756	GBM
437	Step7	Gene	low	high	0.199220302750517	1	0.19922	ns	T-test	0.762275078471105	GBM
438	Step1	Gene	low	high	0.0512125494889145	0.87	0.0512	ns	T-test	0.9822168327619	OV
439	Step2	Gene	low	high	0.15432563435202	1	0.1543	ns	T-test	0.778701228688874	OV
440	Step3	Gene	low	high	0.810723770508311	1	0.8107	ns	T-test	0.990526082412188	OV
441	Step4.T cell.recruiting	Gene	low	high	0.00340801054817641	0.075	0.0034	**	T-test	9.28779724043449	OV
442	Step4.CD4 T cell.recruiting	Gene	low	high	0.069656028328392	1	0.0697	ns	T-test	-1.47800586510264	OV
443	Step4.CD8 T cell.recruiting	Gene	low	high	0.361664121280569	1	0.3617	ns	T-test	0.757072035833098	OV
444	Step4.Th1 cell.recruiting	Gene	low	high	0.213707482320092	1	0.2137	ns	T-test	0.121139446265356	OV
445	Step4.Dendritic cell.recruiting	Gene	low	high	0.0278924554826824	0.56	0.0279	*	T-test	7.39576213260424	OV
446	Step4.Th22 cell.recruiting	Gene	low	high	0.0681625054139624	1	0.0682	ns	T-test	1.41824413182959	OV
447	Step4.Macrophage.recruiting	Gene	low	high	0.300453187649233	1	0.3005	ns	T-test	0.918636368992212	OV
448	Step4.Monocyte.recruiting	Gene	low	high	0.00132778305241678	0.031	0.0013	**	T-test	-1.22133445472386	OV
449	Step4.Neutrophil.recruiting	Gene	low	high	0.316926097285779	1	0.3169	ns	T-test	1.18138976570489	OV
450	Step4.NK cell.recruiting	Gene	low	high	0.229647488372789	1	0.2296	ns	T-test	0.725017023582874	OV
451	Step4.Eosinophil.recruiting	Gene	low	high	0.0456531083755373	0.82	0.0457	*	T-test	1.18693106312292	OV
452	Step4.Basophil.recruiting	Gene	low	high	0.890758312731468	1	0.8908	ns	T-test	0.992904218609134	OV
453	Step4.Th17 cell.recruiting	Gene	low	high	0.0596956080660801	0.96	0.0597	ns	T-test	0.572023450769821	OV
454	Step4.B cell.recruiting	Gene	low	high	0.0250333795191002	0.53	0.0250	*	T-test	-0.656081254821291	OV
455	Step4.Th2 cell.recruiting	Gene	low	high	0.261866297730464	1	0.2619	ns	T-test	1.03755718768905	OV
456	Step4.Treg cell.recruiting	Gene	low	high	0.43623507513919	1	0.4362	ns	T-test	1.03394601839324	OV
457	Step4.MDSC.recruiting	Gene	low	high	0.0390720268496716	0.74	0.0391	*	T-test	1.13656444102809	OV
458	Step5	Gene	low	high	0.590419965162898	1	0.5904	ns	T-test	0.510762772418721	OV
459	Step6	Gene	low	high	0.82807074666158	1	0.8281	ns	T-test	1.04492264630691	OV
460	Step7	Gene	low	high	0.202396899824893	1	0.2024	ns	T-test	1.24501482685662	OV
461	Step1	Gene	low	high	1.39724622794929e-05	0.00014	1.4e-05	***	T-test	0.974129998287565	THCA
462	Step2	Gene	low	high	0.118470121665991	0.59	0.1185	ns	T-test	1.0798459865085	THCA
463	Step3	Gene	low	high	0.0130142190131097	0.091	0.0130	*	T-test	1.11208504366228	THCA
464	Step4.T cell.recruiting	Gene	low	high	1.27069036943248e-07	1.7e-06	1.3e-07	***	T-test	-1.59219187591258	THCA
465	Step4.CD4 T cell.recruiting	Gene	low	high	6.74021609868558e-11	1.3e-09	6.7e-11	***	T-test	0.233834508451463	THCA
466	Step4.CD8 T cell.recruiting	Gene	low	high	5.58039030529472e-12	1.2e-10	5.6e-12	***	T-test	-5.95262587980509	THCA
467	Step4.Th1 cell.recruiting	Gene	low	high	1.92875438702241e-09	3.3e-08	1.9e-09	***	T-test	2.39385258838384	THCA
468	Step4.Dendritic cell.recruiting	Gene	low	high	3.52131679536373e-05	0.00032	3.5e-05	***	T-test	-1.58209666439755	THCA
469	Step4.Th22 cell.recruiting	Gene	low	high	9.57321810001958e-10	1.8e-08	9.6e-10	***	T-test	1.90910865810618	THCA
470	Step4.Macrophage.recruiting	Gene	low	high	6.79757398795183e-08	9.5e-07	6.8e-08	***	T-test	0.228777549736492	THCA
471	Step4.Monocyte.recruiting	Gene	low	high	0.00533140877560999	0.043	0.0053	**	T-test	-0.0520653943239992	THCA
472	Step4.Neutrophil.recruiting	Gene	low	high	4.33302081821455e-06	4.8e-05	4.3e-06	***	T-test	1.39007416715611	THCA
473	Step4.NK cell.recruiting	Gene	low	high	7.29097057894316e-12	1.5e-10	7.3e-12	***	T-test	-0.52881997789817	THCA
474	Step4.Eosinophil.recruiting	Gene	low	high	0.312525137908302	1	0.3125	ns	T-test	1.02461234512936	THCA
475	Step4.Basophil.recruiting	Gene	low	high	0.722209328370856	1	0.7222	ns	T-test	1.0154272	THCA
476	Step4.Th17 cell.recruiting	Gene	low	high	0.0558478277552966	0.34	0.0558	ns	T-test	4.0912090701413	THCA
477	Step4.B cell.recruiting	Gene	low	high	0.525491711029394	1	0.5255	ns	T-test	1.12044101618177	THCA
478	Step4.Th2 cell.recruiting	Gene	low	high	9.31212000313808e-07	1.1e-05	9.3e-07	***	T-test	1.59787341482702	THCA
479	Step4.Treg cell.recruiting	Gene	low	high	2.85435854680356e-09	4.3e-08	2.9e-09	***	T-test	1.44294665125616	THCA
480	Step4.MDSC.recruiting	Gene	low	high	1.27417078041333e-09	2.3e-08	1.3e-09	***	T-test	1.17614482406935	THCA
481	Step5	Gene	low	high	2.32937890134651e-09	3.7e-08	2.3e-09	***	T-test	-1.07279611490658	THCA
482	Step6	Gene	low	high	3.59581319183101e-17	8.3e-16	< 2e-16	***	T-test	1.62945727415508	THCA
483	Step7	Gene	low	high	0.736421930371998	1	0.7364	ns	T-test	1.04032584925241	THCA
484	Step1	Gene	low	high	0.945546448586079	1	0.9455	ns	T-test	0.998262260716059	KICH
485	Step2	Gene	low	high	0.202576464199297	1	0.2026	ns	T-test	5.42863122645458	KICH
486	Step3	Gene	low	high	0.892050098723401	1	0.8921	ns	T-test	0.992746468940783	KICH
487	Step4.T cell.recruiting	Gene	low	high	0.107598140988298	1	0.1076	ns	T-test	1.63265400434401	KICH
488	Step4.CD4 T cell.recruiting	Gene	low	high	0.89006704025651	1	0.8901	ns	T-test	0.886019469983775	KICH
489	Step4.CD8 T cell.recruiting	Gene	low	high	0.173238373529701	1	0.1732	ns	T-test	1.66631383964012	KICH
490	Step4.Th1 cell.recruiting	Gene	low	high	0.868936695686171	1	0.8689	ns	T-test	1.04480639755388	KICH
491	Step4.Dendritic cell.recruiting	Gene	low	high	0.0441433065856118	0.88	0.0441	*	T-test	3.82904411764706	KICH
492	Step4.Th22 cell.recruiting	Gene	low	high	0.280064492211265	1	0.2801	ns	T-test	1.16179887911787	KICH
493	Step4.Macrophage.recruiting	Gene	low	high	0.222594644193132	1	0.2226	ns	T-test	-0.0687801667397982	KICH
494	Step4.Monocyte.recruiting	Gene	low	high	0.448889094040667	1	0.4489	ns	T-test	-0.573698971642256	KICH
495	Step4.Neutrophil.recruiting	Gene	low	high	0.421751094727688	1	0.4218	ns	T-test	1.06577217125382	KICH
496	Step4.NK cell.recruiting	Gene	low	high	0.00552668216270413	0.12	0.0055	**	T-test	6.17733878292461	KICH
497	Step4.Eosinophil.recruiting	Gene	low	high	0.830356586131846	1	0.8304	ns	T-test	1.01638797579915	KICH
498	Step4.Basophil.recruiting	Gene	low	high	0.839647365378988	1	0.8396	ns	T-test	0.988335534175942	KICH
499	Step4.Th17 cell.recruiting	Gene	low	high	0.672861390995489	1	0.6729	ns	T-test	1.62940004427717	KICH
500	Step4.B cell.recruiting	Gene	low	high	0.379196884389129	1	0.3792	ns	T-test	1.16471512770138	KICH
501	Step4.Th2 cell.recruiting	Gene	low	high	0.430356996026143	1	0.4304	ns	T-test	1.04024962150585	KICH
502	Step4.Treg cell.recruiting	Gene	low	high	0.0355492782909864	0.75	0.0355	*	T-test	1.08768298408092	KICH
503	Step4.MDSC.recruiting	Gene	low	high	0.656977691051453	1	0.6570	ns	T-test	0.979699527182946	KICH
504	Step5	Gene	low	high	0.636373788488571	1	0.6364	ns	T-test	0.754064421847409	KICH
505	Step6	Gene	low	high	0.386803355393719	1	0.3868	ns	T-test	1.07574090704984	KICH
506	Step7	Gene	low	high	0.00372482298974361	0.086	0.0037	**	T-test	2.91552606110881	KICH
507	Step1	Gene	low	high	0.208025095724009	1	0.20803	ns	T-test	0.983872365714548	KIRP
508	Step2	Gene	low	high	0.00357002846851395	0.075	0.00357	**	T-test	0.727434030381565	KIRP
509	Step3	Gene	low	high	0.405725966622333	1	0.40573	ns	T-test	1.07136182713376	KIRP
510	Step4.T cell.recruiting	Gene	low	high	0.0654947599378942	0.79	0.06549	ns	T-test	3.2659856402646	KIRP
511	Step4.CD4 T cell.recruiting	Gene	low	high	0.842235724057363	1	0.84224	ns	T-test	1.01604127070323	KIRP
512	Step4.CD8 T cell.recruiting	Gene	low	high	0.0325002179414624	0.49	0.03250	*	T-test	-0.697533973951137	KIRP
513	Step4.Th1 cell.recruiting	Gene	low	high	0.0108354781719372	0.18	0.01084	*	T-test	1.29949986035375	KIRP
514	Step4.Dendritic cell.recruiting	Gene	low	high	0.0909573728431816	0.91	0.09096	ns	T-test	-1.63916055840755	KIRP
515	Step4.Th22 cell.recruiting	Gene	low	high	0.0400901824743594	0.53	0.04009	*	T-test	1.36568379913883	KIRP
516	Step4.Macrophage.recruiting	Gene	low	high	0.283417657805296	1	0.28342	ns	T-test	0.846383769681512	KIRP
517	Step4.Monocyte.recruiting	Gene	low	high	0.110365734838704	0.99	0.11037	ns	T-test	0.872300701923469	KIRP
518	Step4.Neutrophil.recruiting	Gene	low	high	0.289361701973276	1	0.28936	ns	T-test	0.32535991264485	KIRP
519	Step4.NK cell.recruiting	Gene	low	high	0.289896298778093	1	0.28990	ns	T-test	-4.09189488856858	KIRP
520	Step4.Eosinophil.recruiting	Gene	low	high	0.00555251475151533	0.11	0.00555	**	T-test	1.14714979487748	KIRP
521	Step4.Basophil.recruiting	Gene	low	high	0.0381307991935777	0.53	0.03813	*	T-test	1.16798664732426	KIRP
522	Step4.Th17 cell.recruiting	Gene	low	high	0.00645913458267787	0.12	0.00646	**	T-test	-7.88452254319768	KIRP
523	Step4.B cell.recruiting	Gene	low	high	0.0201530390899434	0.32	0.02015	*	T-test	0.503734748369216	KIRP
524	Step4.Th2 cell.recruiting	Gene	low	high	0.0725622572621695	0.8	0.07256	ns	T-test	0.876916675328393	KIRP
525	Step4.Treg cell.recruiting	Gene	low	high	0.000327017670053226	0.0075	0.00033	***	T-test	0.792773868865686	KIRP
526	Step4.MDSC.recruiting	Gene	low	high	0.0043023458075936	0.086	0.00430	**	T-test	0.67417251389788	KIRP
527	Step5	Gene	low	high	0.00231274084312222	0.051	0.00231	**	T-test	1.25796771192497	KIRP
528	Step6	Gene	low	high	0.717618375993423	1	0.71762	ns	T-test	1.03466729284088	KIRP
529	Step7	Gene	low	high	0.163120833324304	1	0.16312	ns	T-test	1.37322034421072	KIRP
530	Step1	Gene	low	high	0.621868031184671	1	0.6219	ns	T-test	1.00501679590619	STAD
531	Step2	Gene	low	high	0.245426177361415	1	0.2454	ns	T-test	0.94307337024568	STAD
532	Step3	Gene	low	high	0.012064921243005	0.25	0.0121	*	T-test	1.23812580837023	STAD
533	Step4.T cell.recruiting	Gene	low	high	0.600693713379964	1	0.6007	ns	T-test	0.934356100298667	STAD
534	Step4.CD4 T cell.recruiting	Gene	low	high	0.979238451009121	1	0.9792	ns	T-test	0.996113584078627	STAD
535	Step4.CD8 T cell.recruiting	Gene	low	high	0.191920775330899	1	0.1919	ns	T-test	1.18992784891773	STAD
536	Step4.Th1 cell.recruiting	Gene	low	high	0.0967876561755204	1	0.0968	ns	T-test	1.4563007500155	STAD
537	Step4.Dendritic cell.recruiting	Gene	low	high	0.198179055744154	1	0.1982	ns	T-test	0.837808630473899	STAD
538	Step4.Th22 cell.recruiting	Gene	low	high	0.582469650175896	1	0.5825	ns	T-test	0.0692406994484217	STAD
539	Step4.Macrophage.recruiting	Gene	low	high	0.0601435316011027	1	0.0601	ns	T-test	0.86220396655098	STAD
540	Step4.Monocyte.recruiting	Gene	low	high	0.0229375041035597	0.46	0.0229	*	T-test	0.00486246179494304	STAD
541	Step4.Neutrophil.recruiting	Gene	low	high	0.785379668976911	1	0.7854	ns	T-test	0.968017273030427	STAD
542	Step4.NK cell.recruiting	Gene	low	high	0.554391515849527	1	0.5544	ns	T-test	1.0913697286695	STAD
543	Step4.Eosinophil.recruiting	Gene	low	high	0.796741519762316	1	0.7967	ns	T-test	0.693239708109597	STAD
544	Step4.Basophil.recruiting	Gene	low	high	0.390742949798642	1	0.3907	ns	T-test	0.445160485614502	STAD
545	Step4.Th17 cell.recruiting	Gene	low	high	0.00952615116337555	0.21	0.0095	**	T-test	0.769838377080202	STAD
546	Step4.B cell.recruiting	Gene	low	high	0.0595982660722727	1	0.0596	ns	T-test	0.432846207376479	STAD
547	Step4.Th2 cell.recruiting	Gene	low	high	0.196695845223973	1	0.1967	ns	T-test	1.11000101202056	STAD
548	Step4.Treg cell.recruiting	Gene	low	high	0.148473962166119	1	0.1485	ns	T-test	1.11816519479567	STAD
549	Step4.MDSC.recruiting	Gene	low	high	0.471342722239579	1	0.4713	ns	T-test	0.684500244047942	STAD
550	Step5	Gene	low	high	0.00595117962412036	0.14	0.0060	**	T-test	0.506218129087399	STAD
551	Step6	Gene	low	high	0.64704874044142	1	0.6470	ns	T-test	1.02445631370979	STAD
552	Step7	Gene	low	high	0.535542401335418	1	0.5355	ns	T-test	0.560865795090715	STAD
553	Step1	Gene	low	high	0.575192926182224	1	0.5752	ns	T-test	0.993141792262523	PCPG
554	Step2	Gene	low	high	0.742946129625213	1	0.7429	ns	T-test	0.957627314814815	PCPG
555	Step3	Gene	low	high	0.466225249377085	1	0.4662	ns	T-test	0.968087807283177	PCPG
556	Step4.T cell.recruiting	Gene	low	high	0.186782986187887	1	0.1868	ns	T-test	0.756753891549022	PCPG
557	Step4.CD4 T cell.recruiting	Gene	low	high	0.746573535189003	1	0.7466	ns	T-test	2.5158696572154	PCPG
558	Step4.CD8 T cell.recruiting	Gene	low	high	0.797915288867041	1	0.7979	ns	T-test	0.979731236191905	PCPG
559	Step4.Th1 cell.recruiting	Gene	low	high	0.796218494428961	1	0.7962	ns	T-test	0.982506796752984	PCPG
560	Step4.Dendritic cell.recruiting	Gene	low	high	0.447998575901895	1	0.4480	ns	T-test	0.788450595642358	PCPG
561	Step4.Th22 cell.recruiting	Gene	low	high	0.750056666837923	1	0.7501	ns	T-test	0.989625901738433	PCPG
562	Step4.Macrophage.recruiting	Gene	low	high	0.413747262815319	1	0.4137	ns	T-test	0.738789027514528	PCPG
563	Step4.Monocyte.recruiting	Gene	low	high	0.462929169014414	1	0.4629	ns	T-test	-0.165327880823718	PCPG
564	Step4.Neutrophil.recruiting	Gene	low	high	0.972317204547917	1	0.9723	ns	T-test	1.00274761446084	PCPG
565	Step4.NK cell.recruiting	Gene	low	high	0.37820530324651	1	0.3782	ns	T-test	0.8291271026611	PCPG
566	Step4.Eosinophil.recruiting	Gene	low	high	0.262937352478343	1	0.2629	ns	T-test	0.935230952786773	PCPG
567	Step4.Basophil.recruiting	Gene	low	high	0.673165933212491	1	0.6732	ns	T-test	0.961027845227795	PCPG
568	Step4.Th17 cell.recruiting	Gene	low	high	0.161623193096999	1	0.1616	ns	T-test	2.22925911996991	PCPG
569	Step4.B cell.recruiting	Gene	low	high	0.0130149586968684	0.29	0.0130	*	T-test	0.65920213770168	PCPG
570	Step4.Th2 cell.recruiting	Gene	low	high	0.00863488894661282	0.2	0.0086	**	T-test	0.935950640860847	PCPG
571	Step4.Treg cell.recruiting	Gene	low	high	0.283777884847201	1	0.2838	ns	T-test	0.935074715269669	PCPG
572	Step4.MDSC.recruiting	Gene	low	high	0.0690968452260328	1	0.0691	ns	T-test	1.05779350335441	PCPG
573	Step5	Gene	low	high	0.621625042410423	1	0.6216	ns	T-test	3.2336129232681	PCPG
574	Step6	Gene	low	high	0.0534067807509	1	0.0534	ns	T-test	0.853943978379323	PCPG
575	Step7	Gene	low	high	0.0182289980973761	0.38	0.0182	*	T-test	-12.6028655400441	PCPG
576	Step1	Gene	low	high	0.248623880192214	1	0.2486	ns	T-test	1.00808212936654	LUAD
577	Step2	Gene	low	high	0.00122181135748865	0.027	0.0012	**	T-test	0.896290752479836	LUAD
578	Step3	Gene	low	high	0.158624029471681	1	0.1586	ns	T-test	1.14778120094379	LUAD
579	Step4.T cell.recruiting	Gene	low	high	0.899189837743474	1	0.8992	ns	T-test	1.00990844028517	LUAD
580	Step4.CD4 T cell.recruiting	Gene	low	high	0.714031247581828	1	0.7140	ns	T-test	1.02346803637378	LUAD
581	Step4.CD8 T cell.recruiting	Gene	low	high	0.607444083733238	1	0.6074	ns	T-test	0.945566771167074	LUAD
582	Step4.Th1 cell.recruiting	Gene	low	high	0.822415585943464	1	0.8224	ns	T-test	0.961931397155492	LUAD
583	Step4.Dendritic cell.recruiting	Gene	low	high	0.543601067226015	1	0.5436	ns	T-test	0.944770665726852	LUAD
584	Step4.Th22 cell.recruiting	Gene	low	high	0.321715875987704	1	0.3217	ns	T-test	0.00639403534481254	LUAD
585	Step4.Macrophage.recruiting	Gene	low	high	0.74299497408645	1	0.7430	ns	T-test	0.980143941088869	LUAD
586	Step4.Monocyte.recruiting	Gene	low	high	0.00769835585540085	0.16	0.0077	**	T-test	1.61546962952418	LUAD
587	Step4.Neutrophil.recruiting	Gene	low	high	0.0782008201237126	1	0.0782	ns	T-test	0.626811862790158	LUAD
588	Step4.NK cell.recruiting	Gene	low	high	0.926987363841714	1	0.9270	ns	T-test	1.00960738612206	LUAD
589	Step4.Eosinophil.recruiting	Gene	low	high	0.12257628128752	1	0.1226	ns	T-test	0.823431561233875	LUAD
590	Step4.Basophil.recruiting	Gene	low	high	0.218007517287466	1	0.2180	ns	T-test	0.779328284804784	LUAD
591	Step4.Th17 cell.recruiting	Gene	low	high	1.59857664881448e-06	3.7e-05	1.6e-06	***	T-test	0.614547989139737	LUAD
592	Step4.B cell.recruiting	Gene	low	high	0.503030824851237	1	0.5030	ns	T-test	1.49999922948662	LUAD
593	Step4.Th2 cell.recruiting	Gene	low	high	0.545888449025066	1	0.5459	ns	T-test	0.899151720687092	LUAD
594	Step4.Treg cell.recruiting	Gene	low	high	0.420275960223842	1	0.4203	ns	T-test	0.93294714529776	LUAD
595	Step4.MDSC.recruiting	Gene	low	high	0.0138756847022631	0.28	0.0139	*	T-test	1.53003803974277	LUAD
596	Step5	Gene	low	high	0.560916716650236	1	0.5609	ns	T-test	0.860685152622559	LUAD
597	Step6	Gene	low	high	0.608750320402378	1	0.6088	ns	T-test	1.05495325273023	LUAD
598	Step7	Gene	low	high	0.163838231918882	1	0.1638	ns	T-test	0.573005890871259	LUAD
599	Step1	Gene	low	high	0.00878741166584129	0.15	0.0088	**	T-test	0.960009515901556	COAD
600	Step2	Gene	low	high	0.0339225049139385	0.46	0.0339	*	T-test	1.24317063390498	COAD
601	Step3	Gene	low	high	0.00102127156581038	0.02	0.0010	**	T-test	1.19417209618487	COAD
602	Step4.T cell.recruiting	Gene	low	high	0.0129411558838348	0.21	0.0129	*	T-test	-0.440297733240325	COAD
603	Step4.CD4 T cell.recruiting	Gene	low	high	0.0349232285797856	0.46	0.0349	*	T-test	-0.498035167273947	COAD
604	Step4.CD8 T cell.recruiting	Gene	low	high	0.437310364458394	1	0.4373	ns	T-test	0.853056963770482	COAD
605	Step4.Th1 cell.recruiting	Gene	low	high	0.726458846146956	1	0.7265	ns	T-test	0.907479712786746	COAD
606	Step4.Dendritic cell.recruiting	Gene	low	high	0.12739949930681	1	0.1274	ns	T-test	0.540825893292815	COAD
607	Step4.Th22 cell.recruiting	Gene	low	high	0.481922801843015	1	0.4819	ns	T-test	-12.508518446977	COAD
608	Step4.Macrophage.recruiting	Gene	low	high	0.00274278644063354	0.049	0.0027	**	T-test	0.531268691348335	COAD
609	Step4.Monocyte.recruiting	Gene	low	high	0.919464488033186	1	0.9195	ns	T-test	0.942370462131315	COAD
610	Step4.Neutrophil.recruiting	Gene	low	high	0.0145778521551246	0.22	0.0146	*	T-test	0.723719609578119	COAD
611	Step4.NK cell.recruiting	Gene	low	high	0.111632866872071	1	0.1116	ns	T-test	0.63532703530102	COAD
612	Step4.Eosinophil.recruiting	Gene	low	high	0.0853005711719523	0.94	0.0853	ns	T-test	2.5515466322894	COAD
613	Step4.Basophil.recruiting	Gene	low	high	0.361708894080937	1	0.3617	ns	T-test	-0.42635925157167	COAD
614	Step4.Th17 cell.recruiting	Gene	low	high	2.0315160732049e-06	4.7e-05	2.0e-06	***	T-test	0.377503374448272	COAD
615	Step4.B cell.recruiting	Gene	low	high	0.421534341910217	1	0.4215	ns	T-test	-5.03979568702239	COAD
616	Step4.Th2 cell.recruiting	Gene	low	high	0.0326667141195601	0.46	0.0327	*	T-test	1.62345582988346	COAD
617	Step4.Treg cell.recruiting	Gene	low	high	1.25978287075896e-05	0.00028	1.3e-05	***	T-test	1.51823689424126	COAD
618	Step4.MDSC.recruiting	Gene	low	high	0.20199650925667	1	0.2020	ns	T-test	1.37534566474779	COAD
619	Step5	Gene	low	high	9.9480710079777e-05	0.0021	9.9e-05	***	T-test	1.76750766305294	COAD
620	Step6	Gene	low	high	0.00156353133672465	0.03	0.0016	**	T-test	1.16755207773277	COAD
621	Step7	Gene	low	high	0.693013550158851	1	0.6930	ns	T-test	0.828872065647844	COAD
622	Step1	Gene	low	high	0.235785452060507	1	0.236	ns	T-test	0.992199601597075	PRAD
623	Step2	Gene	low	high	0.674607910950221	1	0.675	ns	T-test	1.01486891203472	PRAD
624	Step3	Gene	low	high	0.657463942146448	1	0.657	ns	T-test	0.988231290276156	PRAD
625	Step4.T cell.recruiting	Gene	low	high	0.74797378696222	1	0.748	ns	T-test	0.213060775387633	PRAD
626	Step4.CD4 T cell.recruiting	Gene	low	high	0.739486897231425	1	0.739	ns	T-test	1.04691486204127	PRAD
627	Step4.CD8 T cell.recruiting	Gene	low	high	0.349841839952725	1	0.350	ns	T-test	1.79348863239805	PRAD
628	Step4.Th1 cell.recruiting	Gene	low	high	0.0687151301604609	1	0.069	ns	T-test	2.37672811647055	PRAD
629	Step4.Dendritic cell.recruiting	Gene	low	high	0.061650254619698	1	0.062	ns	T-test	-3.43463071662678	PRAD
630	Step4.Th22 cell.recruiting	Gene	low	high	0.0764468300894637	1	0.076	ns	T-test	0.867110519441893	PRAD
631	Step4.Macrophage.recruiting	Gene	low	high	0.564635662352421	1	0.565	ns	T-test	1.17965305344562	PRAD
632	Step4.Monocyte.recruiting	Gene	low	high	0.211171515236421	1	0.211	ns	T-test	1.66811256268161	PRAD
633	Step4.Neutrophil.recruiting	Gene	low	high	0.436131453166755	1	0.436	ns	T-test	0.933297404795434	PRAD
634	Step4.NK cell.recruiting	Gene	low	high	0.6266866855882	1	0.627	ns	T-test	0.329981777491904	PRAD
635	Step4.Eosinophil.recruiting	Gene	low	high	0.526597116106493	1	0.527	ns	T-test	0.982233125965129	PRAD
636	Step4.Basophil.recruiting	Gene	low	high	0.108306287979502	1	0.108	ns	T-test	0.943429539115711	PRAD
637	Step4.Th17 cell.recruiting	Gene	low	high	0.108908416466254	1	0.109	ns	T-test	2.10806587096233	PRAD
638	Step4.B cell.recruiting	Gene	low	high	0.404193432821144	1	0.404	ns	T-test	0.562462597867832	PRAD
639	Step4.Th2 cell.recruiting	Gene	low	high	0.0246310321926426	0.57	0.025	*	T-test	0.83483348767908	PRAD
640	Step4.Treg cell.recruiting	Gene	low	high	0.144384416688551	1	0.144	ns	T-test	0.958742007934572	PRAD
641	Step4.MDSC.recruiting	Gene	low	high	0.0307143583545545	0.68	0.031	*	T-test	1.09071264711438	PRAD
642	Step5	Gene	low	high	0.568390155611749	1	0.568	ns	T-test	1.08605409057064	PRAD
643	Step6	Gene	low	high	0.85017048542655	1	0.850	ns	T-test	0.994444055813264	PRAD
644	Step7	Gene	low	high	0.0842607814317982	1	0.084	ns	T-test	0.621969177052835	PRAD
645	Step1	Gene	low	high	0.0786327930274471	1	0.0786	ns	T-test	1.03178976236303	ESCA
646	Step2	Gene	low	high	0.446082980413503	1	0.4461	ns	T-test	0.60258982308955	ESCA
647	Step3	Gene	low	high	0.422912487002782	1	0.4229	ns	T-test	0.927912210169663	ESCA
648	Step4.T cell.recruiting	Gene	low	high	0.0225947258953984	0.5	0.0226	*	T-test	-0.0327720236611291	ESCA
649	Step4.CD4 T cell.recruiting	Gene	low	high	0.211860839859178	1	0.2119	ns	T-test	0.506381820655872	ESCA
650	Step4.CD8 T cell.recruiting	Gene	low	high	0.600674586366334	1	0.6007	ns	T-test	0.829081329477479	ESCA
651	Step4.Th1 cell.recruiting	Gene	low	high	0.559025992116508	1	0.5590	ns	T-test	0.312226917842561	ESCA
652	Step4.Dendritic cell.recruiting	Gene	low	high	0.413241389010184	1	0.4132	ns	T-test	-0.161551203351846	ESCA
653	Step4.Th22 cell.recruiting	Gene	low	high	0.681602659421944	1	0.6816	ns	T-test	1.73764534883721	ESCA
654	Step4.Macrophage.recruiting	Gene	low	high	0.159547447448072	1	0.1595	ns	T-test	0.657874718394336	ESCA
655	Step4.Monocyte.recruiting	Gene	low	high	0.16576919513813	1	0.1658	ns	T-test	-0.569612272775034	ESCA
656	Step4.Neutrophil.recruiting	Gene	low	high	0.908066444658558	1	0.9081	ns	T-test	0.967533571307156	ESCA
657	Step4.NK cell.recruiting	Gene	low	high	0.299392998916249	1	0.2994	ns	T-test	0.478143704816936	ESCA
658	Step4.Eosinophil.recruiting	Gene	low	high	0.287222520442514	1	0.2872	ns	T-test	0.589125480700755	ESCA
659	Step4.Basophil.recruiting	Gene	low	high	0.917141002670746	1	0.9171	ns	T-test	1.06527820951197	ESCA
660	Step4.Th17 cell.recruiting	Gene	low	high	0.1004825692177	1	0.1005	ns	T-test	0.0739981685780317	ESCA
661	Step4.B cell.recruiting	Gene	low	high	0.229590305157173	1	0.2296	ns	T-test	0.45861229458308	ESCA
662	Step4.Th2 cell.recruiting	Gene	low	high	0.698140475817599	1	0.6981	ns	T-test	1.03656112158048	ESCA
663	Step4.Treg cell.recruiting	Gene	low	high	0.00728352292648295	0.17	0.0073	**	T-test	1.27877263413903	ESCA
664	Step4.MDSC.recruiting	Gene	low	high	0.749756177168654	1	0.7498	ns	T-test	1.14785420340976	ESCA
665	Step5	Gene	low	high	0.129649882578962	1	0.1296	ns	T-test	-1.54551686317521	ESCA
666	Step6	Gene	low	high	0.0800326030145245	1	0.0800	ns	T-test	1.2659663734966	ESCA
667	Step7	Gene	low	high	0.793704713285388	1	0.7937	ns	T-test	0.853482939532034	ESCA
668	Step1	Gene	low	high	0.032535617877313	0.55	0.0325	*	T-test	1.01344386268929	KIRC
669	Step2	Gene	low	high	2.22317583242865e-05	0.00051	2.2e-05	***	T-test	0.214327225642091	KIRC
670	Step3	Gene	low	high	0.158368992755799	1	0.1584	ns	T-test	1.1912502183493	KIRC
671	Step4.T cell.recruiting	Gene	low	high	0.149484549326179	1	0.1495	ns	T-test	1.27348767517922	KIRC
672	Step4.CD4 T cell.recruiting	Gene	low	high	0.924883255675203	1	0.9249	ns	T-test	1.0071197761396	KIRC
673	Step4.CD8 T cell.recruiting	Gene	low	high	0.0556151478839082	0.89	0.0556	ns	T-test	0.845522155402805	KIRC
674	Step4.Th1 cell.recruiting	Gene	low	high	0.0976894029084005	1	0.0977	ns	T-test	0.678472207582225	KIRC
675	Step4.Dendritic cell.recruiting	Gene	low	high	0.116554336323043	1	0.1166	ns	T-test	1.40290264108709	KIRC
676	Step4.Th22 cell.recruiting	Gene	low	high	0.203053312850604	1	0.2031	ns	T-test	-2.49771271729186	KIRC
677	Step4.Macrophage.recruiting	Gene	low	high	0.643736907722569	1	0.6437	ns	T-test	1.0203080744986	KIRC
678	Step4.Monocyte.recruiting	Gene	low	high	0.0298375479567444	0.54	0.0298	*	T-test	1.09993351926582	KIRC
679	Step4.Neutrophil.recruiting	Gene	low	high	0.0235581626941122	0.49	0.0236	*	T-test	0.766268193385573	KIRC
680	Step4.NK cell.recruiting	Gene	low	high	0.22309183429469	1	0.2231	ns	T-test	0.915259187904085	KIRC
681	Step4.Eosinophil.recruiting	Gene	low	high	0.007426874766599	0.16	0.0074	**	T-test	0.906927682204847	KIRC
682	Step4.Basophil.recruiting	Gene	low	high	0.0265045145870283	0.53	0.0265	*	T-test	0.895542450611549	KIRC
683	Step4.Th17 cell.recruiting	Gene	low	high	0.0281784124795989	0.54	0.0282	*	T-test	0.87724387666131	KIRC
684	Step4.B cell.recruiting	Gene	low	high	0.570427102784575	1	0.5704	ns	T-test	0.770963299529122	KIRC
685	Step4.Th2 cell.recruiting	Gene	low	high	0.339423833475393	1	0.3394	ns	T-test	0.965840504690789	KIRC
686	Step4.Treg cell.recruiting	Gene	low	high	0.232758371408429	1	0.2328	ns	T-test	1.06511998715277	KIRC
687	Step4.MDSC.recruiting	Gene	low	high	0.725959826871376	1	0.7260	ns	T-test	0.969329362292399	KIRC
688	Step5	Gene	low	high	0.963112393109336	1	0.9631	ns	T-test	1.02900021355502	KIRC
689	Step6	Gene	low	high	0.492064696586408	1	0.4921	ns	T-test	1.02271527347274	KIRC
690	Step7	Gene	low	high	0.666295172852735	1	0.6663	ns	T-test	-0.1441163003663	KIRC
691	Step1	Gene	low	high	0.727130571336857	1	0.727	ns	T-test	1.01336823145334	CHOL
692	Step2	Gene	low	high	0.66999317389843	1	0.670	ns	T-test	0.917838065785775	CHOL
693	Step3	Gene	low	high	0.0988395197525799	1	0.099	ns	T-test	0.782003095290736	CHOL
694	Step4.T cell.recruiting	Gene	low	high	0.562274414534748	1	0.562	ns	T-test	3.05592389737676	CHOL
695	Step4.CD4 T cell.recruiting	Gene	low	high	0.451635587946005	1	0.452	ns	T-test	1.96630545208263	CHOL
696	Step4.CD8 T cell.recruiting	Gene	low	high	0.419106074292677	1	0.419	ns	T-test	-6.28493894165536	CHOL
697	Step4.Th1 cell.recruiting	Gene	low	high	0.955847020263364	1	0.956	ns	T-test	1.04062472580504	CHOL
698	Step4.Dendritic cell.recruiting	Gene	low	high	0.123940884275071	1	0.124	ns	T-test	-2.72245891661595	CHOL
699	Step4.Th22 cell.recruiting	Gene	low	high	0.0766455186411832	1	0.077	ns	T-test	-0.0159560888435027	CHOL
700	Step4.Macrophage.recruiting	Gene	low	high	0.433982447274973	1	0.434	ns	T-test	1.726875	CHOL
701	Step4.Monocyte.recruiting	Gene	low	high	0.223499567371023	1	0.223	ns	T-test	0.54666348144609	CHOL
702	Step4.Neutrophil.recruiting	Gene	low	high	0.554262260943528	1	0.554	ns	T-test	1.30781047477317	CHOL
703	Step4.NK cell.recruiting	Gene	low	high	0.321057032803047	1	0.321	ns	T-test	-0.521240831295844	CHOL
704	Step4.Eosinophil.recruiting	Gene	low	high	0.0646293574890699	1	0.065	ns	T-test	0.798074177891978	CHOL
705	Step4.Basophil.recruiting	Gene	low	high	0.228974505536293	1	0.229	ns	T-test	0.870230263157895	CHOL
706	Step4.Th17 cell.recruiting	Gene	low	high	0.896108648551521	1	0.896	ns	T-test	0.961922499870661	CHOL
707	Step4.B cell.recruiting	Gene	low	high	0.253588786846598	1	0.254	ns	T-test	-0.210724687339387	CHOL
708	Step4.Th2 cell.recruiting	Gene	low	high	0.181586321918776	1	0.182	ns	T-test	0.694157010967222	CHOL
709	Step4.Treg cell.recruiting	Gene	low	high	0.39535128518531	1	0.395	ns	T-test	0.856053059298485	CHOL
710	Step4.MDSC.recruiting	Gene	low	high	0.104501788352782	1	0.105	ns	T-test	0.574675324675325	CHOL
711	Step5	Gene	low	high	0.468178139473224	1	0.468	ns	T-test	2.62276860895925	CHOL
712	Step6	Gene	low	high	0.130989079710174	1	0.131	ns	T-test	3.12931637075353	CHOL
713	Step7	Gene	low	high	0.229100419112904	1	0.229	ns	T-test	4.26079136690647	CHOL
714	Step1	Gene	low	high	0.276865768824079	1	0.2769	ns	T-test	1.12421343327744	UVM
715	Step2	Gene	low	high	0.465040544214422	1	0.4650	ns	T-test	0.902317559333237	UVM
716	Step3	Gene	low	high	0.876784081689295	1	0.8768	ns	T-test	0.984488499543303	UVM
717	Step4.T cell.recruiting	Gene	low	high	0.159027569835906	1	0.1590	ns	T-test	0.540616990685754	UVM
718	Step4.CD4 T cell.recruiting	Gene	low	high	0.395683164058746	1	0.3957	ns	T-test	-2.522	UVM
719	Step4.CD8 T cell.recruiting	Gene	low	high	0.0043758376021963	0.088	0.0044	**	T-test	0.512244548694304	UVM
720	Step4.Th1 cell.recruiting	Gene	low	high	0.0405334382449503	0.69	0.0405	*	T-test	0.480477482763679	UVM
721	Step4.Dendritic cell.recruiting	Gene	low	high	0.214958545568377	1	0.2150	ns	T-test	0.445286156669343	UVM
722	Step4.Th22 cell.recruiting	Gene	low	high	0.860863545401711	1	0.8609	ns	T-test	0.987088780730425	UVM
723	Step4.Macrophage.recruiting	Gene	low	high	0.379581322192206	1	0.3796	ns	T-test	6.28544844417328	UVM
724	Step4.Monocyte.recruiting	Gene	low	high	0.0145126777676331	0.26	0.0145	*	T-test	-0.570801704105345	UVM
725	Step4.Neutrophil.recruiting	Gene	low	high	0.156898704618951	1	0.1569	ns	T-test	0.936662413566019	UVM
726	Step4.NK cell.recruiting	Gene	low	high	0.416865053911086	1	0.4169	ns	T-test	0.328635173726797	UVM
727	Step4.Eosinophil.recruiting	Gene	low	high	0.010272295921257	0.2	0.0103	*	T-test	0.641577117572693	UVM
728	Step4.Basophil.recruiting	Gene	low	high	0.000702382362401959	0.016	0.0007	***	T-test	-0.504567112733171	UVM
729	Step4.Th17 cell.recruiting	Gene	low	high	0.0485946269828736	0.78	0.0486	*	T-test	18.468125	UVM
730	Step4.B cell.recruiting	Gene	low	high	0.308332937161727	1	0.3083	ns	T-test	0.230890404140952	UVM
731	Step4.Th2 cell.recruiting	Gene	low	high	0.481026098267432	1	0.4810	ns	T-test	1.17574284811127	UVM
732	Step4.Treg cell.recruiting	Gene	low	high	0.0018437295266796	0.041	0.0018	**	T-test	5.47801094890511	UVM
733	Step4.MDSC.recruiting	Gene	low	high	0.259414843576837	1	0.2594	ns	T-test	0.946439451637471	UVM
734	Step5	Gene	low	high	0.00232447527714907	0.049	0.0023	**	T-test	0.520962398806988	UVM
735	Step6	Gene	low	high	0.412712081844639	1	0.4127	ns	T-test	1.08018450452193	UVM
736	Step7	Gene	low	high	0.316393354221256	1	0.3164	ns	T-test	0.732849420324346	UVM
737	Step1	Gene	low	high	0.752604146588838	1	0.75260	ns	T-test	0.995152184449898	LAML
738	Step2	Gene	low	high	0.690883343129688	1	0.69088	ns	T-test	1.03314926107365	LAML
739	Step3	Gene	low	high	0.948182412127157	1	0.94818	ns	T-test	1.00727777356112	LAML
740	Step4.T cell.recruiting	Gene	low	high	0.1878063407205	1	0.18781	ns	T-test	0.85593211202788	LAML
741	Step4.CD4 T cell.recruiting	Gene	low	high	0.321254630475742	1	0.32125	ns	T-test	1.09927360873214	LAML
742	Step4.CD8 T cell.recruiting	Gene	low	high	0.75021796529127	1	0.75022	ns	T-test	1.01675840743027	LAML
743	Step4.Th1 cell.recruiting	Gene	low	high	0.101668915261416	1	0.10167	ns	T-test	0.923886136123941	LAML
744	Step4.Dendritic cell.recruiting	Gene	low	high	0.494348182742999	1	0.49435	ns	T-test	-4.02556411425463	LAML
745	Step4.Th22 cell.recruiting	Gene	low	high	0.00623056692392414	0.13	0.00623	**	T-test	0.854704828651348	LAML
746	Step4.Macrophage.recruiting	Gene	low	high	0.382121073864031	1	0.38212	ns	T-test	0.261747606475185	LAML
747	Step4.Monocyte.recruiting	Gene	low	high	0.0193474777152361	0.37	0.01935	*	T-test	1.08580331218281	LAML
748	Step4.Neutrophil.recruiting	Gene	low	high	0.0137264272299175	0.27	0.01373	*	T-test	1.61358241992693	LAML
749	Step4.NK cell.recruiting	Gene	low	high	0.775249729264371	1	0.77525	ns	T-test	0.959705800468886	LAML
750	Step4.Eosinophil.recruiting	Gene	low	high	0.596596889968942	1	0.59660	ns	T-test	0.901488509747605	LAML
751	Step4.Basophil.recruiting	Gene	low	high	0.596596889968942	1	0.59660	ns	T-test	0.901488509747605	LAML
752	Step4.Th17 cell.recruiting	Gene	low	high	0.396851232963185	1	0.39685	ns	T-test	0.542037368037007	LAML
753	Step4.B cell.recruiting	Gene	low	high	0.000126493351190559	0.0029	0.00013	***	T-test	0.725398376760987	LAML
754	Step4.Th2 cell.recruiting	Gene	low	high	0.109092460276047	1	0.10909	ns	T-test	1.37824428192844	LAML
755	Step4.Treg cell.recruiting	Gene	low	high	0.00076315317798137	0.017	0.00076	***	T-test	1.36977059391645	LAML
756	Step4.MDSC.recruiting	Gene	low	high	0.966479348663492	1	0.96648	ns	T-test	1.01271049553749	LAML
757	Step5	Gene	low	high	0.135245247200299	1	0.13525	ns	T-test	1.08276227140424	LAML
758	Step6	Gene	low	high	0.575861329289147	1	0.57586	ns	T-test	0.961590331283455	LAML
759	Step7	Gene	low	high	0.299367980136138	1	0.29937	ns	T-test	-4.45467395751962	LAML
