# Supplementary material for: Pan-cancer analysis identifies tRNA modification enzyme CTU2 as a novel tumor biomarker and its role in immune microenvironment
Source: Front Immunol. 2025 May 1;16:1547794. doi: 10.3389/fimmu.2025.1547794 (PMC12078242; doi:10.3389/fimmu.2025.1547794)
Supplement: Supplementary file 5 [file DataSheet5.csv]

	cancer-type	drug	corr	PValue
1	UVM	Camptothecin_1003	0.001886585766763	0.986834642738821
2	GBM	Camptothecin_1003	0.0351169454259294	0.667552621570915
3	ACC	Camptothecin_1003	-0.0268682221515161	0.816574330651958
4	OV	Camptothecin_1003	-0.164006170198841	0.000751846474157726
5	CESC	Camptothecin_1003	0.0759932080968094	0.186354712451998
6	SKCM	Camptothecin_1003	0.0600224483393738	0.548995126509649
7	UCS	Camptothecin_1003	-0.183338464803446	0.17221783025559
8	HNSC	Camptothecin_1003	0.00405552862936269	0.926634750850623
9	LIHC	Camptothecin_1003	-0.0174864301575004	0.737784037943212
10	COAD	Camptothecin_1003	0.0686930781904889	0.246869716931937
11	LUAD	Camptothecin_1003	-0.00924775555870307	0.834486808906747
12	LUSC	Camptothecin_1003	0.0793395342702261	0.0769148713291389
13	KICH	Camptothecin_1003	-0.102413159674953	0.413205173581261
14	KIRP	Camptothecin_1003	-0.129482400195652	0.0280140276764271
15	THCA	Camptothecin_1003	-0.151330317162474	0.000653039407069774
16	ESCA	Camptothecin_1003	-0.0984638019811751	0.187261340883756
17	READ	Camptothecin_1003	-0.12914579667392	0.222442685689989
18	STAD	Camptothecin_1003	0.0913187390180713	0.0634074146674656
19	UCEC	Camptothecin_1003	-0.23102944853176	0.00180657827872366
20	KIRC	Camptothecin_1003	-0.248871809417333	6.33925822672244e-09
21	PAAD	Camptothecin_1003	-0.114156402510303	0.12919838678798
22	PCPG	Camptothecin_1003	-0.200563535134219	0.00743573497426866
23	PRAD	Camptothecin_1003	-0.121769949574526	0.00667855335368498
24	BRCA	Camptothecin_1003	-0.223241879263827	8.67672967906342e-14
25	TGCT	Camptothecin_1003	-0.197929317111933	0.0229082519507975
26	CHOL	Camptothecin_1003	-0.110303108536536	0.521899120289916
27	MESO	Camptothecin_1003	-0.167340262193891	0.121329708808191
28	BLCA	Camptothecin_1003	-0.0368985391629404	0.457867202119013
29	SARC	Camptothecin_1003	-0.073763525651306	0.237732440893737
30	LAML	Camptothecin_1003	-0.47552048841388	3.81098817755101e-11
31	LGG	Camptothecin_1003	-0.423605289346923	1.54378597948698e-23
32	DLBC	Camptothecin_1003	-0.254162812210916	0.0847134400944469
33	THYM	Camptothecin_1003	-0.486988073223403	1.9534337217588e-08
34	UVM	Vinblastine_1004	-0.013425187746707	0.906520114619368
35	GBM	Vinblastine_1004	-0.287891291759937	0.000322513097796595
36	ACC	Vinblastine_1004	-0.118080841285259	0.306406682413354
37	OV	Vinblastine_1004	-0.303622951323112	2.30869799701942e-10
38	CESC	Vinblastine_1004	0.0358096630971776	0.533948321180436
39	SKCM	Vinblastine_1004	0.0970876531311397	0.331673671069585
40	UCS	Vinblastine_1004	-0.101505404236237	0.452463399295138
41	HNSC	Vinblastine_1004	-0.143171854898446	0.0010849707073944
42	LIHC	Vinblastine_1004	-0.11726648839341	0.0242748759151795
43	COAD	Vinblastine_1004	-0.0178918094151133	0.763203317284546
44	LUAD	Vinblastine_1004	-0.121495798529555	0.00586346645721037
45	LUSC	Vinblastine_1004	-0.0837532103505637	0.0618157456634547
46	KICH	Vinblastine_1004	-0.053774215108577	0.66804891153941
47	KIRP	Vinblastine_1004	-0.108870791006832	0.0650300717934046
48	THCA	Vinblastine_1004	-0.0804035486374949	0.0713106630197647
49	ESCA	Vinblastine_1004	-0.401953348934652	2.03939011217817e-08
50	READ	Vinblastine_1004	-0.128636157323375	0.224288528259281
51	STAD	Vinblastine_1004	-0.0832426203950756	0.0907313158553087
52	UCEC	Vinblastine_1004	-0.276413705404895	0.000172588218680997
53	KIRC	Vinblastine_1004	-0.22767022737599	1.16611411780698e-07
54	PAAD	Vinblastine_1004	-0.152500050541686	0.0421362413106805
55	PCPG	Vinblastine_1004	-0.0821670565725697	0.276923718976701
56	PRAD	Vinblastine_1004	-0.0641452202287844	0.154156966761704
57	BRCA	Vinblastine_1004	-0.243157178485271	3.79622273345269e-16
58	TGCT	Vinblastine_1004	-0.19410206272988	0.0257403680560316
59	CHOL	Vinblastine_1004	-0.136302207631496	0.42797542105612
60	MESO	Vinblastine_1004	-0.163449052045398	0.130357580748983
61	BLCA	Vinblastine_1004	-0.116474497158307	0.0187450285278482
62	SARC	Vinblastine_1004	-0.102280745182349	0.101172409468899
63	LAML	Vinblastine_1004	-0.536284259608792	2.86583891617886e-14
64	LGG	Vinblastine_1004	-0.411750070861667	3.30224618107824e-22
65	DLBC	Vinblastine_1004	-0.0219703977798335	0.88346102904832
66	THYM	Vinblastine_1004	-0.419223147829373	2.08100239058052e-06
67	UVM	Cisplatin_1005	-0.0632310519892502	0.579848284880963
68	GBM	Cisplatin_1005	-0.0218786788390516	0.789050483980175
69	ACC	Cisplatin_1005	-0.10009858692945	0.386395296173155
70	OV	Cisplatin_1005	-0.13268070694136	0.00653160049118003
71	CESC	Cisplatin_1005	0.092547753105932	0.107302785706098
72	SKCM	Cisplatin_1005	0.0601355382090664	0.548241202329857
73	UCS	Cisplatin_1005	-0.149795012254115	0.266068747481339
74	HNSC	Cisplatin_1005	-0.0235633953435195	0.592599739411039
75	LIHC	Cisplatin_1005	-0.0190597885133139	0.715172968653999
76	COAD	Cisplatin_1005	0.10724928883495	0.0701356267563754
77	LUAD	Cisplatin_1005	-0.00996666297941981	0.82182766210094
78	LUSC	Cisplatin_1005	0.112750739620902	0.0118074848973331
79	KICH	Cisplatin_1005	0.092977621930746	0.457764978424657
80	KIRP	Cisplatin_1005	-0.0620819860290711	0.293719280551335
81	THCA	Cisplatin_1005	0.0752639813886277	0.0914359155264697
82	ESCA	Cisplatin_1005	-0.127216604280034	0.087894981776833
83	READ	Cisplatin_1005	-0.140947132884966	0.18265444822262
84	STAD	Cisplatin_1005	0.0794117277742524	0.106646093610508
85	UCEC	Cisplatin_1005	-0.192329574976198	0.009693091856242
86	KIRC	Cisplatin_1005	-0.193995642422829	6.84749765447118e-06
87	PAAD	Cisplatin_1005	-0.000119158950596972	0.998740477314253
88	PCPG	Cisplatin_1005	-0.217996550416045	0.00355864034304424
89	PRAD	Cisplatin_1005	-0.107410305777468	0.016820576536729
90	BRCA	Cisplatin_1005	-0.238923645801326	1.25645636657596e-15
91	TGCT	Cisplatin_1005	-0.198096286628259	0.0227910423206582
92	CHOL	Cisplatin_1005	-0.072076710362264	0.676135712899907
93	MESO	Cisplatin_1005	-0.218372526436433	0.0421559755399648
94	BLCA	Cisplatin_1005	-0.139242396653867	0.00489000984261909
95	SARC	Cisplatin_1005	-0.160378352251013	0.00987223639546591
96	LAML	Cisplatin_1005	-0.271096069095235	0.000308971893213759
97	LGG	Cisplatin_1005	-0.389662204446226	7.23813568706117e-20
98	DLBC	Cisplatin_1005	-0.408302497687327	0.00438382815962405
99	THYM	Cisplatin_1005	-0.449055239939677	3.01637683127725e-07
100	UVM	Cytarabine_1006	0.19644835016487	0.0827068694377601
101	GBM	Cytarabine_1006	-0.20184085034087	0.0126440971394156
102	ACC	Cytarabine_1006	-0.158015116674841	0.169896076565125
103	OV	Cytarabine_1006	-0.247799033574169	2.78402696219998e-07
104	CESC	Cytarabine_1006	0.0735192311457337	0.201143188624372
105	SKCM	Cytarabine_1006	-0.0362848846908866	0.717305557092802
106	UCS	Cytarabine_1006	-0.0338027256125145	0.802879435928698
107	HNSC	Cytarabine_1006	-0.102601157535592	0.0195074934742661
108	LIHC	Cytarabine_1006	-0.010197869965442	0.845208881990993
109	COAD	Cytarabine_1006	0.0278238950223676	0.639373614117488
110	LUAD	Cytarabine_1006	-0.0335470130388675	0.448341375531057
111	LUSC	Cytarabine_1006	-0.0366661772947024	0.414238451749058
112	KICH	Cytarabine_1006	-0.0931237475152802	0.457055428824997
113	KIRP	Cytarabine_1006	-0.077573094792309	0.189279769567448
114	THCA	Cytarabine_1006	-0.156600688797389	0.00041753952709425
115	ESCA	Cytarabine_1006	-0.259484554295627	0.000419603115165707
116	READ	Cytarabine_1006	-0.1057979439271	0.318230405972987
117	STAD	Cytarabine_1006	-0.0517200521841819	0.293778639685452
118	UCEC	Cytarabine_1006	-0.212629646892317	0.00416094277624687
119	KIRC	Cytarabine_1006	-0.137860882500868	0.0014651146808582
120	PAAD	Cytarabine_1006	-0.0564738951485526	0.454010760253849
121	PCPG	Cytarabine_1006	-0.0461616203176675	0.541785980364946
122	PRAD	Cytarabine_1006	0.0128727850784619	0.775116217221911
123	BRCA	Cytarabine_1006	-0.166479478758464	3.18040026538352e-08
124	TGCT	Cytarabine_1006	-0.212716554901623	0.0143342644883978
125	CHOL	Cytarabine_1006	-0.235278975968247	0.167176283441501
126	MESO	Cytarabine_1006	-0.095840414828359	0.377211825517118
127	BLCA	Cytarabine_1006	-0.101505068245156	0.0406798198272235
128	SARC	Cytarabine_1006	-0.0428016835300463	0.493677010466632
129	LAML	Cytarabine_1006	-0.286873975507462	0.000129909288149379
130	LGG	Cytarabine_1006	-0.33204941618085	1.53378252668739e-14
131	DLBC	Cytarabine_1006	-0.0138760407030527	0.926243491979
132	THYM	Cytarabine_1006	-0.411339613342358	3.36407436318483e-06
133	UVM	Docetaxel_1007	0.266897114152123	0.0174197159921066
134	GBM	Docetaxel_1007	-0.286075045324489	0.000353155950609744
135	ACC	Docetaxel_1007	-0.0244101215926446	0.833101225898803
136	OV	Docetaxel_1007	-0.236672595618685	9.5895317795783e-07
137	CESC	Docetaxel_1007	0.0244764396091096	0.670787910627761
138	SKCM	Docetaxel_1007	0.165834984917301	0.0957602752883111
139	UCS	Docetaxel_1007	-0.207483268812385	0.121461946019752
140	HNSC	Docetaxel_1007	-0.151698061324559	0.000531578528637363
141	LIHC	Docetaxel_1007	-0.314032296541305	6.88817347114288e-10
142	COAD	Docetaxel_1007	-0.0163277701104692	0.783364876670436
143	LUAD	Docetaxel_1007	-0.183113844208168	3.01073932946777e-05
144	LUSC	Docetaxel_1007	-0.0626360934469726	0.162822998778789
145	KICH	Docetaxel_1007	-0.0513318303385057	0.682301966498305
146	KIRP	Docetaxel_1007	-0.189851859397409	0.00120635175276585
147	THCA	Docetaxel_1007	-0.0817417745204114	0.0667117334136305
148	ESCA	Docetaxel_1007	-0.360869677418341	6.02025229076012e-07
149	READ	Docetaxel_1007	-0.249134011267743	0.0172463804657071
150	STAD	Docetaxel_1007	-0.124343561688772	0.0113348698185817
151	UCEC	Docetaxel_1007	-0.462872710701231	6.05997212742516e-11
152	KIRC	Docetaxel_1007	-0.283315921840374	3.06061960772447e-11
153	PAAD	Docetaxel_1007	-0.341292512893764	3.13027946386294e-06
154	PCPG	Docetaxel_1007	-0.216400516802942	0.00381601874477349
155	PRAD	Docetaxel_1007	-0.279368811259421	2.51206242175098e-10
156	BRCA	Docetaxel_1007	-0.358001607237795	2.47291884150751e-34
157	TGCT	Docetaxel_1007	-0.222105981296312	0.0104796773383839
158	CHOL	Docetaxel_1007	-0.223566510534379	0.189951878026813
159	MESO	Docetaxel_1007	-0.312928021754399	0.00316666378745885
160	BLCA	Docetaxel_1007	-0.148537071459077	0.00266378625271395
161	SARC	Docetaxel_1007	-0.18960167186135	0.00222481075941737
162	LAML	Docetaxel_1007	-0.566563006486404	4.48346201090351e-16
163	LGG	Docetaxel_1007	-0.545093222977682	1.17783625055928e-40
164	DLBC	Docetaxel_1007	-0.550416281221092	6.1143019743695e-05
165	THYM	Docetaxel_1007	-0.602527787331201	4.18145499859569e-13
166	UVM	Gefitinib_1010	0.138195450295659	0.224531139915652
167	GBM	Gefitinib_1010	-0.0263056727376835	0.747682583044046
168	ACC	Gefitinib_1010	-0.0594807755555825	0.607349905382745
169	OV	Gefitinib_1010	-0.1679589761703	0.000555788744298387
170	CESC	Gefitinib_1010	0.141727869157365	0.013382393281697
171	SKCM	Gefitinib_1010	0.0200055979486297	0.84181183928822
172	UCS	Gefitinib_1010	0.307270989005033	0.0200716129380805
173	HNSC	Gefitinib_1010	0.128734661642631	0.00333445857879115
174	LIHC	Gefitinib_1010	-0.0473354564220619	0.364561374413507
175	COAD	Gefitinib_1010	-0.0881399499709772	0.137028228500004
176	LUAD	Gefitinib_1010	-0.0774036544729357	0.0798587541414812
177	LUSC	Gefitinib_1010	0.0636402130140102	0.156173717874747
178	KICH	Gefitinib_1010	0.0361138944634465	0.773439464608796
179	KIRP	Gefitinib_1010	-0.220227483745833	0.000164898123516468
180	THCA	Gefitinib_1010	0.295119768499244	1.37882285190691e-11
181	ESCA	Gefitinib_1010	-0.1780488064086	0.0164849237242906
182	READ	Gefitinib_1010	-0.11870615310261	0.262416244576023
183	STAD	Gefitinib_1010	-0.121814521463715	0.0131268920015143
184	UCEC	Gefitinib_1010	0.0915401448818981	0.221650324402136
185	KIRC	Gefitinib_1010	0.100315405911613	0.0208986501994737
186	PAAD	Gefitinib_1010	0.0120180313030661	0.873498191979655
187	PCPG	Gefitinib_1010	0.104064637744334	0.16807177624684
188	PRAD	Gefitinib_1010	-0.0496917325739548	0.269828343104458
189	BRCA	Gefitinib_1010	-0.199271417264857	3.11221235510099e-11
190	TGCT	Gefitinib_1010	-0.205299455918544	0.0182017152249835
191	CHOL	Gefitinib_1010	0.127550035658935	0.458494937546952
192	MESO	Gefitinib_1010	-0.119306143475599	0.271046877981705
193	BLCA	Gefitinib_1010	0.0292026812065669	0.556897987396608
194	SARC	Gefitinib_1010	0.0102505048126885	0.869847420850546
195	LAML	Gefitinib_1010	-0.316307911971962	2.23929697924941e-05
196	LGG	Gefitinib_1010	-0.23891619133899	5.01535902740286e-08
197	DLBC	Gefitinib_1010	-0.10141073080481	0.497601988072786
198	THYM	Gefitinib_1010	0.149498733259859	0.104641160295101
199	UVM	Navitoclax_1011	-0.140155065188877	0.217963691305853
200	GBM	Navitoclax_1011	-0.303615577691666	0.000143252260145132
201	ACC	Navitoclax_1011	-0.0623726585660196	0.58996215292418
202	OV	Navitoclax_1011	-0.0925259699341311	0.0584427006903438
203	CESC	Navitoclax_1011	0.0355606422818328	0.536798092715603
204	SKCM	Navitoclax_1011	0.11661827362706	0.243105875602728
205	UCS	Navitoclax_1011	0.23895253685625	0.0734354377952466
206	HNSC	Navitoclax_1011	0.20722004276515	1.96900681317243e-06
207	LIHC	Navitoclax_1011	-0.113789336572064	0.0288515704216048
208	COAD	Navitoclax_1011	-0.123178226357895	0.037347521818838
209	LUAD	Navitoclax_1011	0.00164314077390822	0.970384890100108
210	LUSC	Navitoclax_1011	0.0495756405811923	0.269495697664933
211	KICH	Navitoclax_1011	-0.379028891198149	0.00169869017212937
212	KIRP	Navitoclax_1011	-0.161633848050838	0.0059743095552703
213	THCA	Navitoclax_1011	-0.0606807686388307	0.173782153808545
214	ESCA	Navitoclax_1011	0.295073673058717	5.5195254946134e-05
215	READ	Navitoclax_1011	-0.205950039423948	0.0501679070124771
216	STAD	Navitoclax_1011	0.00193662804756017	0.968662808864228
217	UCEC	Navitoclax_1011	0.101154668831831	0.176648731113267
218	KIRC	Navitoclax_1011	-0.0170378959636092	0.695542887398766
219	PAAD	Navitoclax_1011	0.0774586374840408	0.304095079255843
220	PCPG	Navitoclax_1011	-0.0860548862484184	0.254749829623106
221	PRAD	Navitoclax_1011	-0.0079445726614643	0.860049232773761
222	BRCA	Navitoclax_1011	-0.0863333633797884	0.00432165176398319
223	TGCT	Navitoclax_1011	-0.108809337772515	0.214264263191974
224	CHOL	Navitoclax_1011	-0.0603642449283961	0.726546973701668
225	MESO	Navitoclax_1011	-0.22784083403429	0.0338024190963976
226	BLCA	Navitoclax_1011	0.0180480746828032	0.716592982576903
227	SARC	Navitoclax_1011	-0.0189385754073619	0.762081461242109
228	LAML	Navitoclax_1011	-0.0551479258424593	0.471126207660213
229	LGG	Navitoclax_1011	-0.314633099369276	3.89484278684681e-13
230	DLBC	Navitoclax_1011	0.0873034227567068	0.559542425508205
231	THYM	Navitoclax_1011	-0.337165310316608	0.000177098893109948
232	UVM	Vorinostat_1012	0.143928236722403	0.205702083015045
233	GBM	Vorinostat_1012	-0.358518161614762	5.75171370491889e-06
234	ACC	Vorinostat_1012	-0.144909628668451	0.208598864139422
235	OV	Vorinostat_1012	-0.217133608407545	7.29290070425035e-06
236	CESC	Vorinostat_1012	0.0366133211830631	0.524803496042401
237	SKCM	Vorinostat_1012	0.168079818830701	0.0912888796144751
238	UCS	Vorinostat_1012	0.0728557307544895	0.590177246730624
239	HNSC	Vorinostat_1012	-0.0964427302330329	0.0281768788389771
240	LIHC	Vorinostat_1012	-0.0997058984227054	0.0556763650751592
241	COAD	Vorinostat_1012	-0.199774858364817	0.00067875313292083
242	LUAD	Vorinostat_1012	-0.10511341124578	0.017239495380438
243	LUSC	Vorinostat_1012	-0.0641673648559921	0.152766165964
244	KICH	Vorinostat_1012	-0.139007181059012	0.265649542136724
245	KIRP	Vorinostat_1012	-0.227757528004566	9.62963243450254e-05
246	THCA	Vorinostat_1012	-0.381053469750467	7.29832145392776e-19
247	ESCA	Vorinostat_1012	-0.091184278499282	0.222159925757613
248	READ	Vorinostat_1012	-0.19107494087993	0.0696320812504452
249	STAD	Vorinostat_1012	-0.0901238522809595	0.0669612222361804
250	UCEC	Vorinostat_1012	0.0348756696473867	0.642083376290657
251	KIRC	Vorinostat_1012	-0.180100702347908	3.03811132034548e-05
252	PAAD	Vorinostat_1012	-0.152336206984615	0.0423603148516752
253	PCPG	Vorinostat_1012	-0.118135702900119	0.117337734730872
254	PRAD	Vorinostat_1012	0.0238981768914441	0.595812174550241
255	BRCA	Vorinostat_1012	-0.159086500090106	1.27555305496079e-07
256	TGCT	Vorinostat_1012	-0.290978297882415	0.000712203423491443
257	CHOL	Vorinostat_1012	-0.147113714185835	0.391885322906374
258	MESO	Vorinostat_1012	-0.104497673940933	0.33543101973677
259	BLCA	Vorinostat_1012	-0.0647614714776409	0.192279857169288
260	SARC	Vorinostat_1012	-0.159722912494081	0.0101819047254694
261	LAML	Vorinostat_1012	-0.34580210926154	3.16336533229266e-06
262	LGG	Vorinostat_1012	-0.365948243332287	1.5250431897573e-17
263	DLBC	Vorinostat_1012	-0.208024976873265	0.160572571657761
264	THYM	Vorinostat_1012	-0.538540833974535	2.65982407459382e-10
265	UVM	Nilotinib_1013	0.0752200002490022	0.509993484928536
266	GBM	Nilotinib_1013	-0.345773681688133	1.28205231166249e-05
267	ACC	Nilotinib_1013	-0.351258626385917	0.0017342862531134
268	OV	Nilotinib_1013	-0.329876222060335	4.29647949035889e-12
269	CESC	Nilotinib_1013	-0.0785837934228235	0.17174288730142
270	SKCM	Nilotinib_1013	0.0318969977468118	0.750291816856543
271	UCS	Nilotinib_1013	-0.0101440585970441	0.940301341744618
272	HNSC	Nilotinib_1013	-0.143498638635279	0.00105643826662009
273	LIHC	Nilotinib_1013	-0.148022867734819	0.00437890616375738
274	COAD	Nilotinib_1013	-0.135795186258527	0.021613178582649
275	LUAD	Nilotinib_1013	-0.094685387118087	0.0320196893946337
276	LUSC	Nilotinib_1013	-0.085202962932669	0.0574252203631379
277	KICH	Nilotinib_1013	-0.0494113226560566	0.693588039062288
278	KIRP	Nilotinib_1013	0.0400592627722178	0.498314883506852
279	THCA	Nilotinib_1013	-0.157883752816322	0.000373660043189108
280	ESCA	Nilotinib_1013	-0.13528438864494	0.069399137952858
281	READ	Nilotinib_1013	-0.24612395385359	0.0186870716760077
282	STAD	Nilotinib_1013	0.000365797185248451	0.99407945713307
283	UCEC	Nilotinib_1013	-0.191391271515274	0.0100608277682991
284	KIRC	Nilotinib_1013	-0.148864230614495	0.000585603508387838
285	PAAD	Nilotinib_1013	-0.0941717442244679	0.211176599666815
286	PCPG	Nilotinib_1013	-0.0645728148444041	0.39316581341402
287	PRAD	Nilotinib_1013	-0.115153042413783	0.0103458410073103
288	BRCA	Nilotinib_1013	-0.0363514080566118	0.230249025423998
289	TGCT	Nilotinib_1013	-0.300104225509151	0.000472141828878562
290	CHOL	Nilotinib_1013	-0.146212755306307	0.394823601482198
291	MESO	Nilotinib_1013	-0.239960996791894	0.0251786428603078
292	BLCA	Nilotinib_1013	-0.104512428053442	0.0350526701857033
293	SARC	Nilotinib_1013	-0.0534165932822226	0.392860423184484
294	LAML	Nilotinib_1013	-0.260807692075201	0.000528855795575649
295	LGG	Nilotinib_1013	-0.315544342169442	3.30543873619249e-13
296	DLBC	Nilotinib_1013	-0.0294865864939871	0.844023861837171
297	THYM	Nilotinib_1013	-0.496445465995541	9.36055167125118e-09
298	UVM	Olaparib_1017	-0.178191068551034	0.116146645291881
299	GBM	Olaparib_1017	-0.128951788312448	0.113348915541342
300	ACC	Olaparib_1017	-0.0654617154180775	0.571641264549112
301	OV	Olaparib_1017	-0.0975331892027369	0.0460156598529814
302	CESC	Olaparib_1017	0.05636199596431	0.32736491476532
303	SKCM	Olaparib_1017	0.146502271693343	0.141750011796404
304	UCS	Olaparib_1017	-0.123349159809425	0.36064778322646
305	HNSC	Olaparib_1017	0.10998858523282	0.0122501975949802
306	LIHC	Olaparib_1017	0.0705600170537059	0.176215020512581
307	COAD	Olaparib_1017	0.261625200476493	7.34490653282381e-06
308	LUAD	Olaparib_1017	0.142218562700201	0.00123896972802965
309	LUSC	Olaparib_1017	0.148921925659688	0.000857346398898407
310	KICH	Olaparib_1017	-0.00344438877830559	0.978102598503703
311	KIRP	Olaparib_1017	0.0593647500041545	0.31539908665819
312	THCA	Olaparib_1017	-0.0350297520224642	0.432627039148231
313	ESCA	Olaparib_1017	0.0662240330547647	0.37575040617834
314	READ	Olaparib_1017	0.0561001441341575	0.597374744973688
315	STAD	Olaparib_1017	0.160989742670299	0.00101181914704043
316	UCEC	Olaparib_1017	-0.0808175586212023	0.280813965488627
317	KIRC	Olaparib_1017	-0.129812078161039	0.00275237096770311
318	PAAD	Olaparib_1017	0.127988416052368	0.0886509256438117
319	PCPG	Olaparib_1017	-0.0556209598741019	0.462147521677535
320	PRAD	Olaparib_1017	-0.0186461858507702	0.678992311200242
321	BRCA	Olaparib_1017	-0.162971203057827	6.19627689056961e-08
322	TGCT	Olaparib_1017	-0.196366586795062	0.0240305775706679
323	CHOL	Olaparib_1017	-0.0876504281369674	0.611227048227871
324	MESO	Olaparib_1017	-0.14229800109773	0.188586588538459
325	BLCA	Olaparib_1017	-0.0720644111825471	0.146707252206609
326	SARC	Olaparib_1017	-0.136363961924303	0.0285290686269931
327	LAML	Olaparib_1017	-0.223580408521298	0.00310701458812663
328	LGG	Olaparib_1017	-0.25212239249503	8.31774289098601e-09
329	DLBC	Olaparib_1017	-0.366443108233118	0.0112974349083839
330	THYM	Olaparib_1017	-0.410944368388402	3.44496621875947e-06
331	UVM	Axitinib_1021	-0.315424968681698	0.00463244658994427
332	GBM	Axitinib_1021	-0.25022681723217	0.00187624635774631
333	ACC	Axitinib_1021	-0.322970752574732	0.0041713293440084
334	OV	Axitinib_1021	-0.254741505406255	1.24806893874654e-07
335	CESC	Axitinib_1021	-0.0304373486803693	0.597062463250842
336	SKCM	Axitinib_1021	-0.161107828364149	0.105739795297856
337	UCS	Axitinib_1021	0.0588549853425947	0.663650682665286
338	HNSC	Axitinib_1021	-0.103439355662156	0.0185290750465567
339	LIHC	Axitinib_1021	-0.0306438857117187	0.5573444448209
340	COAD	Axitinib_1021	-0.0326150157522382	0.582799203662431
341	LUAD	Axitinib_1021	-0.0962584415293301	0.0292610375874811
342	LUSC	Axitinib_1021	-0.0533418783979511	0.234743797329546
343	KICH	Axitinib_1021	-0.0771125584670354	0.538281904408093
344	KIRP	Axitinib_1021	-0.0559314074986465	0.344250578790468
345	THCA	Axitinib_1021	-0.0682635331105849	0.125894741402159
346	ESCA	Axitinib_1021	0.0532111512119588	0.476819470818283
347	READ	Axitinib_1021	0.0281973896918455	0.7907627448221
348	STAD	Axitinib_1021	0.100346556050677	0.0412776179902084
349	UCEC	Axitinib_1021	0.12716686883463	0.088914842150868
350	KIRC	Axitinib_1021	-0.166993506272477	0.000112206158670943
351	PAAD	Axitinib_1021	-0.0376276304085993	0.618022435468606
352	PCPG	Axitinib_1021	-0.126986926598544	0.0921224199370217
353	PRAD	Axitinib_1021	0.00221376522681607	0.960816727169647
354	BRCA	Axitinib_1021	-0.139185856725239	3.93933906211699e-06
355	TGCT	Axitinib_1021	0.132252901424271	0.130618738315849
356	CHOL	Axitinib_1021	-0.0617800374533691	0.720387843067534
357	MESO	Axitinib_1021	-0.180572199279636	0.0941909211579084
358	BLCA	Axitinib_1021	-0.0705957067875378	0.155139887390349
359	SARC	Axitinib_1021	-0.0274299441986493	0.660999766746534
360	LAML	Axitinib_1021	-0.495173629423425	4.33923287791966e-12
361	LGG	Axitinib_1021	-0.274022472410768	3.35174913105703e-10
362	DLBC	Axitinib_1021	0.24618408880666	0.0952981095391327
363	THYM	Axitinib_1021	0.202910213524189	0.0268837315635573
364	UVM	AZD7762_1022	-0.045947492061486	0.687615363850131
365	GBM	AZD7762_1022	-0.2653377141984	0.000954105322891555
366	ACC	AZD7762_1022	-0.188616496894376	0.100421540035877
367	OV	AZD7762_1022	-0.157014187353266	0.0012622774062066
368	CESC	AZD7762_1022	0.020395146486263	0.72320891988001
369	SKCM	AZD7762_1022	-0.0102685601680926	0.91841385230398
370	UCS	AZD7762_1022	-0.0288117191462372	0.831523000890231
371	HNSC	AZD7762_1022	-0.27223934383447	2.96724085818941e-10
372	LIHC	AZD7762_1022	-0.225264313756222	1.24940682863699e-05
373	COAD	AZD7762_1022	-0.102363269032807	0.0839737633585202
374	LUAD	AZD7762_1022	-0.172725463096009	8.41736458201564e-05
375	LUSC	AZD7762_1022	-0.0683827820968561	0.127515260497911
376	KICH	AZD7762_1022	-0.155101870441276	0.213676487651288
377	KIRP	AZD7762_1022	-0.365467240642087	1.57541152680356e-10
378	THCA	AZD7762_1022	-0.00135851907501926	0.975729731029099
379	ESCA	AZD7762_1022	-0.419688712858358	4.07701685709554e-09
380	READ	AZD7762_1022	-0.330222409808286	0.00138983760997188
381	STAD	AZD7762_1022	-0.190817433677975	9.35355722187483e-05
382	UCEC	AZD7762_1022	-0.182073053921422	0.0144358524946224
383	KIRC	AZD7762_1022	-0.285227851408359	2.22548522628887e-11
384	PAAD	AZD7762_1022	-0.353065842780425	1.33889563761304e-06
385	PCPG	AZD7762_1022	-0.221067427293322	0.00310702690184894
386	PRAD	AZD7762_1022	-0.147618169180514	0.000987523448881076
387	BRCA	AZD7762_1022	-0.389120953042901	9.23899793015701e-41
388	TGCT	AZD7762_1022	-0.252371815029233	0.00350748060563026
389	CHOL	AZD7762_1022	-0.436064097691697	0.00784695083933458
390	MESO	AZD7762_1022	-0.341396734878274	0.00121179222610226
391	BLCA	AZD7762_1022	-0.253770368784747	2.11352557194181e-07
392	SARC	AZD7762_1022	-0.23345813824117	0.000154261606482739
393	LAML	AZD7762_1022	-0.331757860432324	8.23812918976191e-06
394	LGG	AZD7762_1022	-0.386869984418474	1.39060230880273e-19
395	DLBC	AZD7762_1022	-0.372224791859389	0.00998223185076256
396	THYM	AZD7762_1022	-0.595374209741132	9.24291960737361e-13
397	UVM	SB216763_1025	-0.213001618828081	0.059468471080985
398	GBM	SB216763_1025	0.406885333858094	1.9729752692592e-07
399	ACC	SB216763_1025	-0.0452579691133415	0.695914234258316
400	OV	SB216763_1025	-0.045882680024082	0.348818860230178
401	CESC	SB216763_1025	0.249515439880256	1.07082060573345e-05
402	SKCM	SB216763_1025	0.0950689989571259	0.341872788803801
403	UCS	SB216763_1025	0.202395034947414	0.131076560198868
404	HNSC	SB216763_1025	0.189442748471853	1.42098043146443e-05
405	LIHC	SB216763_1025	0.223902687041005	1.41395729109705e-05
406	COAD	SB216763_1025	0.378425183241753	3.60363778847908e-11
407	LUAD	SB216763_1025	0.32293142678369	6.4691684862915e-14
408	LUSC	SB216763_1025	0.246041017281758	2.65834061345526e-08
409	KICH	SB216763_1025	0.212758851081761	0.0863208082740865
410	KIRP	SB216763_1025	0.265083228227406	5.09346935464949e-06
411	THCA	SB216763_1025	0.312119698902557	7.52439470659324e-13
412	ESCA	SB216763_1025	0.230732763884936	0.00177828313286301
413	READ	SB216763_1025	0.372251729998504	0.000279640509498656
414	STAD	SB216763_1025	0.330616222395909	5.13695695814821e-12
415	UCEC	SB216763_1025	0.321397742929017	1.08625551461255e-05
416	KIRC	SB216763_1025	0.30545126223249	6.57932631350758e-13
417	PAAD	SB216763_1025	0.289503053990555	8.87296526591628e-05
418	PCPG	SB216763_1025	0.111156437269943	0.140769702011503
419	PRAD	SB216763_1025	0.228302268642596	2.82855312861642e-07
420	BRCA	SB216763_1025	0.10948216871335	0.000291230767258017
421	TGCT	SB216763_1025	-0.0406831662124966	0.643249574819952
422	CHOL	SB216763_1025	0.0359096467697708	0.835290732543001
423	MESO	SB216763_1025	0.134050822679962	0.215770253406029
424	BLCA	SB216763_1025	0.112002259791889	0.023838297331578
425	SARC	SB216763_1025	0.165945397606525	0.00756077018454081
426	LAML	SB216763_1025	0.291434097559032	0.000100154728861142
427	LGG	SB216763_1025	0.421926561337516	2.39981360290763e-23
428	DLBC	SB216763_1025	0.473057354301573	0.000785037989591725
429	THYM	SB216763_1025	0.533869109834081	4.04657300549905e-10
430	UVM	KU.55933_1030	-0.429496464204942	7.81942253298833e-05
431	GBM	KU.55933_1030	0.514411223487082	1.20971707433623e-11
432	ACC	KU.55933_1030	-0.16726914230824	0.145935452036727
433	OV	KU.55933_1030	-0.00937634190043732	0.848243735870527
434	CESC	KU.55933_1030	0.236432877199658	3.11952963429753e-05
435	SKCM	KU.55933_1030	-0.0243482489448275	0.808074660379696
436	UCS	KU.55933_1030	0.150086694450196	0.265128243680275
437	HNSC	KU.55933_1030	0.234015532156778	7.11542804893976e-08
438	LIHC	KU.55933_1030	0.215846375739305	2.89463859522212e-05
439	COAD	KU.55933_1030	0.42128699044362	9.86596606631012e-14
440	LUAD	KU.55933_1030	0.298719277274879	4.92652665635453e-12
441	LUSC	KU.55933_1030	0.249325283536052	1.70805434753606e-08
442	KICH	KU.55933_1030	0.286781897190074	0.0195652805698762
443	KIRP	KU.55933_1030	0.356965140234674	4.42417441842895e-10
444	THCA	KU.55933_1030	0.436523246602868	7.29679411814388e-25
445	ESCA	KU.55933_1030	0.291007906398966	7.05725054471083e-05
446	READ	KU.55933_1030	0.226662101154671	0.0307315204477635
447	STAD	KU.55933_1030	0.186181381372007	0.000138886992899561
448	UCEC	KU.55933_1030	0.224402680338982	0.00245834391123131
449	KIRC	KU.55933_1030	0.312195045675587	1.91039606026974e-13
450	PAAD	KU.55933_1030	0.352208323903808	1.42599550258341e-06
451	PCPG	KU.55933_1030	0.0202625935179354	0.788935054434276
452	PRAD	KU.55933_1030	0.12790873291589	0.00436764597478198
453	BRCA	KU.55933_1030	-0.0258827925408036	0.393061122007464
454	TGCT	KU.55933_1030	0.0900957074504525	0.304247825339172
455	CHOL	KU.55933_1030	-0.142351502965471	0.407559544462441
456	MESO	KU.55933_1030	-0.188892280932036	0.0797398560866973
457	BLCA	KU.55933_1030	0.00478666096379893	0.92330550085698
458	SARC	KU.55933_1030	0.0213300920044802	0.733113251189636
459	LAML	KU.55933_1030	0.301929910880776	5.41149207130854e-05
460	LGG	KU.55933_1030	0.457263239006784	1.2956917993535e-27
461	DLBC	KU.55933_1030	0.295444033302498	0.0437815542610099
462	THYM	KU.55933_1030	0.245390144161085	0.00714748995147172
463	UVM	Afatinib_1032	0.299614162804116	0.00730726671963189
464	GBM	Afatinib_1032	-0.0784864499141485	0.336480924833096
465	ACC	Afatinib_1032	-0.178797239581665	0.119745360312782
466	OV	Afatinib_1032	-0.124467343674072	0.0107693468962198
467	CESC	Afatinib_1032	0.108236491609559	0.0594387041791851
468	SKCM	Afatinib_1032	0.00618601587218794	0.950796726940137
469	UCS	Afatinib_1032	0.247897457536072	0.0629906103991241
470	HNSC	Afatinib_1032	0.191370513509603	1.15669746433821e-05
471	LIHC	Afatinib_1032	-0.0228504178059313	0.661741475117046
472	COAD	Afatinib_1032	0.043399141138113	0.464732532288148
473	LUAD	Afatinib_1032	-0.0451086407508963	0.307863580517332
474	LUSC	Afatinib_1032	0.0726783578981541	0.105242777200483
475	KICH	Afatinib_1032	-0.0226494656027974	0.856750224091896
476	KIRP	Afatinib_1032	-0.220888833575155	0.000157402670472669
477	THCA	Afatinib_1032	0.0254367430036785	0.568862377882574
478	ESCA	Afatinib_1032	-0.122616560667484	0.100089621861759
479	READ	Afatinib_1032	0.00324895085972126	0.97561673623005
480	STAD	Afatinib_1032	-0.168767287585224	0.000564148298570573
481	UCEC	Afatinib_1032	0.0572961839242127	0.444878284964789
482	KIRC	Afatinib_1032	0.0675969872527284	0.120112054736218
483	PAAD	Afatinib_1032	0.0355306456619329	0.637750047097214
484	PCPG	Afatinib_1032	0.0887611100222278	0.24005739181708
485	PRAD	Afatinib_1032	0.0325562497957323	0.469869640164492
486	BRCA	Afatinib_1032	0.0108172465555387	0.721168437631447
487	TGCT	Afatinib_1032	-0.0790626748794221	0.367517600082339
488	CHOL	Afatinib_1032	0.137203166511024	0.424899246347476
489	MESO	Afatinib_1032	-0.0697775084473466	0.520736090092227
490	BLCA	Afatinib_1032	0.0643418543642392	0.195182832717437
491	SARC	Afatinib_1032	-0.0191038328727289	0.760068489278148
492	LAML	Afatinib_1032	-0.207469908709121	0.00616405491192843
493	LGG	Afatinib_1032	-0.164618231602705	0.000194064526645527
494	DLBC	Afatinib_1032	-0.0168825161887142	0.910322294738406
495	THYM	Afatinib_1032	0.100466994377204	0.276970271898201
496	UVM	Staurosporine_1034	0.0832166895958621	0.465926563304622
497	GBM	Staurosporine_1034	0.04519258534111	0.580362863843162
498	ACC	Staurosporine_1034	0.0667499178499995	0.564080215106644
499	OV	Staurosporine_1034	0.0661036467801624	0.176841813885366
500	CESC	Staurosporine_1034	0.0344409028865903	0.549705606440041
501	SKCM	Staurosporine_1034	0.0457674702646153	0.647835288325829
502	UCS	Staurosporine_1034	0.182755100411284	0.173610550669925
503	HNSC	Staurosporine_1034	-0.147364183747363	0.000767564496296871
504	LIHC	Staurosporine_1034	-0.104026752466732	0.0458328234609965
505	COAD	Staurosporine_1034	0.306107986426368	1.28197991785394e-07
506	LUAD	Staurosporine_1034	0.115324465416255	0.00893848001076093
507	LUSC	Staurosporine_1034	0.113321225666464	0.0113845448852544
508	KICH	Staurosporine_1034	0.138819305307468	0.266302475008034
509	KIRP	Staurosporine_1034	-0.232590430422334	6.75344299900662e-05
510	THCA	Staurosporine_1034	0.00338324536884001	0.939605827720059
511	ESCA	Staurosporine_1034	-0.139971454639954	0.0601981832507606
512	READ	Staurosporine_1034	0.0628050868397587	0.554236041729316
513	STAD	Staurosporine_1034	0.0493458373512171	0.316530149150976
514	UCEC	Staurosporine_1034	-0.170380270112863	0.0222126371391031
515	KIRC	Staurosporine_1034	-0.166280643494262	0.000120142557868017
516	PAAD	Staurosporine_1034	-0.0914076821382989	0.224946042360087
517	PCPG	Staurosporine_1034	-0.143122555912837	0.0573772099881544
518	PRAD	Staurosporine_1034	-0.0917150813414468	0.0413828617496621
519	BRCA	Staurosporine_1034	-0.234136822188912	4.73031541984508e-15
520	TGCT	Staurosporine_1034	-0.0774921178664734	0.377140285737577
521	CHOL	Staurosporine_1034	-0.166548684301374	0.331633773482828
522	MESO	Staurosporine_1034	-0.244426319913116	0.0225125401032533
523	BLCA	Staurosporine_1034	-0.0727746899062076	0.142756600752182
524	SARC	Staurosporine_1034	-0.129707544947196	0.0373334646984233
525	LAML	Staurosporine_1034	-0.0144672334667828	0.850157762827967
526	LGG	Staurosporine_1034	-0.174418508325799	7.75522635900236e-05
527	DLBC	Staurosporine_1034	-0.275670675300648	0.0607191650096051
528	THYM	Staurosporine_1034	-0.470515972709884	6.6788540118268e-08
529	UVM	PLX.4720_1036	-0.138889226996984	0.222190349530661
530	GBM	PLX.4720_1036	0.0274282258026782	0.737301103867324
531	ACC	PLX.4720_1036	-0.156687479474595	0.173557783874
532	OV	PLX.4720_1036	-0.175817279401811	0.000298789354575538
533	CESC	PLX.4720_1036	-0.0551331230899584	0.338038755373886
534	SKCM	PLX.4720_1036	-0.247169219200255	0.0122621163488288
535	UCS	PLX.4720_1036	-0.0478358801573071	0.723822939941805
536	HNSC	PLX.4720_1036	-0.127940840488519	0.00353591115077649
537	LIHC	PLX.4720_1036	-0.0483633042678674	0.35422831431453
538	COAD	PLX.4720_1036	0.160779290664132	0.00643275930097092
539	LUAD	PLX.4720_1036	0.0612369038611018	0.166082425361292
540	LUSC	PLX.4720_1036	0.0650810752830492	0.146993894120655
541	KICH	PLX.4720_1036	0.0101661656668777	0.935430531418212
542	KIRP	PLX.4720_1036	-0.0462826827194685	0.43395209735592
543	THCA	PLX.4720_1036	-0.188769100733361	1.99237660415683e-05
544	ESCA	PLX.4720_1036	-0.119834880093155	0.108089570578209
545	READ	PLX.4720_1036	-0.156148719137927	0.139393022750381
546	STAD	PLX.4720_1036	-0.183675171761841	0.000171306660997212
547	UCEC	PLX.4720_1036	-0.176821846833091	0.0175713988592918
548	KIRC	PLX.4720_1036	-0.124437597395046	0.00411558151669839
549	PAAD	PLX.4720_1036	-0.0137469000059239	0.855486215953962
550	PCPG	PLX.4720_1036	-0.0604220453936511	0.424349694225845
551	PRAD	PLX.4720_1036	-0.22260124191558	5.64594312465983e-07
552	BRCA	PLX.4720_1036	-0.196119216041828	6.40350652800968e-11
553	TGCT	PLX.4720_1036	-0.244331189258621	0.00475209566302511
554	CHOL	PLX.4720_1036	0.0737499197099594	0.669040013471319
555	MESO	PLX.4720_1036	-0.292068583745261	0.00605189607691708
556	BLCA	PLX.4720_1036	-0.157928574136902	0.00139167760958061
557	SARC	PLX.4720_1036	-0.191378626340962	0.00201740110919493
558	LAML	PLX.4720_1036	-0.470012417229354	6.83775731784379e-11
559	LGG	PLX.4720_1036	-0.149601810696179	0.00071802683597708
560	DLBC	PLX.4720_1036	-0.260175763182239	0.0773619314003139
561	THYM	PLX.4720_1036	-0.18830395405457	0.0402809710651028
562	UVM	NU7441_1038	-0.232074392354001	0.0395869485177267
563	GBM	NU7441_1038	0.29979342973673	0.000175239544953575
564	ACC	NU7441_1038	-0.21123890898966	0.0651590767000333
565	OV	NU7441_1038	0.00543626034101195	0.91165927608685
566	CESC	NU7441_1038	0.128888774512353	0.0246159793929032
567	SKCM	NU7441_1038	-0.0976926839339954	0.328654922883292
568	UCS	NU7441_1038	0.000550955259264377	0.996754641953054
569	HNSC	NU7441_1038	0.111118773477738	0.011381819033792
570	LIHC	NU7441_1038	0.245403300710636	1.83127894636234e-06
571	COAD	NU7441_1038	0.371965634227739	8.16179428420922e-11
572	LUAD	NU7441_1038	0.323849171481873	5.44629091473093e-14
573	LUSC	NU7441_1038	0.191349220145151	1.71422962670253e-05
574	KICH	NU7441_1038	0.234615063511373	0.0579384879556279
575	KIRP	NU7441_1038	0.310368234713655	7.54858174690911e-08
576	THCA	NU7441_1038	0.236256763714683	8.00822433170279e-08
577	ESCA	NU7441_1038	0.174900822317389	0.0185262459809714
578	READ	NU7441_1038	0.210409383741213	0.0452953203929791
579	STAD	NU7441_1038	0.291101247816618	1.57644342002507e-09
580	UCEC	NU7441_1038	0.246403427278026	0.000854897751269193
581	KIRC	NU7441_1038	0.270596874872643	2.39764003490066e-10
582	PAAD	NU7441_1038	0.292479899917076	7.44308204686187e-05
583	PCPG	NU7441_1038	0.0853385647217243	0.258740479001715
584	PRAD	NU7441_1038	0.242355497650495	4.76013799413615e-08
585	BRCA	NU7441_1038	0.159763834455375	1.1260692042946e-07
586	TGCT	NU7441_1038	0.118699672716184	0.175232162687187
587	CHOL	NU7441_1038	-0.0816011328029917	0.636128937571964
588	MESO	NU7441_1038	-0.100178157288975	0.355897815656566
589	BLCA	NU7441_1038	0.0523354651485629	0.292202165828111
590	SARC	NU7441_1038	0.122447047298589	0.0494559845681583
591	LAML	NU7441_1038	0.376218760719619	3.37534395068334e-07
592	LGG	NU7441_1038	0.427491412647743	5.50711268624888e-24
593	DLBC	NU7441_1038	0.455249768732655	0.00130316506138817
594	THYM	NU7441_1038	0.293770262984515	0.00118407332294308
595	UVM	Doramapimod_1042	-0.203434803262431	0.0721450071033793
596	GBM	Doramapimod_1042	0.123503049006104	0.129547673759837
597	ACC	Doramapimod_1042	-0.114728885977707	0.320436750152665
598	OV	Doramapimod_1042	-0.0364603344801395	0.45666936526295
599	CESC	Doramapimod_1042	0.0677691141368628	0.238763937797797
600	SKCM	Doramapimod_1042	0.0593778360821257	0.553302090157969
601	UCS	Doramapimod_1042	0.0672813598960499	0.61899619313998
602	HNSC	Doramapimod_1042	0.247434990487946	1.15054119914254e-08
603	LIHC	Doramapimod_1042	0.429774388774414	5.09545938520175e-18
604	COAD	Doramapimod_1042	0.40065798400339	1.87708742528544e-12
605	LUAD	Doramapimod_1042	0.349363496276726	3.5831552088571e-16
606	LUSC	Doramapimod_1042	0.232284399463844	1.58426872865198e-07
607	KICH	Doramapimod_1042	0.144810454273369	0.246010219859287
608	KIRP	Doramapimod_1042	0.362402877589399	2.29375374457088e-10
609	THCA	Doramapimod_1042	0.0288650739401925	0.517926461480129
610	ESCA	Doramapimod_1042	0.365377639207586	4.24645571698963e-07
611	READ	Doramapimod_1042	0.470580272194186	2.5137087399619e-06
612	STAD	Doramapimod_1042	0.372426096560877	4.5560886162195e-15
613	UCEC	Doramapimod_1042	0.325380388430375	8.31491648690465e-06
614	KIRC	Doramapimod_1042	0.331863819595953	4.3134140829081e-15
615	PAAD	Doramapimod_1042	0.330159662366561	6.77298556239547e-06
616	PCPG	Doramapimod_1042	0.308976958703	2.85926375568926e-05
617	PRAD	Doramapimod_1042	0.389149552531266	2.4042313738355e-19
618	BRCA	Doramapimod_1042	0.40674674133291	1.01119827409266e-44
619	TGCT	Doramapimod_1042	0.0139889147897529	0.873511671728282
620	CHOL	Doramapimod_1042	0.0106827981429784	0.950693135985553
621	MESO	Doramapimod_1042	0.221798978464147	0.0389539930560968
622	BLCA	Doramapimod_1042	0.201436594564106	4.25154808692904e-05
623	SARC	Doramapimod_1042	0.20951467236577	0.000707573905778161
624	LAML	Doramapimod_1042	0.39712115498751	6.31760791648042e-08
625	LGG	Doramapimod_1042	0.406389848710634	1.26785506680601e-21
626	DLBC	Doramapimod_1042	0.64604532839963	9.37193721689923e-07
627	THYM	Doramapimod_1042	0.574736013766995	8.19446533473182e-12
628	UVM	Wee1.Inhibitor_1046	0.053493835128538	0.639626860557898
629	GBM	Wee1.Inhibitor_1046	-0.370633875136645	2.59827089463758e-06
630	ACC	Wee1.Inhibitor_1046	-0.208439040438646	0.0688860924135366
631	OV	Wee1.Inhibitor_1046	-0.263845924291691	4.36245968986183e-08
632	CESC	Wee1.Inhibitor_1046	0.0832686309917802	0.147512606015109
633	SKCM	Wee1.Inhibitor_1046	0.0920664629167861	0.357404213841846
634	UCS	Wee1.Inhibitor_1046	-0.0657581306498483	0.626973805924784
635	HNSC	Wee1.Inhibitor_1046	-0.0804964177360085	0.0671583324247843
636	LIHC	Wee1.Inhibitor_1046	-0.136866413517224	0.00847347250895839
637	COAD	Wee1.Inhibitor_1046	-0.0859144384841952	0.147264199765179
638	LUAD	Wee1.Inhibitor_1046	-0.114547204543301	0.00941349375301524
639	LUSC	Wee1.Inhibitor_1046	-0.0946779476807058	0.0346639612420045
640	KICH	Wee1.Inhibitor_1046	-0.203239813003535	0.101690606905324
641	KIRP	Wee1.Inhibitor_1046	-0.0904090083235822	0.125829812537229
642	THCA	Wee1.Inhibitor_1046	-0.0146429675302383	0.742960700422286
643	ESCA	Wee1.Inhibitor_1046	-0.357745978643166	7.64364691374672e-07
644	READ	Wee1.Inhibitor_1046	-0.208888428804431	0.0469111527450899
645	STAD	Wee1.Inhibitor_1046	-0.120179680321876	0.01441406202743
646	UCEC	Wee1.Inhibitor_1046	-0.102421172735776	0.17126457187351
647	KIRC	Wee1.Inhibitor_1046	-0.159599207332818	0.000224917609095104
648	PAAD	Wee1.Inhibitor_1046	-0.174309330258537	0.0199633553623502
649	PCPG	Wee1.Inhibitor_1046	-0.07524730406017	0.319532369619304
650	PRAD	Wee1.Inhibitor_1046	0.0421657717862183	0.349183693692454
651	BRCA	Wee1.Inhibitor_1046	-0.19907099426782	3.25947132013802e-11
652	TGCT	Wee1.Inhibitor_1046	-0.242541484755494	0.0050778804021909
653	CHOL	Wee1.Inhibitor_1046	-0.197824828262142	0.247463133995282
654	MESO	Wee1.Inhibitor_1046	-0.190004055260177	0.0779507555452074
655	BLCA	Wee1.Inhibitor_1046	-0.117932522008543	0.017303564962393
656	SARC	Wee1.Inhibitor_1046	-0.166519780847674	0.00735219212523784
657	LAML	Wee1.Inhibitor_1046	-0.394825449324446	7.63784842545512e-08
658	LGG	Wee1.Inhibitor_1046	-0.334892438795653	8.86697453997652e-15
659	DLBC	Wee1.Inhibitor_1046	0.00844125809435708	0.955092465442429
660	THYM	Wee1.Inhibitor_1046	-0.388970885407657	1.23213254811135e-05
661	UVM	Nutlin.3a...._1047	-0.08899816210691	0.435406141481001
662	GBM	Nutlin.3a...._1047	0.134981453101438	0.0973129268527132
663	ACC	Nutlin.3a...._1047	-0.106736772930681	0.355520236593446
664	OV	Nutlin.3a...._1047	-0.118665174920358	0.0150841675266719
665	CESC	Nutlin.3a...._1047	0.0687021947048229	0.232344771625124
666	SKCM	Nutlin.3a...._1047	0.100751764909182	0.313661543090089
667	UCS	Nutlin.3a...._1047	-0.00123154705012037	0.992745747986088
668	HNSC	Nutlin.3a...._1047	0.0888545701215019	0.0432373533795471
669	LIHC	Nutlin.3a...._1047	0.205244746790865	7.13891097554091e-05
670	COAD	Nutlin.3a...._1047	0.333035726425707	7.78185688072761e-09
671	LUAD	Nutlin.3a...._1047	0.190328517492631	1.42440419677714e-05
672	LUSC	Nutlin.3a...._1047	0.19277715988263	1.47837321584194e-05
673	KICH	Nutlin.3a...._1047	0.00693052772362094	0.9559562341779
674	KIRP	Nutlin.3a...._1047	0.10141559758332	0.0857916945121847
675	THCA	Nutlin.3a...._1047	-0.0422360379441916	0.344013629161503
676	ESCA	Nutlin.3a...._1047	0.0797499421988383	0.285884620201734
677	READ	Nutlin.3a...._1047	0.176709481686457	0.0938141886070673
678	STAD	Nutlin.3a...._1047	0.172286500033873	0.000429471947332511
679	UCEC	Nutlin.3a...._1047	-0.275392065781323	0.000182820117085121
680	KIRC	Nutlin.3a...._1047	-0.0782939994336774	0.0717071562970505
681	PAAD	Nutlin.3a...._1047	0.0950250074242784	0.207050670494555
682	PCPG	Nutlin.3a...._1047	0.00520469266374395	0.945185601755123
683	PRAD	Nutlin.3a...._1047	-0.0768290808513534	0.0877213282994569
684	BRCA	Nutlin.3a...._1047	0.0458997817834976	0.129736020121355
685	TGCT	Nutlin.3a...._1047	-0.158848014696696	0.0688755031482244
686	CHOL	Nutlin.3a...._1047	0.279168544242412	0.0991753589586987
687	MESO	Nutlin.3a...._1047	0.135144371199445	0.212014480179424
688	BLCA	Nutlin.3a...._1047	0.158702129163346	0.00131709452116569
689	SARC	Nutlin.3a...._1047	0.124849744104781	0.0451245298177409
690	LAML	Nutlin.3a...._1047	-0.375043674630599	3.69612117917444e-07
691	LGG	Nutlin.3a...._1047	-0.105201493816056	0.01769854910864
692	DLBC	Nutlin.3a...._1047	0.133788159111933	0.369960650545716
693	THYM	Nutlin.3a...._1047	-0.0657708967974956	0.477287133642509
694	UVM	Mirin_1048	-0.0320597865138951	0.77910637078234
695	GBM	Mirin_1048	-0.228196072605014	0.0046902473878204
696	ACC	Mirin_1048	-0.302214919513458	0.0075552805196909
697	OV	Mirin_1048	-0.307317396777382	1.35982470532058e-10
698	CESC	Mirin_1048	0.042290184212806	0.462555328042286
699	SKCM	Mirin_1048	-0.00645743155945029	0.948640776931087
700	UCS	Mirin_1048	-0.123770478537098	0.358996970231105
701	HNSC	Mirin_1048	0.0353810090085481	0.42164862201946
702	LIHC	Mirin_1048	-0.0432314690781615	0.407659732025415
703	COAD	Mirin_1048	0.023743491398625	0.689276772727632
704	LUAD	Mirin_1048	-0.0768434080000404	0.0820715205208536
705	LUSC	Mirin_1048	-0.000443981262913365	0.992114675045275
706	KICH	Mirin_1048	-0.216933867782738	0.0801861968301942
707	KIRP	Mirin_1048	-0.153432406870807	0.00910808267938477
708	THCA	Mirin_1048	-0.366217787194994	1.92615700707171e-17
709	ESCA	Mirin_1048	-0.200255704147497	0.00687302607032066
710	READ	Mirin_1048	-0.0901822757018217	0.395255205195646
711	STAD	Mirin_1048	-0.158483617617965	0.00121478571249801
712	UCEC	Mirin_1048	-0.156211064779692	0.0362543298639948
713	KIRC	Mirin_1048	-0.312487437096661	1.80936334545673e-13
714	PAAD	Mirin_1048	-0.180393884173395	0.0159700032120809
715	PCPG	Mirin_1048	-0.178961355437965	0.0171568076105628
716	PRAD	Mirin_1048	-0.197347746009185	9.72572413809557e-06
717	BRCA	Mirin_1048	-0.372116920524603	3.66999032472585e-37
718	TGCT	Mirin_1048	-0.156442610102113	0.0732387322548444
719	CHOL	Mirin_1048	-0.128837119772547	0.453935071593385
720	MESO	Mirin_1048	-0.209441880193988	0.0515419224034531
721	BLCA	Mirin_1048	-0.168605894005485	0.000636608787342809
722	SARC	Mirin_1048	-0.0942931845624337	0.130893982517914
723	LAML	Mirin_1048	-0.705341368916804	2.40195555373595e-27
724	LGG	Mirin_1048	-0.407293036325826	1.01242180634542e-21
725	DLBC	Mirin_1048	-0.0490286771507863	0.743464006207696
726	THYM	Mirin_1048	-0.0929715833134432	0.314571836310275
727	UVM	PD173074_1049	-0.150123540950031	0.186649195278557
728	GBM	PD173074_1049	-0.278753675638793	0.000506062467289926
729	ACC	PD173074_1049	-0.350811699011577	0.00175961817388484
730	OV	PD173074_1049	-0.285927244831601	2.51957139887076e-09
731	CESC	PD173074_1049	0.0151287620217797	0.792776158638906
732	SKCM	PD173074_1049	0.0751538729042503	0.452818207976914
733	UCS	PD173074_1049	0.0769068723667275	0.569618353870715
734	HNSC	PD173074_1049	-0.0958561599006563	0.0291535557187432
735	LIHC	PD173074_1049	0.0504738137344551	0.333595460463229
736	COAD	PD173074_1049	0.0507638221144248	0.392392843229402
737	LUAD	PD173074_1049	0.0106033955843041	0.810653907549745
738	LUSC	PD173074_1049	0.0152158922653798	0.734818517309754
739	KICH	PD173074_1049	-0.0763193052938499	0.542482161951182
740	KIRP	PD173074_1049	0.0594262884425076	0.31489680794608
741	THCA	PD173074_1049	-0.130672503732765	0.00329361024750566
742	ESCA	PD173074_1049	-0.103047655383034	0.167452052088467
743	READ	PD173074_1049	-0.0292883364266049	0.782863182951453
744	STAD	PD173074_1049	-0.0456723914153066	0.353942247006851
745	UCEC	PD173074_1049	0.105097189514136	0.160290549681508
746	KIRC	PD173074_1049	-0.0715488457206534	0.0998876933248086
747	PAAD	PD173074_1049	0.078489575190545	0.297684637470175
748	PCPG	PD173074_1049	0.0529991365218666	0.483549914340275
749	PRAD	PD173074_1049	0.116048590836153	0.00976259084282266
750	BRCA	PD173074_1049	-0.0644177337916786	0.0333779633847191
751	TGCT	PD173074_1049	-0.0340174300528885	0.698589382319172
752	CHOL	PD173074_1049	-0.0725915440077087	0.673949458221009
753	MESO	PD173074_1049	-0.0988750119699244	0.362221129270356
754	BLCA	PD173074_1049	-0.0845549397612998	0.0884488631064001
755	SARC	PD173074_1049	-0.00445566269730448	0.943221572853415
756	LAML	PD173074_1049	-0.280847892999671	0.000181972432159573
757	LGG	PD173074_1049	-0.196169246942845	8.43300048839266e-06
758	DLBC	PD173074_1049	0.166165587419056	0.264302035317019
759	THYM	PD173074_1049	0.383120547936037	1.70407425507247e-05
760	UVM	ZM447439_1050	-0.399067661515216	0.000269435221510394
761	GBM	ZM447439_1050	-0.125708857235797	0.122787771394442
762	ACC	ZM447439_1050	-0.264449556381703	0.020119041325648
763	OV	ZM447439_1050	-0.237502292536654	8.76274702035885e-07
764	CESC	ZM447439_1050	0.039236368913822	0.495521211801511
765	SKCM	ZM447439_1050	-0.130488746144864	0.191135770450064
766	UCS	ZM447439_1050	0.123349159809425	0.36064778322646
767	HNSC	ZM447439_1050	0.1471649622222	0.000780453287192191
768	LIHC	ZM447439_1050	0.138685299370537	0.00763217442118382
769	COAD	ZM447439_1050	0.168867769429506	0.00418457829684493
770	LUAD	ZM447439_1050	0.009892887860825	0.823124689845589
771	LUSC	ZM447439_1050	0.119500479057017	0.00759341057874086
772	KICH	ZM447439_1050	0.0570933533858533	0.648866010258751
773	KIRP	ZM447439_1050	0.0115508904675393	0.845252727834676
774	THCA	ZM447439_1050	0.16198639887518	0.000260509330158669
775	ESCA	ZM447439_1050	0.136462226472703	0.0669856050491696
776	READ	ZM447439_1050	0.108362066909527	0.306576097343015
777	STAD	ZM447439_1050	-0.038725880882402	0.431945096624322
778	UCEC	ZM447439_1050	0.227641473425594	0.00211700812316592
779	KIRC	ZM447439_1050	-0.00516378161377004	0.905592827269999
780	PAAD	ZM447439_1050	0.0958112437143781	0.203300485543553
781	PCPG	ZM447439_1050	0.0199487970787492	0.792128779226598
782	PRAD	ZM447439_1050	0.162200920936745	0.000290483182142911
783	BRCA	ZM447439_1050	-0.126720098907405	2.69596559331652e-05
784	TGCT	ZM447439_1050	0.0939699220089723	0.283838117746097
785	CHOL	ZM447439_1050	-0.137203166511024	0.424899246347476
786	MESO	ZM447439_1050	-0.1480026792077	0.171294047110887
787	BLCA	ZM447439_1050	-0.0261563410598561	0.598783011721601
788	SARC	ZM447439_1050	-0.0262479864706652	0.674755641321328
789	LAML	ZM447439_1050	-0.184189529574693	0.0152719815767865
790	LGG	ZM447439_1050	-0.0199197401507757	0.65422061320546
791	DLBC	ZM447439_1050	0.379394079555967	0.00853612615810423
792	THYM	ZM447439_1050	0.311720081118681	0.000558569115219481
793	UVM	Alisertib_1051	-0.187441424568711	0.0980955077325791
794	GBM	Alisertib_1051	-0.258704912070075	0.00129012940350206
795	ACC	Alisertib_1051	-0.0695234965554642	0.547962929946579
796	OV	Alisertib_1051	-0.13273967969713	0.00650754953350146
797	CESC	Alisertib_1051	0.211841964900133	0.000198679567141499
798	SKCM	Alisertib_1051	0.152920121798401	0.124925616815282
799	UCS	Alisertib_1051	-0.0946346680618813	0.483789283165248
800	HNSC	Alisertib_1051	0.130002729313632	0.00303418959162226
801	LIHC	Alisertib_1051	-0.0690874491686556	0.1854344563928
802	COAD	Alisertib_1051	0.235633370516945	5.71500314693172e-05
803	LUAD	Alisertib_1051	0.0721325555778635	0.102698974581583
804	LUSC	Alisertib_1051	0.140359145329391	0.00168989060302361
805	KICH	Alisertib_1051	0.0371158984716808	0.767328065955551
806	KIRP	Alisertib_1051	-0.0720260953123442	0.222999536733403
807	THCA	Alisertib_1051	-0.0590932130053673	0.185336057361614
808	ESCA	Alisertib_1051	-0.0878561783141351	0.239566637888749
809	READ	Alisertib_1051	0.00638641811151091	0.95209115233031
810	STAD	Alisertib_1051	0.0658847575671903	0.180910330841853
811	UCEC	Alisertib_1051	-0.140904989573362	0.059201694811016
812	KIRC	Alisertib_1051	-0.134714500937364	0.00188219282015341
813	PAAD	Alisertib_1051	-0.069610105532667	0.355854969738688
814	PCPG	Alisertib_1051	-0.148276391912299	0.0488826806542539
815	PRAD	Alisertib_1051	-0.0287257681135514	0.523718600890814
816	BRCA	Alisertib_1051	-0.234544044312266	4.23061671419582e-15
817	TGCT	Alisertib_1051	-0.187123258727159	0.0316780668915363
818	CHOL	Alisertib_1051	-0.151875925406199	0.376566169091553
819	MESO	Alisertib_1051	-0.113027352392901	0.297251658849824
820	BLCA	Alisertib_1051	-0.00291026494705195	0.953324926129375
821	SARC	Alisertib_1051	-0.0963632701486902	0.122611969972881
822	LAML	Alisertib_1051	-0.338020350792344	5.40721415617947e-06
823	LGG	Alisertib_1051	-0.434601852574826	8.06605099522708e-25
824	DLBC	Alisertib_1051	-0.204324699352451	0.168313309909342
825	THYM	Alisertib_1051	-0.343200807586477	0.000132861933138346
826	UVM	RO.3306_1052	-0.146459913106188	0.197755383395268
827	GBM	RO.3306_1052	-0.0161753574829599	0.843209443783811
828	ACC	RO.3306_1052	-0.354268813701327	0.00157205441227289
829	OV	RO.3306_1052	-0.130742762675334	0.00736762271929736
830	CESC	RO.3306_1052	0.0240121417938784	0.676677399782884
831	SKCM	RO.3306_1052	-0.100553857637219	0.314617910563783
832	UCS	RO.3306_1052	-0.0478034710244092	0.724002606519789
833	HNSC	RO.3306_1052	-0.0148077927777059	0.736702033235775
834	LIHC	RO.3306_1052	0.107876614073921	0.0383345721737163
835	COAD	RO.3306_1052	0.175164964084741	0.00295530297632246
836	LUAD	RO.3306_1052	0.191329770291922	1.28099361451135e-05
837	LUSC	RO.3306_1052	0.0667638220808163	0.136800467825979
838	KICH	RO.3306_1052	0.202676185748903	0.102663372170147
839	KIRP	RO.3306_1052	0.198029689911297	0.000725940348956021
840	THCA	RO.3306_1052	0.0878105168885158	0.0488093135921555
841	ESCA	RO.3306_1052	0.115269240678323	0.122297858798033
842	READ	RO.3306_1052	0.115704058803309	0.274762226951653
843	STAD	RO.3306_1052	0.265028601053629	4.38927261538145e-08
844	UCEC	RO.3306_1052	0.226600285813252	0.00222172216307001
845	KIRC	RO.3306_1052	0.213960314043198	6.63356776690073e-07
846	PAAD	RO.3306_1052	0.162372156814805	0.0303537427913724
847	PCPG	RO.3306_1052	0.0796978032131802	0.291664985169418
848	PRAD	RO.3306_1052	0.217541242446868	1.02701380054971e-06
849	BRCA	RO.3306_1052	0.216942975074176	4.35917084322305e-13
850	TGCT	RO.3306_1052	0.149395974733385	0.0873190480997888
851	CHOL	RO.3306_1052	-0.0822446748597976	0.633460415115066
852	MESO	RO.3306_1052	0.00608742009178889	0.955374519362308
853	BLCA	RO.3306_1052	0.0313299575292904	0.528518671784951
854	SARC	RO.3306_1052	0.11243202563951	0.0714075244086243
855	LAML	RO.3306_1052	0.0709501683571222	0.353610902657868
856	LGG	RO.3306_1052	0.124889189717869	0.00481780913544817
857	DLBC	RO.3306_1052	0.331059204440333	0.0230244917714661
858	THYM	RO.3306_1052	0.319087304629808	0.000404672143393301
859	UVM	MK.2206_1053	-0.256636521885147	0.0224268883448509
860	GBM	MK.2206_1053	-0.250551452060707	0.00184995225448382
861	ACC	MK.2206_1053	-0.366191258657992	0.00105542982122768
862	OV	MK.2206_1053	-0.323229348107793	1.20672564831739e-11
863	CESC	MK.2206_1053	-0.0898905344228102	0.11781613877375
864	SKCM	MK.2206_1053	0.0480009951910451	0.631876148077231
865	UCS	MK.2206_1053	0.0477710618915113	0.724182287884819
866	HNSC	MK.2206_1053	-0.00914381473824972	0.835532500303218
867	LIHC	MK.2206_1053	-0.0202930387402958	0.697620913910695
868	COAD	MK.2206_1053	0.0629904133988431	0.288392827238437
869	LUAD	MK.2206_1053	-0.0353410372631549	0.424433150060016
870	LUSC	MK.2206_1053	0.0900922950525279	0.044481205905876
871	KICH	MK.2206_1053	-0.382619405560989	0.00152120198383348
872	KIRP	MK.2206_1053	-0.174157548198956	0.00302296941887399
873	THCA	MK.2206_1053	-0.23591749716126	8.36787083894358e-08
874	ESCA	MK.2206_1053	-0.0666702757369324	0.37253485200003
875	READ	MK.2206_1053	-0.00410100414891286	0.969224900081921
876	STAD	MK.2206_1053	-0.164734639975034	0.000766171296382108
877	UCEC	MK.2206_1053	-0.203458553634992	0.0061555397153624
878	KIRC	MK.2206_1053	-0.0868210279778425	0.0457356669979666
879	PAAD	MK.2206_1053	-0.00468869192215051	0.950471589179172
880	PCPG	MK.2206_1053	-0.0572581116413045	0.449053659778485
881	PRAD	MK.2206_1053	0.00230083174746851	0.959276973867279
882	BRCA	MK.2206_1053	-0.0185716223833385	0.540024655572523
883	TGCT	MK.2206_1053	-0.147718452874039	0.0909705850922522
884	CHOL	MK.2206_1053	-0.0787695477530456	0.647923726615708
885	MESO	MK.2206_1053	-0.0539210549148426	0.619874080885281
886	BLCA	MK.2206_1053	-0.00442417941493674	0.929097498019209
887	SARC	MK.2206_1053	-0.024830196207538	0.69139948443687
888	LAML	MK.2206_1053	-0.488111524269102	9.62553255046486e-12
889	LGG	MK.2206_1053	-0.203947123020346	3.58309463600885e-06
890	DLBC	MK.2206_1053	0.20513413506013	0.166597331316479
891	THYM	MK.2206_1053	-0.270546951365585	0.00292156960060417
892	UVM	Palbociclib_1054	-0.170778612215817	0.13237612095529
893	GBM	Palbociclib_1054	-0.373521416506266	2.13967003879623e-06
894	ACC	Palbociclib_1054	-0.0610581662885482	0.597837834878808
895	OV	Palbociclib_1054	-0.271114316323177	1.71092970409909e-08
896	CESC	Palbociclib_1054	-0.0513969565859773	0.371838331828261
897	SKCM	Palbociclib_1054	-0.00563187551069395	0.955199543097174
898	UCS	Palbociclib_1054	0.0162369755818502	0.904579418833323
899	HNSC	Palbociclib_1054	-0.281415836946403	6.95143822345557e-11
900	LIHC	Palbociclib_1054	-0.235358168911196	4.87490228067148e-06
901	COAD	Palbociclib_1054	-0.173482942149704	0.00324666079933855
902	LUAD	Palbociclib_1054	-0.168650232207654	0.000124014393336088
903	LUSC	Palbociclib_1054	-0.126052785529736	0.00484505223073712
904	KICH	Palbociclib_1054	-0.21916750171776	0.0770491553542438
905	KIRP	Palbociclib_1054	-0.344635348961693	1.87493209688558e-09
906	THCA	Palbociclib_1054	-0.399366318129685	1.01248327339108e-20
907	ESCA	Palbociclib_1054	-0.256099788373062	0.000501758284641569
908	READ	Palbociclib_1054	-0.264431154898931	0.0113123373040491
909	STAD	Palbociclib_1054	-0.110973869050957	0.0239371805678633
910	UCEC	Palbociclib_1054	-0.444851522739002	3.93820955400085e-10
911	KIRC	Palbociclib_1054	-0.264624795210485	6.078136044108e-10
912	PAAD	Palbociclib_1054	-0.23012997901721	0.00199974007154342
913	PCPG	Palbociclib_1054	-0.270978374030922	0.000264202418239649
914	PRAD	Palbociclib_1054	-0.300934050623906	8.05509641676646e-12
915	BRCA	Palbociclib_1054	-0.236049342166471	2.79498248892898e-15
916	TGCT	Palbociclib_1054	-0.229627436227094	0.00808222108942096
917	CHOL	Palbociclib_1054	-0.0822446748597976	0.633460415115066
918	MESO	Palbociclib_1054	-0.0553153292771835	0.610840249747043
919	BLCA	Palbociclib_1054	-0.0474064992506538	0.340091175736661
920	SARC	Palbociclib_1054	-0.116052317090108	0.0626991952782915
921	LAML	Palbociclib_1054	-0.632050299277809	1.10659811216526e-20
922	LGG	Palbociclib_1054	-0.429087300402589	3.59249660036466e-24
923	DLBC	Palbociclib_1054	-0.137257169287697	0.357565562333241
924	THYM	Palbociclib_1054	-0.677392878835037	2.69423867257009e-17
925	UVM	Dactolisib_1057	-0.0895215375131733	0.432700235038194
926	GBM	Dactolisib_1057	-0.326225539197107	4.10374411488852e-05
927	ACC	Dactolisib_1057	-0.273493263250707	0.0160965607906563
928	OV	Dactolisib_1057	-0.271941007175435	1.60425869732763e-08
929	CESC	Dactolisib_1057	-0.170794962647981	0.00281153068390124
930	SKCM	Dactolisib_1057	0.0392987297181958	0.694941712289164
931	UCS	Dactolisib_1057	-0.178120594406883	0.184966649870026
932	HNSC	Dactolisib_1057	-0.25489684026738	3.98489231476214e-09
933	LIHC	Dactolisib_1057	-0.215922565692323	2.87544825979122e-05
934	COAD	Dactolisib_1057	-0.00122112022456714	0.983596182871722
935	LUAD	Dactolisib_1057	-0.109614182351331	0.0129864757826311
936	LUSC	Dactolisib_1057	-0.101547147662341	0.0234340138070164
937	KICH	Dactolisib_1057	-0.142138443584744	0.254925693039107
938	KIRP	Dactolisib_1057	-0.29531995152926	3.32118561216378e-07
939	THCA	Dactolisib_1057	-0.264389595545374	1.65598209205125e-09
940	ESCA	Dactolisib_1057	-0.286877378896452	9.02463342246865e-05
941	READ	Dactolisib_1057	-0.232419433192854	0.0266269313332917
942	STAD	Dactolisib_1057	-0.137658968197847	0.00501845883584849
943	UCEC	Dactolisib_1057	-0.530391463910252	1.89448007441878e-14
944	KIRC	Dactolisib_1057	-0.288525405986397	1.27721382840935e-11
945	PAAD	Dactolisib_1057	-0.28040760873472	0.000149987658877815
946	PCPG	Dactolisib_1057	-0.336714399813688	4.59490028585831e-06
947	PRAD	Dactolisib_1057	-0.451703236338215	2.93318645092093e-26
948	BRCA	Dactolisib_1057	-0.176734637175279	4.17195782532855e-09
949	TGCT	Dactolisib_1057	-0.270214073187965	0.00172735110719953
950	CHOL	Dactolisib_1057	-0.103738979557116	0.547110748575951
951	MESO	Dactolisib_1057	-0.214025671071488	0.0465298765549473
952	BLCA	Dactolisib_1057	-0.113964270159239	0.0214727044001198
953	SARC	Dactolisib_1057	-0.12859441538132	0.0390101470077929
954	LAML	Dactolisib_1057	-0.539568474575539	1.86240613771818e-14
955	LGG	Dactolisib_1057	-0.38065389886397	5.81869407183266e-19
956	DLBC	Dactolisib_1057	-0.45663737280296	0.0012539191334045
957	THYM	Dactolisib_1057	-0.63748382078153	6.4162139195565e-15
958	UVM	Pictilisib_1058	-0.0422595211754912	0.711539589580653
959	GBM	Pictilisib_1058	-0.308821695178787	0.000108374041938922
960	ACC	Pictilisib_1058	-0.309838974722792	0.00610315611265374
961	OV	Pictilisib_1058	-0.318999704607865	2.29794658985537e-11
962	CESC	Pictilisib_1058	-0.159782946112124	0.00523192353181381
963	SKCM	Pictilisib_1058	0.00963525689781375	0.9234298536119
964	UCS	Pictilisib_1058	0.0353583639916139	0.794002086975442
965	HNSC	Pictilisib_1058	-0.174640135885484	6.44521804486687e-05
966	LIHC	Pictilisib_1058	-0.124744926368067	0.0165067694641132
967	COAD	Pictilisib_1058	-0.0367867276725458	0.535517716489662
968	LUAD	Pictilisib_1058	-0.167362189745536	0.000139915842145842
969	LUSC	Pictilisib_1058	-0.0249042445270084	0.579270659931935
970	KICH	Pictilisib_1058	-0.457936706846604	0.000110543708710775
971	KIRP	Pictilisib_1058	-0.435606240904034	9.12796103283756e-15
972	THCA	Pictilisib_1058	-0.388522629839641	1.31676339838835e-19
973	ESCA	Pictilisib_1058	-0.208254680116967	0.00490386962265385
974	READ	Pictilisib_1058	-0.137737997599506	0.192920339124937
975	STAD	Pictilisib_1058	-0.263464534817951	5.30043247730671e-08
976	UCEC	Pictilisib_1058	-0.317079695094039	1.44523596223968e-05
977	KIRC	Pictilisib_1058	-0.286621778642084	1.76143624973909e-11
978	PAAD	Pictilisib_1058	-0.320256702436591	1.31260890628353e-05
979	PCPG	Pictilisib_1058	-0.183805723224988	0.0143272620815707
980	PRAD	Pictilisib_1058	-0.284463934154079	1.14404089902034e-10
981	BRCA	Pictilisib_1058	-0.263867710398679	7.77635178463527e-19
982	TGCT	Pictilisib_1058	-0.0879251037382044	0.316093661161419
983	CHOL	Pictilisib_1058	-0.132312246879299	0.441746339425614
984	MESO	Pictilisib_1058	-0.152094373251432	0.159629309800922
985	BLCA	Pictilisib_1058	-0.103017647769944	0.0377608848893488
986	SARC	Pictilisib_1058	-0.0476060289978291	0.446427264105449
987	LAML	Pictilisib_1058	-0.641214580137735	2.03841253987204e-21
988	LGG	Pictilisib_1058	-0.417195238599697	8.21100852214975e-23
989	DLBC	Pictilisib_1058	-0.0227798334875116	0.879198770770445
990	THYM	Pictilisib_1058	0.165326335244855	0.0723598877355402
991	UVM	AZD8055_1059	-0.334023052885658	0.00262579563421901
992	GBM	AZD8055_1059	0.0415771785138212	0.6110421560268
993	ACC	AZD8055_1059	-0.115399277039217	0.317598331314473
994	OV	AZD8055_1059	-0.225174784278664	3.23409580504796e-06
995	CESC	AZD8055_1059	-0.0281258973214698	0.625218253632513
996	SKCM	AZD8055_1059	-0.0182753229423322	0.855337755287252
997	UCS	AZD8055_1059	-0.00972273986937137	0.94277661064978
998	HNSC	AZD8055_1059	-0.102940201058589	0.0191064398451708
999	LIHC	AZD8055_1059	-0.0988969474168396	0.0577016194173542
1000	COAD	AZD8055_1059	0.164541397669792	0.00527897280660888
1001	LUAD	AZD8055_1059	-0.0320444005330297	0.468939721521798
1002	LUSC	AZD8055_1059	-0.0191026108275184	0.670647316897698
1003	KICH	AZD8055_1059	-0.0608091182497223	0.627657977589931
1004	KIRP	AZD8055_1059	-0.0128085352056386	0.828651334976563
1005	THCA	AZD8055_1059	0.11240211639753	0.0115644831080569
1006	ESCA	AZD8055_1059	0.0141553035846821	0.849990760340269
1007	READ	AZD8055_1059	0.103217894714968	0.330241232334514
1008	STAD	AZD8055_1059	0.167715219027928	0.000611451842206148
1009	UCEC	AZD8055_1059	-0.124616370720999	0.0955621783783443
1010	KIRC	AZD8055_1059	-0.165576485960285	0.000128497884976013
1011	PAAD	AZD8055_1059	-0.0518926590657797	0.491502891055202
1012	PCPG	AZD8055_1059	-0.123050404371788	0.102745429309799
1013	PRAD	AZD8055_1059	-0.065304985859566	0.146830010341402
1014	BRCA	AZD8055_1059	0.0340155084744724	0.261616350291444
1015	TGCT	AZD8055_1059	-0.116482108827469	0.183491459344619
1016	CHOL	AZD8055_1059	-0.0384838149969945	0.823662893576724
1017	MESO	AZD8055_1059	-0.29506672926951	0.00552949806986485
1018	BLCA	AZD8055_1059	-0.058956426923459	0.235316159128001
1019	SARC	AZD8055_1059	-0.00937111149275471	0.880926573665901
1020	LAML	AZD8055_1059	-0.426945627952996	4.69239681383378e-09
1021	LGG	AZD8055_1059	-0.0416755590265272	0.348546275962504
1022	DLBC	AZD8055_1059	0.298797409805735	0.0413344129875702
1023	THYM	AZD8055_1059	-0.169755927341444	0.0649369669690127
1024	UVM	PD0325901_1060	0.0867099161446426	0.447348396025812
1025	GBM	PD0325901_1060	0.0918819081022129	0.260238182947329
1026	ACC	PD0325901_1060	0.16933289518387	0.140955780100292
1027	OV	PD0325901_1060	-0.0630663459411536	0.197619916168721
1028	CESC	PD0325901_1060	0.107164805116077	0.062018679951697
1029	SKCM	PD0325901_1060	-0.165733204034578	0.0959670291274382
1030	UCS	PD0325901_1060	0.0864675665716094	0.522463595273726
1031	HNSC	PD0325901_1060	0.0464505598762737	0.291328175310972
1032	LIHC	PD0325901_1060	-0.128528032201374	0.0134802795569145
1033	COAD	PD0325901_1060	-0.00298803835669127	0.959874460516529
1034	LUAD	PD0325901_1060	0.114712754131714	0.0093104787374239
1035	LUSC	PD0325901_1060	-0.00383085047456324	0.932043233512754
1036	KICH	PD0325901_1060	-0.0643787575290572	0.607562660522172
1037	KIRP	PD0325901_1060	-0.054717467610643	0.354840471989948
1038	THCA	PD0325901_1060	-0.0336409103255269	0.451104683630033
1039	ESCA	PD0325901_1060	0.022502369084006	0.763659218884631
1040	READ	PD0325901_1060	-0.11426273501505	0.280825949021264
1041	STAD	PD0325901_1060	-0.106921012118696	0.0296164912328646
1042	UCEC	PD0325901_1060	-0.164692834222522	0.0271537074568355
1043	KIRC	PD0325901_1060	-0.0601001195788683	0.167097324539275
1044	PAAD	PD0325901_1060	-0.241994805955223	0.00113641968403504
1045	PCPG	PD0325901_1060	-0.151012913273341	0.044815442823541
1046	PRAD	PD0325901_1060	-0.294147512156733	2.45417710032054e-11
1047	BRCA	PD0325901_1060	-0.264757166572099	5.88589419230606e-19
1048	TGCT	PD0325901_1060	-0.17489013275753	0.044887271428568
1049	CHOL	PD0325901_1060	-0.322285862048409	0.0552415598834033
1050	MESO	PD0325901_1060	-0.0560990390494797	0.605787724019769
1051	BLCA	PD0325901_1060	0.0408966937376111	0.410583910766023
1052	SARC	PD0325901_1060	-0.127570378106499	0.0406083555047688
1053	LAML	PD0325901_1060	-0.159158109926943	0.0364767202913327
1054	LGG	PD0325901_1060	-0.139971608219465	0.00156361240328486
1055	DLBC	PD0325901_1060	0.0271739130434783	0.856122789408769
1056	THYM	PD0325901_1060	-0.263852712505789	0.00373785329084297
1057	UVM	Obatoclax.Mesylate_1068	-0.0994048126267962	0.383422235621806
1058	GBM	Obatoclax.Mesylate_1068	-0.157251402339095	0.0530177617619617
1059	ACC	Obatoclax.Mesylate_1068	0.0234636871528651	0.839484260851565
1060	OV	Obatoclax.Mesylate_1068	-0.0184564333873805	0.706398615555819
1061	CESC	Obatoclax.Mesylate_1068	0.108780877594391	0.0581624781000912
1062	SKCM	Obatoclax.Mesylate_1068	0.149069411735366	0.134825512481664
1063	UCS	Obatoclax.Mesylate_1068	0.103514770475907	0.443517445077629
1064	HNSC	Obatoclax.Mesylate_1068	-0.076782997576184	0.0808269840279979
1065	LIHC	Obatoclax.Mesylate_1068	-0.198037392191365	0.000128529541412834
1066	COAD	Obatoclax.Mesylate_1068	0.0813513320117579	0.170055401130372
1067	LUAD	Obatoclax.Mesylate_1068	0.133235553154431	0.00249580394014233
1068	LUSC	Obatoclax.Mesylate_1068	0.100024717985442	0.0256060993331462
1069	KICH	Obatoclax.Mesylate_1068	-0.173513694092582	0.163531363850688
1070	KIRP	Obatoclax.Mesylate_1068	-0.129640893071574	0.0278209360113432
1071	THCA	Obatoclax.Mesylate_1068	-0.0164839302992669	0.712001361179846
1072	ESCA	Obatoclax.Mesylate_1068	-0.208592650765139	0.00483313113786835
1073	READ	Obatoclax.Mesylate_1068	-0.0637128819329161	0.548512680876269
1074	STAD	Obatoclax.Mesylate_1068	-0.0164452301370885	0.738664973502352
1075	UCEC	Obatoclax.Mesylate_1068	-0.0615360398041136	0.411863329089156
1076	KIRC	Obatoclax.Mesylate_1068	-0.163622400441033	0.000154635416842014
1077	PAAD	Obatoclax.Mesylate_1068	-0.13497730128872	0.0724366069648923
1078	PCPG	Obatoclax.Mesylate_1068	-0.0931607525109561	0.217454280270377
1079	PRAD	Obatoclax.Mesylate_1068	-0.0906652371929889	0.0437760870637069
1080	BRCA	Obatoclax.Mesylate_1068	-0.246348833163316	1.51655079977789e-16
1081	TGCT	Obatoclax.Mesylate_1068	-0.307069985018408	0.000341842469837503
1082	CHOL	Obatoclax.Mesylate_1068	-0.0704035010145685	0.683258992214544
1083	MESO	Obatoclax.Mesylate_1068	-0.143500904469161	0.184838964045734
1084	BLCA	Obatoclax.Mesylate_1068	-0.080455240515072	0.105069194877503
1085	SARC	Obatoclax.Mesylate_1068	-0.148658348708232	0.0168711414755807
1086	LAML	Obatoclax.Mesylate_1068	-0.231640293875469	0.00216593322913106
1087	LGG	Obatoclax.Mesylate_1068	-0.299196344265023	5.76760079684831e-12
1088	DLBC	Obatoclax.Mesylate_1068	-0.279486586493987	0.057095954545085
1089	THYM	Obatoclax.Mesylate_1068	-0.59257188740993	1.25444292497024e-12
1090	UVM	X5.Fluorouracil_1073	-0.142053822476716	0.21173046353228
1091	GBM	X5.Fluorouracil_1073	-0.0501936703049447	0.539143970914914
1092	ACC	X5.Fluorouracil_1073	-0.166007229721868	0.149044673804833
1093	OV	X5.Fluorouracil_1073	-0.265608479549701	3.38829920882938e-08
1094	CESC	X5.Fluorouracil_1073	0.0800563479012132	0.163826897626739
1095	SKCM	X5.Fluorouracil_1073	0.0261181054055174	0.794421495844023
1096	UCS	X5.Fluorouracil_1073	-0.261865793815069	0.049099289125809
1097	HNSC	X5.Fluorouracil_1073	-0.0941621509969824	0.0321388448927489
1098	LIHC	X5.Fluorouracil_1073	-0.125090886076362	0.0162072234541668
1099	COAD	X5.Fluorouracil_1073	-0.138643697330579	0.0189888898515339
1100	LUAD	X5.Fluorouracil_1073	-0.139287690564073	0.00156404303725322
1101	LUSC	X5.Fluorouracil_1073	-0.0101802829179653	0.820721346353709
1102	KICH	X5.Fluorouracil_1073	-0.0332540080232776	0.790956812021478
1103	KIRP	X5.Fluorouracil_1073	-0.175517170920612	0.00279976819602054
1104	THCA	X5.Fluorouracil_1073	-0.360410981664447	6.62726531524403e-17
1105	ESCA	X5.Fluorouracil_1073	-0.254944212085	0.000533051724553358
1106	READ	X5.Fluorouracil_1073	-0.304246729160221	0.00336729152196056
1107	STAD	X5.Fluorouracil_1073	-0.178424806799648	0.000263518097251825
1108	UCEC	X5.Fluorouracil_1073	-0.348067372659372	1.68578060808935e-06
1109	KIRC	X5.Fluorouracil_1073	-0.312175902198673	1.91720030839318e-13
1110	PAAD	X5.Fluorouracil_1073	-0.288319975838199	9.50965912918872e-05
1111	PCPG	X5.Fluorouracil_1073	-0.223678430078689	0.00276452032265174
1112	PRAD	X5.Fluorouracil_1073	-0.251199180546537	1.46342622852334e-08
1113	BRCA	X5.Fluorouracil_1073	-0.345881985452582	5.13534234395801e-32
1114	TGCT	X5.Fluorouracil_1073	-0.170421089297096	0.0507387280013699
1115	CHOL	X5.Fluorouracil_1073	-0.118154321629568	0.492513376945409
1116	MESO	X5.Fluorouracil_1073	-0.204247524726444	0.0577493824650327
1117	BLCA	X5.Fluorouracil_1073	-0.149572275332478	0.00248417898091328
1118	SARC	X5.Fluorouracil_1073	-0.105715864420167	0.0901599790871992
1119	LAML	X5.Fluorouracil_1073	-0.472721836633819	5.13566888412424e-11
1120	LGG	X5.Fluorouracil_1073	-0.39212429919434	4.04873833359628e-20
1121	DLBC	X5.Fluorouracil_1073	-0.00138760407030527	0.992614271447295
1122	THYM	X5.Fluorouracil_1073	-0.312859526030987	0.000531693590598543
1123	UVM	Dasatinib_1079	0.0572791781831399	0.616085659162776
1124	GBM	Dasatinib_1079	0.49825466065209	6.49575553706747e-11
1125	ACC	Dasatinib_1079	-0.047492605985043	0.681687805311827
1126	OV	Dasatinib_1079	0.152065451439968	0.00179885867634666
1127	CESC	Dasatinib_1079	0.0659486566497281	0.251643948338462
1128	SKCM	Dasatinib_1079	-0.027571310231068	0.783257063025631
1129	UCS	Dasatinib_1079	0.0963523521054703	0.475852237686071
1130	HNSC	Dasatinib_1079	0.095761103389625	0.0293145352538957
1131	LIHC	Dasatinib_1079	-0.0201583329926406	0.699530475220816
1132	COAD	Dasatinib_1079	0.316260135287703	4.6042104752293e-08
1133	LUAD	Dasatinib_1079	0.16194856265448	0.000230098574171906
1134	LUSC	Dasatinib_1079	0.214985647731767	1.28358242295272e-06
1135	KICH	Dasatinib_1079	0.27778473619947	0.0239294433016312
1136	KIRP	Dasatinib_1079	0.0521815815958937	0.377614148726808
1137	THCA	Dasatinib_1079	-0.147384392661103	0.000904386324889627
1138	ESCA	Dasatinib_1079	-0.084873131994338	0.255960189902705
1139	READ	Dasatinib_1079	0.0948725503498016	0.371035494789027
1140	STAD	Dasatinib_1079	0.0996559722291501	0.0427017323067114
1141	UCEC	Dasatinib_1079	-0.0696638877660687	0.352755761823827
1142	KIRC	Dasatinib_1079	0.174075826991524	5.60468754994528e-05
1143	PAAD	Dasatinib_1079	-0.0208570720312772	0.782288748057643
1144	PCPG	Dasatinib_1079	-0.0611924697546877	0.418455727494772
1145	PRAD	Dasatinib_1079	0.0950213335239948	0.0345553778741724
1146	BRCA	Dasatinib_1079	-0.209438044512733	2.79818664862414e-12
1147	TGCT	Dasatinib_1079	-0.0452200410389383	0.60665031416543
1148	CHOL	Dasatinib_1079	-0.160113263733315	0.350916609964725
1149	MESO	Dasatinib_1079	-0.126888079877348	0.241536173216038
1150	BLCA	Dasatinib_1079	-0.159439195745148	0.00124946566067831
1151	SARC	Dasatinib_1079	-0.0692760692344489	0.267573572259668
1152	LAML	Dasatinib_1079	0.399259255415756	5.28723906710128e-08
1153	LGG	Dasatinib_1079	0.106350868022011	0.0164881954558301
1154	DLBC	Dasatinib_1079	-0.0633672525439408	0.672184575255125
1155	THYM	Dasatinib_1079	-0.470220429185755	6.82381214575463e-08
1156	UVM	Paclitaxel_1080	0.223688214332712	0.0475148511212716
1157	GBM	Paclitaxel_1080	-0.290746369646704	0.000279284254316426
1158	ACC	Paclitaxel_1080	-0.161235622754646	0.161250028276818
1159	OV	Paclitaxel_1080	-0.293021116957355	1.01229294477981e-09
1160	CESC	Paclitaxel_1080	0.0539841248167551	0.348217692969157
1161	SKCM	Paclitaxel_1080	0.153530807094741	0.123408247417292
1162	UCS	Paclitaxel_1080	-0.175689909439541	0.191131892839335
1163	HNSC	Paclitaxel_1080	-0.18527062236915	2.20265203169233e-05
1164	LIHC	Paclitaxel_1080	-0.170300069593281	0.00102242849685357
1165	COAD	Paclitaxel_1080	-0.128545666588838	0.0297495759258899
1166	LUAD	Paclitaxel_1080	-0.2198656750645	4.92089830498099e-07
1167	LUSC	Paclitaxel_1080	-0.0818904225679671	0.0678600511770383
1168	KICH	Paclitaxel_1080	-0.0568846025508044	0.650065967823902
1169	KIRP	Paclitaxel_1080	-0.0962383310880733	0.103122396605463
1170	THCA	Paclitaxel_1080	-0.154819059010352	0.000486462071457444
1171	ESCA	Paclitaxel_1080	-0.383342701745469	1.00114122379116e-07
1172	READ	Paclitaxel_1080	-0.193201092545483	0.066524679306708
1173	STAD	Paclitaxel_1080	-0.192923261949224	7.7918189876026e-05
1174	UCEC	Paclitaxel_1080	-0.335394102887807	4.17545108793956e-06
1175	KIRC	Paclitaxel_1080	-0.239489974251394	2.37921469490937e-08
1176	PAAD	Paclitaxel_1080	-0.241745848862011	0.00115030397985783
1177	PCPG	Paclitaxel_1080	-0.108662296606756	0.149957517336242
1178	PRAD	Paclitaxel_1080	-0.0363379544385022	0.419844570624191
1179	BRCA	Paclitaxel_1080	-0.295341906279756	2.12084327831113e-23
1180	TGCT	Paclitaxel_1080	-0.186416247181463	0.0323397146399039
1181	CHOL	Paclitaxel_1080	-0.00283158504994608	0.986923314532114
1182	MESO	Paclitaxel_1080	-0.136456629422825	0.207569092490702
1183	BLCA	Paclitaxel_1080	-0.148679821374219	0.00263833570253743
1184	SARC	Paclitaxel_1080	-0.156894319598498	0.0116190919137096
1185	LAML	Paclitaxel_1080	-0.545472876571154	8.4802090751861e-15
1186	LGG	Paclitaxel_1080	-0.452812383163963	4.76391274929063e-27
1187	DLBC	Paclitaxel_1080	-0.136563367252544	0.360024147397676
1188	THYM	Paclitaxel_1080	-0.46856111253221	7.6951924837371e-08
1189	UVM	Crizotinib_1083	0.0923209873606281	0.418389797732307
1190	GBM	Crizotinib_1083	-0.209761940157179	0.00949514427910057
1191	ACC	Crizotinib_1083	-0.295261255365634	0.0091358775941819
1192	OV	Crizotinib_1083	-0.249295293922499	2.3466455562316e-07
1193	CESC	Crizotinib_1083	0.145003795646708	0.0113671803995681
1194	SKCM	Crizotinib_1083	0.0543962273221645	0.587125358310069
1195	UCS	Crizotinib_1083	0.00537991606105216	0.968318048540401
1196	HNSC	Crizotinib_1083	0.0568278213400897	0.196600237873472
1197	LIHC	Crizotinib_1083	-0.0191479204652373	0.713913523486482
1198	COAD	Crizotinib_1083	-0.121543910442974	0.0399646970839177
1199	LUAD	Crizotinib_1083	0.0140163392333225	0.751468011824226
1200	LUSC	Crizotinib_1083	0.0609630628383491	0.174371263088928
1201	KICH	Crizotinib_1083	-0.185913493694482	0.135025649547478
1202	KIRP	Crizotinib_1083	-0.0659568982269255	0.264562114549608
1203	THCA	Crizotinib_1083	-0.132565394577659	0.00286496787947836
1204	ESCA	Crizotinib_1083	0.00267037287582929	0.971539627475489
1205	READ	Crizotinib_1083	-0.139306731225401	0.187851139058253
1206	STAD	Crizotinib_1083	-0.119780313676955	0.0147448722645516
1207	UCEC	Crizotinib_1083	-0.029731462076529	0.69195891069951
1208	KIRC	Crizotinib_1083	-0.106244241466974	0.0144018593881628
1209	PAAD	Crizotinib_1083	-0.0311100613786256	0.680166753511852
1210	PCPG	Crizotinib_1083	-0.0205926208074243	0.785579927720029
1211	PRAD	Crizotinib_1083	0.105000294591886	0.0194565920078087
1212	BRCA	Crizotinib_1083	-0.139031563637428	4.03848854074729e-06
1213	TGCT	Crizotinib_1083	-0.175171893816331	0.0445380322111728
1214	CHOL	Crizotinib_1083	-0.0635819552124257	0.712573988511272
1215	MESO	Crizotinib_1083	-0.0434229891278055	0.689633116629153
1216	BLCA	Crizotinib_1083	0.0598293017162997	0.228443667169579
1217	SARC	Crizotinib_1083	-0.0671570702334961	0.282518907020121
1218	LAML	Crizotinib_1083	-0.35994602022454	1.15000753985615e-06
1219	LGG	Crizotinib_1083	-0.312931487311647	5.2833186870904e-13
1220	DLBC	Crizotinib_1083	0.155527289546716	0.296532203590987
1221	THYM	Crizotinib_1083	0.0946487037937432	0.305883531835116
1222	UVM	Rapamycin_1084	-0.167553159130706	0.139953603524815
1223	GBM	Rapamycin_1084	-0.340928079721124	1.72323413257355e-05
1224	ACC	Rapamycin_1084	-0.490713112102862	5.87786381079767e-06
1225	OV	Rapamycin_1084	-0.430129335901942	2.68331906254941e-20
1226	CESC	Rapamycin_1084	-0.221223813439826	0.000100418357841944
1227	SKCM	Rapamycin_1084	-0.161882493971543	0.104050925154662
1228	UCS	Rapamycin_1084	-0.139229634929398	0.301644096223196
1229	HNSC	Rapamycin_1084	-0.29229695835425	1.15898974117159e-11
1230	LIHC	Rapamycin_1084	-0.268983494069689	1.55034355583636e-07
1231	COAD	Rapamycin_1084	-0.214122315672538	0.000264625077856215
1232	LUAD	Rapamycin_1084	-0.309702081405836	7.25018945857633e-13
1233	LUSC	Rapamycin_1084	-0.175084611004565	8.57499445819492e-05
1234	KICH	Rapamycin_1084	-0.181300100239903	0.145157596714121
1235	KIRP	Rapamycin_1084	-0.237434133463977	4.69684401001754e-05
1236	THCA	Rapamycin_1084	-0.307531609694044	1.68066152310618e-12
1237	ESCA	Rapamycin_1084	-0.351227395063745	1.24780084649381e-06
1238	READ	Rapamycin_1084	-0.283956712516668	0.00637740932109736
1239	STAD	Rapamycin_1084	-0.21604103524053	9.2082347244166e-06
1240	UCEC	Rapamycin_1084	-0.487529926429866	3.89619162306993e-12
1241	KIRC	Rapamycin_1084	-0.319459733201025	4.86473563222174e-14
1242	PAAD	Rapamycin_1084	-0.239052005443158	0.00131080144163854
1243	PCPG	Rapamycin_1084	-0.248869791805222	0.000837028868177603
1244	PRAD	Rapamycin_1084	-0.369060634857593	2.03208814773787e-17
1245	BRCA	Rapamycin_1084	-0.294055683910924	3.34722857363516e-23
1246	TGCT	Rapamycin_1084	-0.266757282420262	0.00198889792200558
1247	CHOL	Rapamycin_1084	-0.0328206448971023	0.849289456559265
1248	MESO	Rapamycin_1084	-0.389549321352844	0.000191955195915678
1249	BLCA	Rapamycin_1084	-0.194695042929473	7.69706181990428e-05
1250	SARC	Rapamycin_1084	-0.150172218893084	0.0157734439668293
1251	LAML	Rapamycin_1084	-0.605039543298654	1.1834318354408e-18
1252	LGG	Rapamycin_1084	-0.471111108874946	1.99108362256572e-29
1253	DLBC	Rapamycin_1084	-0.0996762257169288	0.505022547295054
1254	THYM	Rapamycin_1084	-0.338301194463562	0.000167849307477147
1255	UVM	Sorafenib_1085	0.0597378254404697	0.600998109297773
1256	GBM	Sorafenib_1085	-0.366309397499656	3.46321239722113e-06
1257	ACC	Sorafenib_1085	-0.248097272449959	0.0295871921710332
1258	OV	Sorafenib_1085	-0.30849774164294	1.08928033004507e-10
1259	CESC	Sorafenib_1085	-0.0393905653363597	0.493827276299916
1260	SKCM	Sorafenib_1085	0.111721482269369	0.263597126697
1261	UCS	Sorafenib_1085	-0.0308210853859072	0.819962763089491
1262	HNSC	Sorafenib_1085	-0.110187590916677	0.012093172592277
1263	LIHC	Sorafenib_1085	-0.11772183681168	0.0237246426174059
1264	COAD	Sorafenib_1085	-0.13712454272228	0.0203517494393266
1265	LUAD	Sorafenib_1085	-0.0849724483266538	0.0544337634002957
1266	LUSC	Sorafenib_1085	-0.0881390009680594	0.0493232501368412
1267	KICH	Sorafenib_1085	-0.0800141950742141	0.523054845554433
1268	KIRP	Sorafenib_1085	0.00792037378200182	0.893536418672062
1269	THCA	Sorafenib_1085	-0.20648421384219	2.94646332628388e-06
1270	ESCA	Sorafenib_1085	-0.114033725224974	0.126381403993041
1271	READ	Sorafenib_1085	-0.169096743887698	0.109079797266219
1272	STAD	Sorafenib_1085	-0.0793630224624856	0.106861781064997
1273	UCEC	Sorafenib_1085	-0.311625806227416	2.05993157873263e-05
1274	KIRC	Sorafenib_1085	-0.187148846922907	1.44643300315405e-05
1275	PAAD	Sorafenib_1085	-0.0817238895638914	0.27815818803227
1276	PCPG	Sorafenib_1085	-0.086358944177423	0.253068811779437
1277	PRAD	Sorafenib_1085	-0.176395534101475	7.95965220403242e-05
1278	BRCA	Sorafenib_1085	-0.156669124664687	1.98172666836503e-07
1279	TGCT	Sorafenib_1085	-0.257339158139954	0.00289362734469537
1280	CHOL	Sorafenib_1085	0.0232962224563746	0.892720599202734
1281	MESO	Sorafenib_1085	-0.202342927721678	0.0601730800076509
1282	BLCA	Sorafenib_1085	-0.0515638680386598	0.299385087105984
1283	SARC	Sorafenib_1085	-0.145928630786642	0.0190195952614961
1284	LAML	Sorafenib_1085	-0.538225353493514	2.22263658756306e-14
1285	LGG	Sorafenib_1085	-0.427550178883574	5.42137792500772e-24
1286	DLBC	Sorafenib_1085	0.0154949121184089	0.917666595530839
1287	THYM	Sorafenib_1085	-0.38779227207649	1.31596879108292e-05
1288	UVM	BI.2536_1086	0.307428279334838	0.00585108820833751
1289	GBM	BI.2536_1086	-0.236141082882374	0.00340221374940428
1290	ACC	BI.2536_1086	-0.269142293812276	0.0179358631934711
1291	OV	BI.2536_1086	0.173300374388269	0.000365560530437351
1292	CESC	BI.2536_1086	-0.0958843330357192	0.0951649115361096
1293	SKCM	BI.2536_1086	-0.0763017350816307	0.445926055317928
1294	UCS	BI.2536_1086	-0.105880637177454	0.43311144496212
1295	HNSC	BI.2536_1086	-0.111231485807576	0.0112982788934733
1296	LIHC	BI.2536_1086	0.100185489098754	0.0545037799314424
1297	COAD	BI.2536_1086	0.0470996919887861	0.427498107424053
1298	LUAD	BI.2536_1086	0.216240872385155	7.63710920188545e-07
1299	LUSC	BI.2536_1086	0.0655358415159119	0.144183655663177
1300	KICH	BI.2536_1086	0.331892952644125	0.00648044222716974
1301	KIRP	BI.2536_1086	0.225523305926397	0.000113172611080201
1302	THCA	BI.2536_1086	-0.150899286012891	0.000676945160882854
1303	ESCA	BI.2536_1086	-0.181666306609846	0.0143835742417002
1304	READ	BI.2536_1086	-0.0942832798507345	0.374027638872404
1305	STAD	BI.2536_1086	0.0810792927974343	0.0994666418320299
1306	UCEC	BI.2536_1086	0.185976478626189	0.0124333863561154
1307	KIRC	BI.2536_1086	0.251486768061708	4.34219219777681e-09
1308	PAAD	BI.2536_1086	0.226713734460363	0.00234112550710729
1309	PCPG	BI.2536_1086	0.253928406816241	0.000648592136706569
1310	PRAD	BI.2536_1086	0.322128317352952	2.05019188831973e-13
1311	BRCA	BI.2536_1086	0.170315986505519	1.5089477235641e-08
1312	TGCT	BI.2536_1086	0.0453844016565724	0.605341817722633
1313	CHOL	BI.2536_1086	-0.248021108693005	0.144700407080612
1314	MESO	BI.2536_1086	0.185365586956703	0.0856328919160898
1315	BLCA	BI.2536_1086	-0.0357927612978255	0.471462385189859
1316	SARC	BI.2536_1086	0.0338208312102618	0.588673122063106
1317	LAML	BI.2536_1086	0.508014979475125	9.71756618052345e-13
1318	LGG	BI.2536_1086	-0.0990726422533707	0.0255503135817471
1319	DLBC	BI.2536_1086	-0.251387604070305	0.0882854770182029
1320	THYM	BI.2536_1086	-0.0488252144922993	0.597976319092286
1321	UVM	Irinotecan_1088	0.0176243625178892	0.877480547450239
1322	GBM	Irinotecan_1088	-0.0168878455013811	0.83639776953287
1323	ACC	Irinotecan_1088	0.0423923759484538	0.714311503681338
1324	OV	Irinotecan_1088	-0.120603363886615	0.0134985663650217
1325	CESC	Irinotecan_1088	0.0480633666145218	0.403693031946396
1326	SKCM	Irinotecan_1088	0.0925640583434337	0.354800463365701
1327	UCS	Irinotecan_1088	-0.166712579626821	0.215174076779387
1328	HNSC	Irinotecan_1088	0.00109241601642045	0.980212170473302
1329	LIHC	Irinotecan_1088	0.0133179560195096	0.798744026796367
1330	COAD	Irinotecan_1088	0.173233639722004	0.00329199316714987
1331	LUAD	Irinotecan_1088	0.0302080222798141	0.494806864223565
1332	LUSC	Irinotecan_1088	0.0946418034570919	0.0347334588811397
1333	KICH	Irinotecan_1088	0.0131930527750857	0.916266670633228
1334	KIRP	Irinotecan_1088	-0.122755872117702	0.0373372659948054
1335	THCA	Irinotecan_1088	-0.169192778529896	0.000135365652965023
1336	ESCA	Irinotecan_1088	-0.0597216396860345	0.424511312371568
1337	READ	Irinotecan_1088	-0.0535041686923214	0.614470375737337
1338	STAD	Irinotecan_1088	0.165003618441579	0.000750848377318075
1339	UCEC	Irinotecan_1088	-0.224297738504536	0.00247019523673756
1340	KIRC	Irinotecan_1088	-0.26449897218959	6.19690258289729e-10
1341	PAAD	Irinotecan_1088	-0.089401130523782	0.235332380199048
1342	PCPG	Irinotecan_1088	-0.194247570253082	0.00957781441252754
1343	PRAD	Irinotecan_1088	-0.104718664079343	0.0197869613548287
1344	BRCA	Irinotecan_1088	-0.196205090490233	6.27986245122304e-11
1345	TGCT	Irinotecan_1088	-0.193157641403156	0.0264835822540834
1346	CHOL	Irinotecan_1088	-0.127163910424851	0.459867664081238
1347	MESO	Irinotecan_1088	-0.175842601932872	0.103281440875952
1348	BLCA	Irinotecan_1088	-0.0732887319946505	0.139948560111502
1349	SARC	Irinotecan_1088	-0.102228337952317	0.101348317874871
1350	LAML	Irinotecan_1088	-0.491342431582895	6.70049910526861e-12
1351	LGG	Irinotecan_1088	-0.436320673436716	5.03514141287613e-25
1352	DLBC	Irinotecan_1088	-0.249190564292322	0.0911956616833161
1353	THYM	Irinotecan_1088	-0.537860727792502	2.82849901933888e-10
1354	UVM	Oxaliplatin_1089	-0.0388028091899383	0.73421984860969
1355	GBM	Oxaliplatin_1089	-0.1798237745486	0.0266355259900764
1356	ACC	Oxaliplatin_1089	-0.0351363785768115	0.761607025865029
1357	OV	Oxaliplatin_1089	-0.218363063936895	6.45289556537271e-06
1358	CESC	Oxaliplatin_1089	0.0138629418051857	0.809768676120616
1359	SKCM	Oxaliplatin_1089	0.124274457805253	0.213325727169799
1360	UCS	Oxaliplatin_1089	-0.137382314354217	0.308166538899147
1361	HNSC	Oxaliplatin_1089	-0.0364470492174117	0.407788396451744
1362	LIHC	Oxaliplatin_1089	0.0142919454502508	0.784375264591378
1363	COAD	Oxaliplatin_1089	-0.130528287747397	0.0272988558590319
1364	LUAD	Oxaliplatin_1089	0.0410366986328876	0.353623244345377
1365	LUSC	Oxaliplatin_1089	0.0559835644832384	0.212337675388707
1366	KICH	Oxaliplatin_1089	-0.0100617902493533	0.936092069150288
1367	KIRP	Oxaliplatin_1089	0.0131800264314522	0.823761688890518
1368	THCA	Oxaliplatin_1089	-0.182086782219738	3.92052179557084e-05
1369	ESCA	Oxaliplatin_1089	-0.0214611361589479	0.774293999220115
1370	READ	Oxaliplatin_1089	-0.225913568358559	0.0313024790264226
1371	STAD	Oxaliplatin_1089	-0.00794454663495908	0.871966275664458
1372	UCEC	Oxaliplatin_1089	-0.404718472954199	1.75046604489098e-08
1373	KIRC	Oxaliplatin_1089	-0.143799632362167	0.00090027089031678
1374	PAAD	Oxaliplatin_1089	-0.107170709031555	0.154485209092578
1375	PCPG	Oxaliplatin_1089	-0.0850658864366383	0.260270804550312
1376	PRAD	Oxaliplatin_1089	-0.154358008332065	0.000568440380248567
1377	BRCA	Oxaliplatin_1089	-0.167521629366991	2.60167795722804e-08
1378	TGCT	Oxaliplatin_1089	-0.244811226618061	0.0046679550444504
1379	CHOL	Oxaliplatin_1089	-0.029088100967628	0.866264952144698
1380	MESO	Oxaliplatin_1089	-0.184117119063627	0.0878000520777613
1381	BLCA	Oxaliplatin_1089	-0.0105116979283843	0.832560223051756
1382	SARC	Oxaliplatin_1089	-0.14179055590333	0.0227292319726472
1383	LAML	Oxaliplatin_1089	-0.484349858149815	1.46057451134411e-11
1384	LGG	Oxaliplatin_1089	-0.39973521325602	6.51400229002246e-21
1385	DLBC	Oxaliplatin_1089	-0.270120259019426	0.0663153890569736
1386	THYM	Oxaliplatin_1089	-0.546335349327776	1.30173496957777e-10
1387	UVM	BMS.536924_1091	-0.118757531137462	0.297221684014274
1388	GBM	BMS.536924_1091	-0.0579524427069856	0.478210315291989
1389	ACC	BMS.536924_1091	-0.0439171869903207	0.704501082467628
1390	OV	BMS.536924_1091	-0.10285044366454	0.0353269424241436
1391	CESC	BMS.536924_1091	0.0592259489092275	0.303343711137231
1392	SKCM	BMS.536924_1091	0.00435395998316701	0.965357891177927
1393	UCS	BMS.536924_1091	0.149276466127748	0.267746262264207
1394	HNSC	BMS.536924_1091	-0.164622509205229	0.000167619127599263
1395	LIHC	BMS.536924_1091	-0.154082954499458	0.00300197382702088
1396	COAD	BMS.536924_1091	-0.00677630672822175	0.909160757284008
1397	LUAD	BMS.536924_1091	0.0221667121243489	0.616440207290383
1398	LUSC	BMS.536924_1091	-0.0137710949397377	0.759180711044476
1399	KICH	BMS.536924_1091	-0.496534736247132	2.23238165029644e-05
1400	KIRP	BMS.536924_1091	-0.153005405461826	0.00930539356492776
1401	THCA	BMS.536924_1091	0.00253327462524635	0.954759676272372
1402	ESCA	BMS.536924_1091	-0.16262965450186	0.0287145821186991
1403	READ	BMS.536924_1091	-0.181415682564141	0.085253838565784
1404	STAD	BMS.536924_1091	-0.0860915429021007	0.0801774945091575
1405	UCEC	BMS.536924_1091	-0.131894395592248	0.0775739000346312
1406	KIRC	BMS.536924_1091	-0.200214128859411	3.39235674150546e-06
1407	PAAD	BMS.536924_1091	-0.236079415193444	0.00151149719752189
1408	PCPG	BMS.536924_1091	-0.288654852067288	9.76485592102381e-05
1409	PRAD	BMS.536924_1091	-0.209760018450855	2.50725768088179e-06
1410	BRCA	BMS.536924_1091	-0.228143671879775	2.38743178074156e-14
1411	TGCT	BMS.536924_1091	-0.122534753794314	0.161600877109677
1412	CHOL	BMS.536924_1091	-0.161657764669649	0.34622799797347
1413	MESO	BMS.536924_1091	-0.0383015368948933	0.724677002987569
1414	BLCA	BMS.536924_1091	-0.0279062734672407	0.574548262491055
1415	SARC	BMS.536924_1091	-0.051783933375965	0.407506225920784
1416	LAML	BMS.536924_1091	-0.561700421447424	8.99592558297091e-16
1417	LGG	BMS.536924_1091	-0.376926728162095	1.35273634138249e-18
1418	DLBC	BMS.536924_1091	-0.173797409805735	0.24267446280542
1419	THYM	BMS.536924_1091	-0.30299264524349	0.00080966975924615
1420	UVM	GSK1904529A_1093	-0.0164437249735278	0.885630666118373
1421	GBM	GSK1904529A_1093	-0.407527769097726	1.87955085489688e-07
1422	ACC	GSK1904529A_1093	-0.397029247487472	0.000350132087673266
1423	OV	GSK1904529A_1093	-0.314131230370469	4.76353748980589e-11
1424	CESC	GSK1904529A_1093	-0.108368263344609	0.0591276847206871
1425	SKCM	GSK1904529A_1093	-0.00793325435893937	0.936924680545459
1426	UCS	GSK1904529A_1093	-0.124418661195056	0.356466293964481
1427	HNSC	GSK1904529A_1093	-0.125354198280983	0.00427127856360017
1428	LIHC	GSK1904529A_1093	-0.0917448842722724	0.0783915305868114
1429	COAD	GSK1904529A_1093	-0.251981146377785	1.6140884293398e-05
1430	LUAD	GSK1904529A_1093	-0.162252951682947	0.000223843480786683
1431	LUSC	GSK1904529A_1093	-0.188103770066486	2.39013887368229e-05
1432	KICH	GSK1904529A_1093	-0.222236138992978	0.0728994897947966
1433	KIRP	GSK1904529A_1093	0.00139955991226062	0.981133354854208
1434	THCA	GSK1904529A_1093	-0.282187849815381	1.11164282310907e-10
1435	ESCA	GSK1904529A_1093	-0.326936007698396	7.05351180190161e-06
1436	READ	GSK1904529A_1093	-0.29151370851146	0.00505374452980479
1437	STAD	GSK1904529A_1093	-0.211984880552785	1.36295214561846e-05
1438	UCEC	GSK1904529A_1093	-0.0137936781804978	0.854185199530984
1439	KIRC	GSK1904529A_1093	-0.176594302512254	4.34959212198485e-05
1440	PAAD	GSK1904529A_1093	-0.0964783210538807	0.200157319620947
1441	PCPG	GSK1904529A_1093	0.00358485380353091	0.962229805924558
1442	PRAD	GSK1904529A_1093	-0.0368112797053218	0.413810895790505
1443	BRCA	GSK1904529A_1093	-0.0999315309985311	0.000948882670097862
1444	TGCT	GSK1904529A_1093	-0.299605925858863	0.000483028087412135
1445	CHOL	GSK1904529A_1093	-0.0960164748754445	0.577488465589647
1446	MESO	GSK1904529A_1093	-0.148622356702073	0.169488272671362
1447	BLCA	GSK1904529A_1093	-0.140020490486841	0.00465372984036584
1448	SARC	GSK1904529A_1093	-0.113395270527495	0.0689995168196332
1449	LAML	GSK1904529A_1093	-0.358672430863758	1.26224995637193e-06
1450	LGG	GSK1904529A_1093	-0.406285131305974	1.30130415658451e-21
1451	DLBC	GSK1904529A_1093	0.0356151711378353	0.812140267882646
1452	THYM	GSK1904529A_1093	-0.225894953864605	0.0135026080483319
1453	UVM	Tozasertib_1096	-0.169804890529746	0.134630074760609
1454	GBM	Tozasertib_1096	-0.401086330657802	3.0430051845607e-07
1455	ACC	Tozasertib_1096	-0.408859677984715	0.000222679180435793
1456	OV	Tozasertib_1096	-0.23339818025544	1.36437484002521e-06
1457	CESC	Tozasertib_1096	-0.0523437055348825	0.363082261307708
1458	SKCM	Tozasertib_1096	-0.171393352012695	0.0849926948100774
1459	UCS	Tozasertib_1096	-0.0345805448020642	0.798437593867681
1460	HNSC	Tozasertib_1096	-0.145043285355407	0.000930704980756421
1461	LIHC	Tozasertib_1096	0.00815184729294459	0.875983223087988
1462	COAD	Tozasertib_1096	-0.04702608108678	0.428221505147516
1463	LUAD	Tozasertib_1096	-0.00100240831319647	0.981930518968776
1464	LUSC	Tozasertib_1096	-0.0253956893738879	0.571805091936344
1465	KICH	Tozasertib_1096	-0.0170131930564791	0.892149549457793
1466	KIRP	Tozasertib_1096	-0.0117076251023654	0.843179879446754
1467	THCA	Tozasertib_1096	-0.120926991140994	0.00656690115277853
1468	ESCA	Tozasertib_1096	-0.0665842652426371	0.373153311072903
1469	READ	Tozasertib_1096	-0.0806822796830779	0.447098677718368
1470	STAD	Tozasertib_1096	0.0335785073607159	0.49565133525957
1471	UCEC	Tozasertib_1096	0.13987100385162	0.061108528779168
1472	KIRC	Tozasertib_1096	-0.0527999259415127	0.224930229432782
1473	PAAD	Tozasertib_1096	0.0347497289678421	0.645163105377764
1474	PCPG	Tozasertib_1096	-0.0459733424541557	0.543437292197744
1475	PRAD	Tozasertib_1096	0.170718351728411	0.000135251237832149
1476	BRCA	Tozasertib_1096	-0.0674652417441593	0.0258551085618651
1477	TGCT	Tozasertib_1096	0.17809386035205	0.0410480576678187
1478	CHOL	Tozasertib_1096	-0.0867494692574391	0.614909630923394
1479	MESO	Tozasertib_1096	-0.123871708544441	0.252998778938828
1480	BLCA	Tozasertib_1096	-0.0771084491753932	0.120391332995668
1481	SARC	Tozasertib_1096	0.00849556136968994	0.891980375266679
1482	LAML	Tozasertib_1096	-0.209514141313687	0.00566575121579328
1483	LGG	Tozasertib_1096	-0.285605874171253	5.43633448011547e-11
1484	DLBC	Tozasertib_1096	0.152289546716004	0.306825001961598
1485	THYM	Tozasertib_1096	0.152835170393704	0.097035078169528
1486	UVM	PF.4708671_1129	-0.469053907701585	1.29939465818204e-05
1487	GBM	PF.4708671_1129	-0.184023524067256	0.0232389464177712
1488	ACC	PF.4708671_1129	-0.139454485716945	0.226427152286516
1489	OV	PF.4708671_1129	-0.29974603786655	3.80373767357399e-10
1490	CESC	PF.4708671_1129	-0.0698370974601765	0.224702663562973
1491	SKCM	PF.4708671_1129	-0.0569803308446415	0.569462587213695
1492	UCS	PF.4708671_1129	0.171347085631221	0.202510578253944
1493	HNSC	PF.4708671_1129	-0.0407775596702391	0.354329216394588
1494	LIHC	PF.4708671_1129	-0.118168586990739	0.0231953053518027
1495	COAD	PF.4708671_1129	-0.139251051393124	0.0184666496213458
1496	LUAD	PF.4708671_1129	-0.229484350586933	1.47764914884373e-07
1497	LUSC	PF.4708671_1129	-0.0769535782831965	0.0862501987409961
1498	KICH	PF.4708671_1129	-0.105231295948112	0.400400016050589
1499	KIRP	PF.4708671_1129	-0.0956420361792961	0.10528480629717
1500	THCA	PF.4708671_1129	0.0468307353284237	0.294034226489374
1501	ESCA	PF.4708671_1129	0.198744955112403	0.00731560963386345
1502	READ	PF.4708671_1129	-0.0963059110232081	0.363818501385111
1503	STAD	PF.4708671_1129	-0.0896329095029769	0.0684679725053318
1504	UCEC	PF.4708671_1129	-0.259184725408579	0.000442521438741087
1505	KIRC	PF.4708671_1129	-0.264854678141678	5.86683914682168e-10
1506	PAAD	PF.4708671_1129	-0.0679737978003622	0.367302554416872
1507	PCPG	PF.4708671_1129	-0.240285836108448	0.00127532273701019
1508	PRAD	PF.4708671_1129	-0.289874129020347	4.87612955746037e-11
1509	BRCA	PF.4708671_1129	-0.302393859059685	1.66684027658086e-24
1510	TGCT	PF.4708671_1129	-0.0141924088877762	0.871687317514973
1511	CHOL	PF.4708671_1129	-0.04993886360814	0.772398434286318
1512	MESO	PF.4708671_1129	-0.225498817621731	0.0357269995073972
1513	BLCA	PF.4708671_1129	-0.0945143272324686	0.0567596549426564
1514	SARC	PF.4708671_1129	-0.160844776598296	0.00965697948222376
1515	LAML	PF.4708671_1129	-0.68038295757636	7.3697646766325e-25
1516	LGG	PF.4708671_1129	-0.288489081174733	3.41137635462844e-11
1517	DLBC	PF.4708671_1129	0.215425531914894	0.145876630789601
1518	THYM	PF.4708671_1129	-0.176200912626673	0.0552554586012958
1519	UVM	PRIMA.1MET_1131	-0.00777760196749391	0.9457633525125
1520	GBM	PRIMA.1MET_1131	-0.353300083897115	8.0195274692489e-06
1521	ACC	PRIMA.1MET_1131	-0.00314163654315673	0.978366495490125
1522	OV	PRIMA.1MET_1131	-0.228340389605676	2.32869340613057e-06
1523	CESC	PRIMA.1MET_1131	0.0015669517342923	0.978293673895988
1524	SKCM	PRIMA.1MET_1131	0.105965207902013	0.289147249847814
1525	UCS	PRIMA.1MET_1131	-0.096449579504164	0.475405056988379
1526	HNSC	PRIMA.1MET_1131	-0.0233006733062187	0.596732603045445
1527	LIHC	PRIMA.1MET_1131	-0.0756737004050753	0.146837426097096
1528	COAD	PRIMA.1MET_1131	0.0582208373232181	0.326531513508357
1529	LUAD	PRIMA.1MET_1131	-0.0329591231179204	0.45633874074401
1530	LUSC	PRIMA.1MET_1131	-0.00496074611006374	0.912071479354461
1531	KICH	PRIMA.1MET_1131	-0.264904809676957	0.0315916116071182
1532	KIRP	PRIMA.1MET_1131	-0.322315734136948	2.19171707496449e-08
1533	THCA	PRIMA.1MET_1131	-0.175081881624721	7.77017328173735e-05
1534	ESCA	PRIMA.1MET_1131	0.00806474870040147	0.91419389044528
1535	READ	PRIMA.1MET_1131	-0.0190477707266011	0.857773961767944
1536	STAD	PRIMA.1MET_1131	0.0657583436069623	0.181750487553831
1537	UCEC	PRIMA.1MET_1131	-0.0525460226532828	0.48358286528328
1538	KIRC	PRIMA.1MET_1131	-0.257647501651095	1.75060631012911e-09
1539	PAAD	PRIMA.1MET_1131	-0.160565622010218	0.0322714933760412
1540	PCPG	PRIMA.1MET_1131	-0.0919845568923512	0.223342712504917
1541	PRAD	PRIMA.1MET_1131	-0.0936265872266797	0.0373087170608048
1542	BRCA	PRIMA.1MET_1131	-0.0221003756238082	0.465858505141567
1543	TGCT	PRIMA.1MET_1131	-0.225721914884263	0.00925853599916612
1544	CHOL	PRIMA.1MET_1131	-0.0465924449127492	0.787287054552737
1545	MESO	PRIMA.1MET_1131	-0.11527823976217	0.287672556677716
1546	BLCA	PRIMA.1MET_1131	-0.0477202108783826	0.336901595611709
1547	SARC	PRIMA.1MET_1131	-0.00734434921665785	0.906545879730902
1548	LAML	PRIMA.1MET_1131	-0.43796524690811	1.68112422995946e-09
1549	LGG	PRIMA.1MET_1131	-0.398946125505258	7.88990261433748e-21
1550	DLBC	PRIMA.1MET_1131	-0.162118408880666	0.276276740548899
1551	THYM	PRIMA.1MET_1131	-0.409071405813799	3.85396424435468e-06
1552	UVM	Erlotinib_1168	0.34580508528712	0.00179934963891185
1553	GBM	Erlotinib_1168	0.297620084989891	0.000196275928150181
1554	ACC	Erlotinib_1168	0.279237594503257	0.0139186715938607
1555	OV	Erlotinib_1168	0.0594337710058672	0.224740866601589
1556	CESC	Erlotinib_1168	0.218063641051612	0.000126780740512602
1557	SKCM	Erlotinib_1168	0.14585200494261	0.143545999074914
1558	UCS	Erlotinib_1168	0.305909805423321	0.0206577502694444
1559	HNSC	Erlotinib_1168	0.305725611525041	1.14056728427148e-12
1560	LIHC	Erlotinib_1168	0.0557538491305796	0.285433090696154
1561	COAD	Erlotinib_1168	0.173011268112111	0.00333291162656772
1562	LUAD	Erlotinib_1168	0.150408223064021	0.000631239821536951
1563	LUSC	Erlotinib_1168	0.186998116322898	2.67329419757557e-05
1564	KICH	Erlotinib_1168	0.428669839772759	0.000329386717739834
1565	KIRP	Erlotinib_1168	-0.0407861698766833	0.490545791773808
1566	THCA	Erlotinib_1168	0.468356844302391	7.64173906290666e-29
1567	ESCA	Erlotinib_1168	-0.0577697074096136	0.439834497929628
1568	READ	Erlotinib_1168	-0.0184425739978295	0.862247712429721
1569	STAD	Erlotinib_1168	0.0437437963618747	0.374654527999525
1570	UCEC	Erlotinib_1168	0.0563671400369158	0.452307410417355
1571	KIRC	Erlotinib_1168	0.358216286592934	1.71904096348731e-17
1572	PAAD	Erlotinib_1168	0.426983757161013	2.78860399605173e-09
1573	PCPG	Erlotinib_1168	0.231048318172818	0.00197414970313627
1574	PRAD	Erlotinib_1168	0.0494302856639275	0.272359484859
1575	BRCA	Erlotinib_1168	-0.0952856198432061	0.00162782011283388
1576	TGCT	Erlotinib_1168	-0.187603296086598	0.0312353998069877
1577	CHOL	Erlotinib_1168	0.0746508785894877	0.665230864201225
1578	MESO	Erlotinib_1168	0.067016298435652	0.537406704616337
1579	BLCA	Erlotinib_1168	0.0991671379017699	0.0455651574228469
1580	SARC	Erlotinib_1168	0.0200164174383495	0.748981868866201
1581	LAML	Erlotinib_1168	0.250501932124857	0.000886998926082138
1582	LGG	Erlotinib_1168	0.0127683835454732	0.774045309058208
1583	DLBC	Erlotinib_1168	-0.153677150786309	0.302386141928753
1584	THYM	Erlotinib_1168	-0.504823946866339	4.78671675938314e-09
1585	UVM	Niraparib_1177	-0.212003554099858	0.060699818098096
1586	GBM	Niraparib_1177	-0.2021483991258	0.012506568043003
1587	ACC	Niraparib_1177	-0.172592836031999	0.133352103263253
1588	OV	Niraparib_1177	-0.196206192083383	5.26337335826487e-05
1589	CESC	Niraparib_1177	0.134781555247339	0.0187203670278517
1590	SKCM	Niraparib_1177	0.068204500411637	0.495785485672404
1591	UCS	Niraparib_1177	-0.0259597154512216	0.847991553924711
1592	HNSC	Niraparib_1177	0.0787075249943479	0.073485644516994
1593	LIHC	Niraparib_1177	0.0966837367596637	0.0635560810083405
1594	COAD	Niraparib_1177	0.247406241642309	2.31967425273239e-05
1595	LUAD	Niraparib_1177	0.10892140732202	0.0135739232431673
1596	LUSC	Niraparib_1177	0.107257206279153	0.0166458305883687
1597	KICH	Niraparib_1177	0.0172219438915279	0.890834274949237
1598	KIRP	Niraparib_1177	0.0384708175308078	0.515515973444969
1599	THCA	Niraparib_1177	-0.213511188556099	1.31612835940713e-06
1600	ESCA	Niraparib_1177	-0.0428413212644413	0.566887883808188
1601	READ	Niraparib_1177	0.0960272020033791	0.365215003812877
1602	STAD	Niraparib_1177	0.126061184949047	0.0102446511968197
1603	UCEC	Niraparib_1177	0.0926873031701993	0.215889225772699
1604	KIRC	Niraparib_1177	-0.115003853180128	0.00804597432416464
1605	PAAD	Niraparib_1177	0.0438090009708172	0.561479066470646
1606	PCPG	Niraparib_1177	-0.0360519646924368	0.633791737193681
1607	PRAD	Niraparib_1177	0.113580057097201	0.0114454552299206
1608	BRCA	Niraparib_1177	-0.0864546392068489	0.00426723340553026
1609	TGCT	Niraparib_1177	-0.149004639929494	0.0881602522690541
1610	CHOL	Niraparib_1177	0.136430916042857	0.427535211078051
1611	MESO	Niraparib_1177	0.0686019437889024	0.527801367021093
1612	BLCA	Niraparib_1177	0.0264233296791997	0.595055768736131
1613	SARC	Niraparib_1177	-0.0429138350023143	0.49254450847936
1614	LAML	Niraparib_1177	-0.311503270034019	3.02258902854077e-05
1615	LGG	Niraparib_1177	-0.24925502125292	1.23952433322975e-08
1616	DLBC	Niraparib_1177	0.113783533765032	0.446338400895923
1617	THYM	Niraparib_1177	-0.0781481171574163	0.398228143099771
1618	UVM	MK.1775_1179	0.158521890492396	0.16290855481187
1619	GBM	MK.1775_1179	-0.367349937555336	3.23307881251756e-06
1620	ACC	MK.1775_1179	-0.236766349018155	0.038152603044695
1621	OV	MK.1775_1179	-0.252479322464653	1.68151054071013e-07
1622	CESC	MK.1775_1179	0.0529068855435139	0.357935085715147
1623	SKCM	MK.1775_1179	0.114882344127278	0.250240034291687
1624	UCS	MK.1775_1179	-0.0911668908418055	0.500023588160374
1625	HNSC	MK.1775_1179	-0.12660167469142	0.00390091467347749
1626	LIHC	MK.1775_1179	-0.210538037805775	4.5745550158893e-05
1627	COAD	MK.1775_1179	-0.231357269617138	7.84184301743231e-05
1628	LUAD	MK.1775_1179	-0.166989980939373	0.000144855963101361
1629	LUSC	MK.1775_1179	-0.117185937060192	0.00885599187819485
1630	KICH	MK.1775_1179	-0.297845691447662	0.0151455191070394
1631	KIRP	MK.1775_1179	-0.207404631434128	0.000395498731169044
1632	THCA	MK.1775_1179	-0.0764233647286708	0.0865383695396954
1633	ESCA	MK.1775_1179	-0.34619628709155	1.80799390314757e-06
1634	READ	MK.1775_1179	-0.289379593731055	0.00540026481992157
1635	STAD	MK.1775_1179	-0.207402015123729	2.10373218705082e-05
1636	UCEC	MK.1775_1179	-0.0383181733538046	0.60956231883924
1637	KIRC	MK.1775_1179	-0.182225668587402	2.43616350752102e-05
1638	PAAD	MK.1775_1179	-0.229569293597883	0.00205246352992706
1639	PCPG	MK.1775_1179	-0.0769829229858759	0.308465664009192
1640	PRAD	MK.1775_1179	-0.00131143946732724	0.97678169992282
1641	BRCA	MK.1775_1179	-0.336406904869732	2.83521574512619e-30
1642	TGCT	MK.1775_1179	-0.226342832773104	0.00906197420486296
1643	CHOL	MK.1775_1179	-0.303623142401037	0.0718270586181642
1644	MESO	MK.1775_1179	-0.195654055944173	0.0693489137702969
1645	BLCA	MK.1775_1179	-0.216827509510995	1.01716707447034e-05
1646	SARC	MK.1775_1179	-0.199886416064326	0.00124791576693088
1647	LAML	MK.1775_1179	-0.472461092679155	5.27968699175925e-11
1648	LGG	MK.1775_1179	-0.423617326356287	1.53889660233721e-23
1649	DLBC	MK.1775_1179	-0.0603607770582794	0.686920639433315
1650	THYM	MK.1775_1179	-0.439102900783756	5.86478212941416e-07
1651	UVM	Dinaciclib_1180	0.0939641427058733	0.410119025185682
1652	GBM	Dinaciclib_1180	5.29667351823973e-05	0.999483268369746
1653	ACC	Dinaciclib_1180	-0.121748274739404	0.291520236557374
1654	OV	Dinaciclib_1180	-0.233513023702042	1.38758878552459e-06
1655	CESC	Dinaciclib_1180	0.148089219076627	0.00971931524492698
1656	SKCM	Dinaciclib_1180	0.0692110002519016	0.489432622446485
1657	UCS	Dinaciclib_1180	0.0955745329159205	0.479437743271317
1658	HNSC	Dinaciclib_1180	0.0444976709105405	0.312110295442072
1659	LIHC	Dinaciclib_1180	0.0215598459842025	0.679757576534334
1660	COAD	Dinaciclib_1180	0.070078861129648	0.23744234610489
1661	LUAD	Dinaciclib_1180	0.0409827894649023	0.35425646981832
1662	LUSC	Dinaciclib_1180	0.0335590857494403	0.454924617707871
1663	KICH	Dinaciclib_1180	0.113581329350065	0.363850818858313
1664	KIRP	Dinaciclib_1180	0.127556623841147	0.0304535164341176
1665	THCA	Dinaciclib_1180	-0.0178940962511851	0.68859971676995
1666	ESCA	Dinaciclib_1180	-0.206750002410882	0.00523020479605125
1667	READ	Dinaciclib_1180	-0.0121756026091025	0.908804617876588
1668	STAD	Dinaciclib_1180	-0.0935406651939321	0.0572119861849036
1669	UCEC	Dinaciclib_1180	0.0834421333238539	0.265434617008169
1670	KIRC	Dinaciclib_1180	-0.0674586302922121	0.120874169308372
1671	PAAD	Dinaciclib_1180	0.0154364036983167	0.837956116376839
1672	PCPG	Dinaciclib_1180	0.045096876537808	0.551156970858113
1673	PRAD	Dinaciclib_1180	0.0940294677631532	0.0364949050329821
1674	BRCA	Dinaciclib_1180	-0.170592641210521	1.42901919434189e-08
1675	TGCT	Dinaciclib_1180	-0.0636571280995842	0.468363406893376
1676	CHOL	Dinaciclib_1180	-0.0553446168853098	0.748517867357206
1677	MESO	Dinaciclib_1180	-0.0278125840121852	0.798170280898418
1678	BLCA	Dinaciclib_1180	0.0333709075317595	0.501998136923344
1679	SARC	Dinaciclib_1180	0.0144483239382365	0.817346190517807
1680	LAML	Dinaciclib_1180	-0.329188663332367	9.76552390083946e-06
1681	LGG	Dinaciclib_1180	-0.117953446614906	0.00778435985548705
1682	DLBC	Dinaciclib_1180	0.135985198889917	0.36208078200714
1683	THYM	Dinaciclib_1180	0.297096017822308	0.00103388632235163
1684	UVM	Gemcitabine_1190	0.0296498253408688	0.795334412413378
1685	GBM	Gemcitabine_1190	0.0753631211427478	0.356120782719448
1686	ACC	Gemcitabine_1190	0.00101215905365301	0.993029459757772
1687	OV	Gemcitabine_1190	-0.0594833635860997	0.224353599534339
1688	CESC	Gemcitabine_1190	0.103916428957077	0.0704072106898359
1689	SKCM	Gemcitabine_1190	0.0229063531062462	0.819240763578799
1690	UCS	Gemcitabine_1190	-0.0961578973080828	0.476747271460759
1691	HNSC	Gemcitabine_1190	0.00813890078716098	0.853390774749063
1692	LIHC	Gemcitabine_1190	-0.014679940994694	0.778671396536589
1693	COAD	Gemcitabine_1190	0.090639129863475	0.126194259127806
1694	LUAD	Gemcitabine_1190	-0.0136899954406468	0.757070733244445
1695	LUSC	Gemcitabine_1190	0.0838049976386987	0.061654271238337
1696	KICH	Gemcitabine_1190	0.0168670674719449	0.893070414211853
1697	KIRP	Gemcitabine_1190	-0.130281144007746	0.0270524951700207
1698	THCA	Gemcitabine_1190	0.0656334323077766	0.141184284268471
1699	ESCA	Gemcitabine_1190	-0.121649195578703	0.102816854963667
1700	READ	Gemcitabine_1190	-0.145701112451764	0.168187139401643
1701	STAD	Gemcitabine_1190	0.0666205798293336	0.176076963964972
1702	UCEC	Gemcitabine_1190	-0.252929369002416	0.000613364458301713
1703	KIRC	Gemcitabine_1190	-0.191298870603433	9.22208752789048e-06
1704	PAAD	Gemcitabine_1190	-0.129086380668583	0.0859269394160077
1705	PCPG	Gemcitabine_1190	-0.150242488912304	0.045930820010115
1706	PRAD	Gemcitabine_1190	-0.192383222895506	1.63432794300899e-05
1707	BRCA	Gemcitabine_1190	-0.255517573076943	1.00958537673821e-17
1708	TGCT	Gemcitabine_1190	-0.200196450075807	0.0213601844147496
1709	CHOL	Gemcitabine_1190	-0.139262501092803	0.417914520743682
1710	MESO	Gemcitabine_1190	-0.141222678386905	0.191983066755048
1711	BLCA	Gemcitabine_1190	-0.0249815911347442	0.61530669898412
1712	SARC	Gemcitabine_1190	-0.0555942883808111	0.37382661715653
1713	LAML	Gemcitabine_1190	-0.33658336188664	5.96052828278788e-06
1714	LGG	Gemcitabine_1190	-0.346249425783039	9.38021546519559e-16
1715	DLBC	Gemcitabine_1190	-0.48808973172988	0.000500752641825276
1716	THYM	Gemcitabine_1190	-0.462137491839086	1.21810119265203e-07
1717	UVM	Bortezomib_1191	0.068245718672517	0.550100074374906
1718	GBM	Bortezomib_1191	-0.359013656879371	5.57130850185292e-06
1719	ACC	Bortezomib_1191	-0.294065067393135	0.00943512608951824
1720	OV	Bortezomib_1191	-0.307466669790289	1.33084250339657e-10
1721	CESC	Bortezomib_1191	0.0508444549999593	0.377007865267178
1722	SKCM	Bortezomib_1191	-0.00351144045395677	0.972058340616495
1723	UCS	Bortezomib_1191	0.00687073617435577	0.959545237988816
1724	HNSC	Bortezomib_1191	-0.0161697082484262	0.713506197427919
1725	LIHC	Bortezomib_1191	-0.144500097477654	0.00542004116151829
1726	COAD	Bortezomib_1191	-0.187030938894523	0.0014869912031452
1727	LUAD	Bortezomib_1191	-0.201482559895844	4.23300838714926e-06
1728	LUSC	Bortezomib_1191	-0.032875260357519	0.464171163376341
1729	KICH	Bortezomib_1191	-0.232924181747477	0.0598214946778739
1730	KIRP	Bortezomib_1191	-0.269090762039344	3.61295285922836e-06
1731	THCA	Bortezomib_1191	0.0140797259997735	0.752518816486288
1732	ESCA	Bortezomib_1191	-0.260505549457322	0.000397383728894468
1733	READ	Bortezomib_1191	-0.246330994839749	0.0185847639316163
1734	STAD	Bortezomib_1191	-0.237525320315323	1.01634745693579e-06
1735	UCEC	Bortezomib_1191	-0.0501354469855788	0.503896159269541
1736	KIRC	Bortezomib_1191	-0.23750163198398	3.12711169458617e-08
1737	PAAD	Bortezomib_1191	-0.181804641034927	0.0151504079294715
1738	PCPG	Bortezomib_1191	-0.22890801004623	0.00217930496621132
1739	PRAD	Bortezomib_1191	-0.275739324618951	4.35645207878644e-10
1740	BRCA	Bortezomib_1191	-0.309142783985386	1.36721575311872e-25
1741	TGCT	Bortezomib_1191	-0.210684222820083	0.0153152446956921
1742	CHOL	Bortezomib_1191	-0.348156252732007	0.0374507558255466
1743	MESO	Bortezomib_1191	-0.374449238879649	0.00035287045045658
1744	BLCA	Bortezomib_1191	-0.239777050263915	9.87981320503614e-07
1745	SARC	Bortezomib_1191	-0.117069017352725	0.0604170625496053
1746	LAML	Bortezomib_1191	-0.475781232368544	3.70601385427713e-11
1747	LGG	Bortezomib_1191	-0.495005442056964	9.30253030171744e-33
1748	DLBC	Bortezomib_1191	-0.113899167437558	0.445873439752262
1749	THYM	Bortezomib_1191	-0.287905682451492	0.00149817412367194
1750	UVM	GSK269962A_1192	-0.378461276333734	0.00058367881550598
1751	GBM	GSK269962A_1192	-0.281509654472638	0.00044247658908452
1752	ACC	GSK269962A_1192	-0.216970095319435	0.0580381091906046
1753	OV	GSK269962A_1192	-0.255582376968125	1.13066800162708e-07
1754	CESC	GSK269962A_1192	-0.0878543727988845	0.126403418619264
1755	SKCM	GSK269962A_1192	-0.103454612794836	0.300789075215312
1756	UCS	GSK269962A_1192	0.132261671356349	0.32671682935095
1757	HNSC	GSK269962A_1192	-0.012496650412768	0.776607408791321
1758	LIHC	GSK269962A_1192	-0.0439724701102543	0.399661937956529
1759	COAD	GSK269962A_1192	0.0322556816974979	0.58696078117271
1760	LUAD	GSK269962A_1192	-0.0540715621318438	0.221480406626513
1761	LUSC	GSK269962A_1192	-0.0196744085586148	0.661392456753339
1762	KICH	GSK269962A_1192	-0.142117568501239	0.254996197610937
1763	KIRP	GSK269962A_1192	-0.0672014817454558	0.255633324852973
1764	THCA	GSK269962A_1192	-0.0600298398972244	0.17845285601324
1765	ESCA	GSK269962A_1192	0.182579029737546	0.0138919295759804
1766	READ	GSK269962A_1192	-0.0102963075039696	0.922833383664553
1767	STAD	GSK269962A_1192	0.104634314642812	0.033303784847439
1768	UCEC	GSK269962A_1192	-0.156942571096268	0.0353790930759038
1769	KIRC	GSK269962A_1192	-0.200523366540169	3.27401685146634e-06
1770	PAAD	GSK269962A_1192	-0.0259904821797628	0.730566935055549
1771	PCPG	GSK269962A_1192	-0.152643572700422	0.0425292378959908
1772	PRAD	GSK269962A_1192	-0.0742258413534597	0.0990408105410307
1773	BRCA	GSK269962A_1192	-0.0822477245524571	0.00656464379778966
1774	TGCT	GSK269962A_1192	0.0916610466660161	0.295888372714613
1775	CHOL	GSK269962A_1192	-0.131153871177048	0.445789230053812
1776	MESO	GSK269962A_1192	-0.223083897974539	0.0378067772380573
1777	BLCA	GSK269962A_1192	0.010042687920404	0.839928003454174
1778	SARC	GSK269962A_1192	-0.0704852787220496	0.259291510732665
1779	LAML	GSK269962A_1192	-0.611043607428051	4.35331459372997e-19
1780	LGG	GSK269962A_1192	-0.28396916127438	7.06583792997745e-11
1781	DLBC	GSK269962A_1192	0.226873265494912	0.125138687459573
1782	THYM	GSK269962A_1192	-0.0245906455136974	0.790654404626194
1783	UVM	SB505124_1194	0.44102289466381	4.74150144399055e-05
1784	GBM	SB505124_1194	0.207180238968128	0.0104355136081475
1785	ACC	SB505124_1194	0.314610581690013	0.00532510401466314
1786	OV	SB505124_1194	0.253203401318354	1.49390668041116e-07
1787	CESC	SB505124_1194	0.051937284770216	0.366825224709225
1788	SKCM	SB505124_1194	0.101147579453106	0.311754466530061
1789	UCS	SB505124_1194	-0.0422291001659696	0.755117668948771
1790	HNSC	SB505124_1194	0.0189785806643136	0.666511652539475
1791	LIHC	SB505124_1194	0.0365435914310551	0.484032501606669
1792	COAD	SB505124_1194	0.0918525555686687	0.121179256483014
1793	LUAD	SB505124_1194	0.356878069862561	7.45592388213715e-17
1794	LUSC	SB505124_1194	0.202330991505566	5.33894755836644e-06
1795	KICH	SB505124_1194	0.325045925254523	0.00774559306956337
1796	KIRP	SB505124_1194	0.22767614655956	9.68671295159174e-05
1797	THCA	SB505124_1194	-0.15004828420642	0.000726542092262611
1798	ESCA	SB505124_1194	0.273048915190092	0.000200038263506022
1799	READ	SB505124_1194	0.122982345778272	0.245489930693381
1800	STAD	SB505124_1194	0.354249375678912	1.09943249946442e-13
1801	UCEC	SB505124_1194	0.101941732590172	0.173288253561601
1802	KIRC	SB505124_1194	0.240943427622807	1.94532396702283e-08
1803	PAAD	SB505124_1194	0.304046829478596	3.69092658654612e-05
1804	PCPG	SB505124_1194	-0.00158413098954701	0.983304542078462
1805	PRAD	SB505124_1194	-0.0365756064641921	0.416808701730387
1806	BRCA	SB505124_1194	0.332402358393846	1.48180545267751e-29
1807	TGCT	SB505124_1194	0.0470567057185328	0.592100100191371
1808	CHOL	SB505124_1194	0.263337409644986	0.120710888591472
1809	MESO	SB505124_1194	0.111405255422334	0.304283202568628
1810	BLCA	SB505124_1194	0.199066447593986	5.24999005283452e-05
1811	SARC	SB505124_1194	0.0173212882885803	0.781863897496444
1812	LAML	SB505124_1194	0.570972476475278	2.36069968492377e-16
1813	LGG	SB505124_1194	0.162275133905341	0.000239853016779052
1814	DLBC	SB505124_1194	-0.20513413506013	0.166597331316479
1815	THYM	SB505124_1194	0.25319534181038	0.00546435855525609
1816	UVM	Tamoxifen_1199	-0.18667461874093	0.0995028292509502
1817	GBM	Tamoxifen_1199	-0.378862513737885	1.48659755218337e-06
1818	ACC	Tamoxifen_1199	-0.251712126213005	0.0272216015446868
1819	OV	Tamoxifen_1199	-0.387017315031375	2.0193313248699e-16
1820	CESC	Tamoxifen_1199	-0.081032996433436	0.158729702619133
1821	SKCM	Tamoxifen_1199	-0.0725867328622272	0.468444532660366
1822	UCS	Tamoxifen_1199	-0.109704914859407	0.416584819588057
1823	HNSC	Tamoxifen_1199	-0.209148282653772	1.57213576779153e-06
1824	LIHC	Tamoxifen_1199	-0.198171023159118	0.000127159693240623
1825	COAD	Tamoxifen_1199	-0.244426923740907	2.92673525050968e-05
1826	LUAD	Tamoxifen_1199	-0.123516214593674	0.00508670137689789
1827	LUSC	Tamoxifen_1199	-0.110421623340362	0.0136818075393882
1828	KICH	Tamoxifen_1199	-0.114771209109843	0.358813794419029
1829	KIRP	Tamoxifen_1199	-0.0318224055929711	0.590693221512737
1830	THCA	Tamoxifen_1199	-0.135583034423188	0.00228559171563784
1831	ESCA	Tamoxifen_1199	-0.391656374935243	4.97829713534649e-08
1832	READ	Tamoxifen_1199	-0.359478893775482	0.000466033642713684
1833	STAD	Tamoxifen_1199	-0.171863457195732	0.000443910967033291
1834	UCEC	Tamoxifen_1199	-0.413599432904527	7.88652858843945e-09
1835	KIRC	Tamoxifen_1199	-0.189159153811201	1.1645032402573e-05
1836	PAAD	Tamoxifen_1199	-0.184529338110631	0.0136708935208776
1837	PCPG	Tamoxifen_1199	-0.0185962262201878	0.805933811734488
1838	PRAD	Tamoxifen_1199	-0.264274889981656	2.35273833799971e-09
1839	BRCA	Tamoxifen_1199	-0.308269295857467	1.89673937789355e-25
1840	TGCT	Tamoxifen_1199	-0.338567218934239	7.16417804011168e-05
1841	CHOL	Tamoxifen_1199	-0.366304138733934	0.0280015289243645
1842	MESO	Tamoxifen_1199	-0.340950202566152	0.001231060986797
1843	BLCA	Tamoxifen_1199	-0.109163903779647	0.0276575170418512
1844	SARC	Tamoxifen_1199	-0.161094933776314	0.00954325313762752
1845	LAML	Tamoxifen_1199	-0.414976901002905	1.37344520487371e-08
1846	LGG	Tamoxifen_1199	-0.485593324559797	2.05070364888626e-31
1847	DLBC	Tamoxifen_1199	-0.225716928769658	0.127126528931268
1848	THYM	Tamoxifen_1199	-0.623169544070689	3.78066672047017e-14
1849	UVM	Fulvestrant_1200	0.0339707153228099	0.766305079521192
1850	GBM	Fulvestrant_1200	-0.159694706574928	0.0493880011542414
1851	ACC	Fulvestrant_1200	-0.375787052283534	0.000757356517522135
1852	OV	Fulvestrant_1200	-0.282648995831397	3.8877045689926e-09
1853	CESC	Fulvestrant_1200	-0.00507395928898955	0.929794322751284
1854	SKCM	Fulvestrant_1200	0.0310770961915401	0.756507750422385
1855	UCS	Fulvestrant_1200	0.0298164022660722	0.825738289465751
1856	HNSC	Fulvestrant_1200	-0.0891669788273754	0.0425046087389345
1857	LIHC	Fulvestrant_1200	-0.0214171390972805	0.681761197075905
1858	COAD	Fulvestrant_1200	-0.0283745661255278	0.63275542182081
1859	LUAD	Fulvestrant_1200	-0.0582164793972819	0.188014813031375
1860	LUSC	Fulvestrant_1200	-0.0478036991670877	0.287006626656585
1861	KICH	Fulvestrant_1200	-0.0859218437060958	0.492734873439612
1862	KIRP	Fulvestrant_1200	0.0259991110836656	0.660389853262395
1863	THCA	Fulvestrant_1200	-0.0448491730760041	0.314960849471842
1864	ESCA	Fulvestrant_1200	-0.275255843284894	0.000176666827655002
1865	READ	Fulvestrant_1200	-0.156562801110244	0.138333983162849
1866	STAD	Fulvestrant_1200	-0.043254206509219	0.380029022053658
1867	UCEC	Fulvestrant_1200	0.0155159588752209	0.836220240256161
1868	KIRC	Fulvestrant_1200	-0.112659966168853	0.00943786513668878
1869	PAAD	Fulvestrant_1200	-0.0158821858438536	0.833343626951359
1870	PCPG	Fulvestrant_1200	0.013283327887759	0.860703423597112
1871	PRAD	Fulvestrant_1200	0.0564998397928349	0.209527192275697
1872	BRCA	Fulvestrant_1200	-0.0247981667464273	0.413198755728214
1873	TGCT	Fulvestrant_1200	-0.18751459353105	0.0313167995648979
1874	CHOL	Fulvestrant_1200	0.0186627196473719	0.913968925599115
1875	MESO	Fulvestrant_1200	-0.130396548044023	0.228661460034189
1876	BLCA	Fulvestrant_1200	-0.0563763379023286	0.256478212285982
1877	SARC	Fulvestrant_1200	-0.120004520997573	0.0542092326099573
1878	LAML	Fulvestrant_1200	-0.34982220161145	2.38452382735383e-06
1879	LGG	Fulvestrant_1200	-0.264997507241407	1.30466692540665e-09
1880	DLBC	Fulvestrant_1200	0.0760869565217391	0.611230602360624
1881	THYM	Fulvestrant_1200	-0.0433630004439338	0.63959736708238
1882	UVM	EPZ004777_1237	-0.0626103044143798	0.583581521094534
1883	GBM	EPZ004777_1237	-0.132013607326863	0.104965917008919
1884	ACC	EPZ004777_1237	-0.237988826836203	0.0371389206337468
1885	OV	EPZ004777_1237	-0.269573928366449	2.07457165600214e-08
1886	CESC	EPZ004777_1237	-0.00295407883177471	0.959091209806745
1887	SKCM	EPZ004777_1237	0.075419634098028	0.451217237911895
1888	UCS	EPZ004777_1237	0.0551927533251315	0.683438511380347
1889	HNSC	EPZ004777_1237	-0.00349939192109016	0.936672597456445
1890	LIHC	EPZ004777_1237	0.136257013313071	0.00877327400443513
1891	COAD	EPZ004777_1237	0.0911084955452557	0.124235666011454
1892	LUAD	EPZ004777_1237	0.056367257162576	0.202454550067626
1893	LUSC	EPZ004777_1237	0.0946875667079579	0.0346454858646016
1894	KICH	EPZ004777_1237	0.0755051770371595	0.546809472281699
1895	KIRP	EPZ004777_1237	0.073120474805833	0.216029285311253
1896	THCA	EPZ004777_1237	-0.089271204921466	0.0451603026076014
1897	ESCA	EPZ004777_1237	-0.0498193020722166	0.505398109932497
1898	READ	EPZ004777_1237	-0.0976038987441261	0.357358130207539
1899	STAD	EPZ004777_1237	-0.00319738533652328	0.948284966494949
1900	UCEC	EPZ004777_1237	0.0650495335750094	0.385629608958063
1901	KIRC	EPZ004777_1237	-0.106896006327291	0.013809577933471
1902	PAAD	EPZ004777_1237	0.0509606658450391	0.49932694783119
1903	PCPG	EPZ004777_1237	0.0160198492488002	0.832392782793733
1904	PRAD	EPZ004777_1237	0.0661994954200417	0.141362574556395
1905	BRCA	EPZ004777_1237	-0.125745641538068	3.11084513666848e-05
1906	TGCT	EPZ004777_1237	-0.178373012512159	0.0407269682736426
1907	CHOL	EPZ004777_1237	-0.0539288243603368	0.754751067567116
1908	MESO	EPZ004777_1237	-0.156240744721139	0.148421416681404
1909	BLCA	EPZ004777_1237	-0.0634516253111411	0.201447341291076
1910	SARC	EPZ004777_1237	-0.0656274778796343	0.29365041775538
1911	LAML	EPZ004777_1237	-0.478343476296376	2.81292625133161e-11
1912	LGG	EPZ004777_1237	-0.230761552291576	1.44496723715961e-07
1913	DLBC	EPZ004777_1237	0.113899167437558	0.445873439752262
1914	THYM	EPZ004777_1237	0.00028842199342738	0.997516108017349
1915	UVM	YK.4.279_1239	-0.0442556506319372	0.698554165222205
1916	GBM	YK.4.279_1239	-0.268182540459003	0.000836304270359418
1917	ACC	YK.4.279_1239	-0.226026947111213	0.0480871309225615
1918	OV	YK.4.279_1239	-0.323726337466923	1.18302223053168e-11
1919	CESC	YK.4.279_1239	0.0503218529972588	0.381938009677364
1920	SKCM	YK.4.279_1239	0.0535819802603774	0.592742177258697
1921	UCS	YK.4.279_1239	-0.155920338371819	0.246785295572695
1922	HNSC	YK.4.279_1239	-0.0620819167400173	0.158271685558723
1923	LIHC	YK.4.279_1239	-0.150313462544903	0.00380258007054249
1924	COAD	YK.4.279_1239	-0.0389842824056042	0.511408299973541
1925	LUAD	YK.4.279_1239	-0.1229454351671	0.00529615743745041
1926	LUSC	YK.4.279_1239	-0.0826239948483032	0.0654243209922188
1927	KICH	YK.4.279_1239	-0.146125584534177	0.241701453152242
1928	KIRP	YK.4.279_1239	-0.112098168126831	0.0574215009034665
1929	THCA	YK.4.279_1239	-0.0643565546661131	0.149102312141538
1930	ESCA	YK.4.279_1239	-0.390535202844899	5.47633221911559e-08
1931	READ	YK.4.279_1239	-0.191281981866089	0.0693244314564425
1932	STAD	YK.4.279_1239	-0.128156020702016	0.00904158592937384
1933	UCEC	YK.4.279_1239	-0.286539563587371	9.63364608987202e-05
1934	KIRC	YK.4.279_1239	-0.204254369737593	2.12392114559729e-06
1935	PAAD	YK.4.279_1239	-0.130117318375087	0.0834306763602747
1936	PCPG	YK.4.279_1239	-0.155685234047155	0.0385258036828394
1937	PRAD	YK.4.279_1239	-0.0974084402782917	0.030244226293968
1938	BRCA	YK.4.279_1239	-0.278948194083917	5.98938018406324e-21
1939	TGCT	YK.4.279_1239	-0.173859617773951	0.0461840806289372
1940	CHOL	YK.4.279_1239	-0.1346289982838	0.433721033780763
1941	MESO	YK.4.279_1239	-0.229936802029966	0.0321546012268266
1942	BLCA	YK.4.279_1239	-0.133483452134625	0.00700255117849773
1943	SARC	YK.4.279_1239	-0.154605521172242	0.0129100619213175
1944	LAML	YK.4.279_1239	-0.532508687145257	4.67672194793155e-14
1945	LGG	YK.4.279_1239	-0.415271468201937	1.34647800418904e-22
1946	DLBC	YK.4.279_1239	-0.118177613320999	0.428858397815593
1947	THYM	YK.4.279_1239	-0.388881866273883	1.23828463816856e-05
1948	UVM	Daporinad_1248	0.128385204308491	0.259489724185238
1949	GBM	Daporinad_1248	-0.395037871220844	4.74034272981739e-07
1950	ACC	Daporinad_1248	-0.0356490305650253	0.758234336216072
1951	OV	Daporinad_1248	-0.0745601857989177	0.128023912994023
1952	CESC	Daporinad_1248	0.0375863390515973	0.513839325839588
1953	SKCM	Daporinad_1248	0.0557759237324148	0.577663806758646
1954	UCS	Daporinad_1248	-0.143183549142942	0.287986348951586
1955	HNSC	Daporinad_1248	-0.107427671308923	0.014437557259219
1956	LIHC	Daporinad_1248	0.0485661988292737	0.352210583820166
1957	COAD	Daporinad_1248	-0.0384092453244281	0.51766213738972
1958	LUAD	Daporinad_1248	0.124637240853575	0.00469692116982902
1959	LUSC	Daporinad_1248	-0.0274493031112633	0.541112118327657
1960	KICH	Daporinad_1248	0.122265364088096	0.328081476658285
1961	KIRP	Daporinad_1248	-0.0523749881164322	0.375846324846834
1962	THCA	Daporinad_1248	-0.280169403631819	1.52509874407644e-10
1963	ESCA	Daporinad_1248	-0.255357062457618	0.000521670213736792
1964	READ	Daporinad_1248	-0.128198186006501	0.225883376125232
1965	STAD	Daporinad_1248	0.147710526913717	0.0025874630824932
1966	UCEC	Daporinad_1248	0.113478132488578	0.129325783109102
1967	KIRC	Daporinad_1248	-0.000467423253151209	0.991434486846121
1968	PAAD	Daporinad_1248	0.0303908519982367	0.6871682156319
1969	PCPG	Daporinad_1248	0.140589461208924	0.0619784721796723
1970	PRAD	Daporinad_1248	0.209066602871318	2.71046253563773e-06
1971	BRCA	Daporinad_1248	0.103313134264137	0.000631527001101456
1972	TGCT	Daporinad_1248	0.136432357129826	0.118787540486947
1973	CHOL	Daporinad_1248	-0.280584336767385	0.0974024385740093
1974	MESO	Daporinad_1248	0.146444372567436	0.175897494573931
1975	BLCA	Daporinad_1248	0.0186130226013343	0.708120773100466
1976	SARC	Daporinad_1248	0.0333928388316687	0.593401830992189
1977	LAML	Daporinad_1248	-0.0260894606726756	0.733311688260913
1978	LGG	Daporinad_1248	-0.16724046892027	0.000152584125448774
1979	DLBC	Daporinad_1248	0.0370027752081406	0.804961002577691
1980	THYM	Daporinad_1248	-0.194403545100756	0.0341273472276169
1981	UVM	BMS.345541_1249	-0.0492946603573558	0.666163483570505
1982	GBM	BMS.345541_1249	-0.343417516274697	1.48123862263026e-05
1983	ACC	BMS.345541_1249	-0.240354912935652	0.0352407270538847
1984	OV	BMS.345541_1249	-0.335634002619774	1.82879959190888e-12
1985	CESC	BMS.345541_1249	0.00537957574418545	0.925577546618291
1986	SKCM	BMS.345541_1249	-0.0650323295667582	0.516087897813034
1987	UCS	BMS.345541_1249	-0.117807198083883	0.3827913531073
1988	HNSC	BMS.345541_1249	-0.0756450822125215	0.0854399619018547
1989	LIHC	BMS.345541_1249	-0.0460556323993482	0.377686847335741
1990	COAD	BMS.345541_1249	-0.127556920849349	0.031040527422322
1991	LUAD	BMS.345541_1249	-0.119859901938978	0.00656878647344431
1992	LUSC	BMS.345541_1249	-0.120728799688542	0.00699094220115757
1993	KICH	BMS.345541_1249	-0.0561957247951433	0.654032104235192
1994	KIRP	BMS.345541_1249	0.0464193231703425	0.43259476005846
1995	THCA	BMS.345541_1249	-0.297201718782805	9.75505812508405e-12
1996	ESCA	BMS.345541_1249	-0.301993976240905	3.60171665087555e-05
1997	READ	BMS.345541_1249	-0.172831444753407	0.101365573841122
1998	STAD	BMS.345541_1249	-0.302295013739686	3.39198936425643e-10
1999	UCEC	BMS.345541_1249	-0.0340279042397093	0.650200930764418
[truncated: 4,535 more rows]
